# Supplementary material for: BrainTACO: an explorable multi-scale multi-modal brain transcriptomic and connectivity data resource
Source: Commun Biol. 2024 Jun 14;7:730. doi: 10.1038/s42003-024-06355-7 (PMC11178817; doi:10.1038/s42003-024-06355-7)
Supplement: Supplementary file 4 — Supplementary Data [file 42003_2024_6355_MOESM4_ESM.zip]

Archive with 8 entries (8 files):
- Supplementary_Data_1_Mapping_And_Data_Generation_Code.zip
- Supplementary_Data_2_Dataset_Comparison_Code_And_Results.zip
- Supplementary_Data_3_Figure_5_6_High_res.zip
- Supplementary_Data_4 - Dataset comparison figure table with additional information.xlsx
- Supplementary_Data_5 - Consensus hierarchy and cell types.xlsx
- Supplementary_Data_6 - List of top-bottom 1% genes.csv
- Supplementary_Data_7 - Species overlap.csv
- Supplementary_Data_8 - Association summary.csv
