# Supplementary material for: BrainTACO: an explorable multi-scale multi-modal brain transcriptomic and connectivity data resource
Source: Commun Biol. 2024 Jun 14;7:730. doi: 10.1038/s42003-024-06355-7 (PMC11178817; doi:10.1038/s42003-024-06355-7)
Supplement: Supplementary file 4 — Supplementary Data [file 42003_2024_6355_MOESM4_ESM.zip › Supplementary_Data_6 - List of top-bottom 1% genes.csv]

datatype	species	region	connectivity	neurontype	name	estimate	p.value	method	alternative	fullname	entrezid	ensemblid	geneRid
Expression	Human	AI	FC	NA	CLIC2(H2012)	0.903030303030303	3.4361219776328e-4	Spearman's rank correlation rho	two.sided	chloride intracellular channel 2	1193	ENSG00000155962	#81:1727
Expression	Human	AI	FC	NA	SETSIP(H2012)	0.83030303030303	0.00294022702327952	Spearman's rank correlation rho	two.sided	SET like protein	646817	ENSG00000230667	#81:28920
Expression	Human	AI	FC	NA	SNX9(H2012)	0.793939393939394	0.00609992331369691	Spearman's rank correlation rho	two.sided	sorting nexin 9	51429	ENSG00000130340	#81:13353
Expression	Human	AI	FC	NA	WASHC5(H2012)	0.781818181818182	0.00754700778106788	Spearman's rank correlation rho	two.sided	WASH complex subunit 5	9897	ENSG00000164961	#81:9754
Expression	Human	AI	FC	NA	C11orf87(H2012)	0.76969696969697	0.00922195272221601	Spearman's rank correlation rho	two.sided	chromosome 11 open reading frame 87	399947	ENSG00000185742	#81:26413
Expression	Human	AI	FC	NA	NRDC(H2012)	0.76969696969697	0.00922195272221601	Spearman's rank correlation rho	two.sided	nardilysin convertase	4898	ENSG00000078618	#81:4109
Expression	Human	AI	FC	NA	RNF220(H2012)	0.76969696969697	0.00922195272221601	Spearman's rank correlation rho	two.sided	ring finger protein 220	55182	ENSG00000187147	#81:14445
Expression	Human	AI	FC	NA	LYRM7(H2012)	0.757575757575757	0.0111434467996942	Spearman's rank correlation rho	two.sided	LYR motif containing 7	90624	ENSG00000186687	#81:18146
Expression	Human	AI	FC	NA	SLC25A12(H2012)	0.757575757575757	0.0111434467996942	Spearman's rank correlation rho	two.sided	solute carrier family 25 member 12	8604	ENSG00000115840	#81:8889
Expression	Human	AI	FC	NA	KRT222(H2012)	0.745454545454545	0.01333014631544	Spearman's rank correlation rho	two.sided	keratin 222	125113	ENSG00000213424	#81:18976
Expression	Human	AI	FC	NA	TMSB4Y(H2012)	0.745454545454545	0.01333014631544	Spearman's rank correlation rho	two.sided	thymosin beta 4 Ylinked	9087	ENSG00000154620	#81:8491
Expression	Human	AI	FC	NA	ACO2(H2012)	0.721212121212121	0.0185731550894602	Spearman's rank correlation rho	two.sided	aconitase 2	50	ENSG00000100412	#81:853
Expression	Human	AI	FC	NA	ACSL3(H2012)	0.721212121212121	0.0185731550894602	Spearman's rank correlation rho	two.sided	acylCoA synthetase long chain family member 3	2181	ENSG00000123983	#81:2878
Expression	Human	AI	FC	NA	ARMC9(H2012)	0.721212121212121	0.0185731550894602	Spearman's rank correlation rho	two.sided	armadillo repeat containing 9	80210	ENSG00000135931	#81:17717
Expression	Human	AI	FC	NA	GUCY1A2(H2012)	0.721212121212121	0.0185731550894602	Spearman's rank correlation rho	two.sided	guanylate cyclase 1 soluble subunit alpha 2	2977	ENSG00000152402	#81:2134
Expression	Human	AI	FC	NA	SLC6A8(H2012)	0.721212121212121	0.0185731550894602	Spearman's rank correlation rho	two.sided	solute carrier family 6 member 8	6535	ENSG00000130821	#81:6599
Expression	Human	AI	FC	NA	SETP10(H2012)	0.709090909090909	0.0216659233675324	Spearman's rank correlation rho	two.sided	SET pseudogene 10	100287822	NA	#81:34985
Expression	Human	AI	FC	NA	VPS26C(H2012)	0.709090909090909	0.0216659233675324	Spearman's rank correlation rho	two.sided	VPS26 endosomal protein sorting factor C	10311	ENSG00000157538	#81:9363
Expression	Human	AI	FC	NA	ADORA1(H2012)	0.709090909090909	0.0216659233675324	Spearman's rank correlation rho	two.sided	adenosine A1 receptor	134	ENSG00000163485	#81:780
Expression	Human	AI	FC	NA	PLEKHA5(H2012)	0.709090909090909	0.0216659233675324	Spearman's rank correlation rho	two.sided	pleckstrin homology domain containing A5	54477	ENSG00000052126	#81:12950
Expression	Human	AI	FC	NA	ARMC1(H2012)	0.696969696969697	0.0250966758822518	Spearman's rank correlation rho	two.sided	armadillo repeat containing 1	55156	ENSG00000104442	#81:14468
Expression	Human	AI	FC	NA	DNAH3(H2012)	0.696969696969697	0.0250966758822518	Spearman's rank correlation rho	two.sided	dynein axonemal heavy chain 3	55567	ENSG00000158486	#81:14218
Expression	Human	AI	FC	NA	GOLGA8CP(H2012)	0.696969696969697	0.0250966758822518	Spearman's rank correlation rho	two.sided	golgin A8 family member C pseudogene	729786	ENSG00000181984	#81:31462
Expression	Human	AI	FC	NA	PIGN(H2012)	0.696969696969697	0.0250966758822518	Spearman's rank correlation rho	two.sided	phosphatidylinositol glycan anchor biosynthesis class N	23556	ENSG00000197563	#81:11791
Expression	Human	AI	FC	NA	KCNQ3(H2012)	0.696969696969697	0.0250966758822518	Spearman's rank correlation rho	two.sided	potassium voltagegated channel subfamily Q member 3	3786	ENSG00000184156	#81:3322
Expression	Human	AI	FC	NA	RRP12(H2012)	0.696969696969697	0.0250966758822518	Spearman's rank correlation rho	two.sided	ribosomal RNA processing 12 homolog	23223	ENSG00000052749	#81:10068
Expression	Human	AI	FC	NA	STEAP1(H2012)	0.684848484848485	0.0288827975067328	Spearman's rank correlation rho	two.sided	STEAP family member 1	26872	ENSG00000164647	#81:10967
Expression	Human	AI	FC	NA	ARMT1(H2012)	0.684848484848485	0.0288827975067328	Spearman's rank correlation rho	two.sided	acidic residue methyltransferase 1	79624	ENSG00000146476	#81:16140
Expression	Human	AI	FC	NA	C11orf24(H2012)	0.684848484848485	0.0288827975067328	Spearman's rank correlation rho	two.sided	chromosome 11 open reading frame 24	53838	ENSG00000171067	#81:13103
Expression	Human	AI	FC	NA	FAM210B(H2012)	0.684848484848485	0.0288827975067328	Spearman's rank correlation rho	two.sided	family with sequence similarity 210 member B	116151	ENSG00000124098	#81:19399
Expression	Human	AI	FC	NA	ITSN2(H2012)	0.684848484848485	0.0288827975067328	Spearman's rank correlation rho	two.sided	intersectin 2	50618	ENSG00000198399	#81:13804
Expression	Human	AI	FC	NA	RFPL3(H2012)	0.684848484848485	0.0288827975067328	Spearman's rank correlation rho	two.sided	ret finger protein like 3	10738	ENSG00000128276	#81:8982
Expression	Human	AI	FC	NA	SYT11(H2012)	0.684848484848485	0.0288827975067328	Spearman's rank correlation rho	two.sided	synaptotagmin 11	23208	ENSG00000132718	#81:10082
Expression	Human	AI	FC	NA	TRMT10A(H2012)	0.684848484848485	0.0288827975067328	Spearman's rank correlation rho	two.sided	tRNA methyltransferase 10A	93587	ENSG00000145331	#81:19853
Expression	Human	AI	FC	NA	TRAPPC13(H2012)	0.684848484848485	0.0288827975067328	Spearman's rank correlation rho	two.sided	trafficking protein particle complex 13	80006	ENSG00000113597	#81:17818
Expression	Human	AI	FC	NA	TRPM8(H2012)	0.684848484848485	0.0288827975067328	Spearman's rank correlation rho	two.sided	transient receptor potential cation channel subfamily M member 8	79054	ENSG00000144481	#81:16402
Expression	Human	AI	FC	NA	YARS(H2012)	0.684848484848485	0.0288827975067328	Spearman's rank correlation rho	two.sided	tyrosyltRNA synthetase	8565	ENSG00000134684	#81:6920
Expression	Human	AI	FC	NA	ATP2A2(H2012)	0.672727272727273	0.0330412225454378	Spearman's rank correlation rho	two.sided	ATPase sarcoplasmicendoplasmic reticulum Ca2 transporting 2	488	ENSG00000174437	#81:464
Expression	Human	AI	FC	NA	TESK1(H2012)	0.672727272727273	0.0330412225454378	Spearman's rank correlation rho	two.sided	testis associated actin remodelling kinase 1	7016	ENSG00000107140	#81:6110
Expression	Human	AI	FC	NA	DDX4(H2012)	0.660606060606061	0.0375883775714093	Spearman's rank correlation rho	two.sided	DEADbox helicase 4	54514	ENSG00000152670	#81:12925
Expression	Human	AI	FC	NA	NAT8L(H2012)	0.660606060606061	0.0375883775714093	Spearman's rank correlation rho	two.sided	Nacetyltransferase 8 like	339983	ENSG00000185818	#81:24579
Expression	Human	AI	FC	NA	ANO4(H2012)	0.660606060606061	0.0375883775714093	Spearman's rank correlation rho	two.sided	anoctamin 4	121601	ENSG00000151572	#81:19144
Expression	Human	AI	FC	NA	ATRNL1(H2012)	0.660606060606061	0.0375883775714093	Spearman's rank correlation rho	two.sided	attractin like 1	26033	ENSG00000107518	#81:11413
Expression	Human	AI	FC	NA	CAPRIN1(H2012)	0.660606060606061	0.0375883775714093	Spearman's rank correlation rho	two.sided	cell cycle associated protein 1	4076	ENSG00000135387	#81:4805
Expression	Human	AI	FC	NA	DHRS11(H2012)	0.660606060606061	0.0375883775714093	Spearman's rank correlation rho	two.sided	dehydrogenasereductase 11	79154	ENSG00000278535	#81:16334
Expression	Human	AI	FC	NA	NUDT12(H2012)	0.660606060606061	0.0375883775714093	Spearman's rank correlation rho	two.sided	nudix hydrolase 12	83594	ENSG00000112874	#81:17138
Expression	Human	AI	FC	NA	PTPRM(H2012)	0.660606060606061	0.0375883775714093	Spearman's rank correlation rho	two.sided	protein tyrosine phosphatase receptor type M	5797	ENSG00000173482	#81:5292
Expression	Human	AI	FC	NA	SACS(H2012)	0.660606060606061	0.0375883775714093	Spearman's rank correlation rho	two.sided	sacsin molecular chaperone	26278	ENSG00000151835	#81:11253
Expression	Human	AI	FC	NA	TYMS(H2012)	0.660606060606061	0.0375883775714093	Spearman's rank correlation rho	two.sided	thymidylate synthetase	7298	ENSG00000176890	#81:7836
Expression	Human	AI	FC	NA	POP4(H2012)	0.648484848484848	0.0425401276844894	Spearman's rank correlation rho	two.sided	POP4 homolog ribonuclease PMRP subunit	10775	ENSG00000105171	#81:8952
Expression	Human	AI	FC	NA	POLRMT(H2012)	0.648484848484848	0.0425401276844894	Spearman's rank correlation rho	two.sided	RNA polymerase mitochondrial	5442	ENSG00000099821	#81:5646
Expression	Human	AI	FC	NA	RHEB(H2012)	0.648484848484848	0.0425401276844894	Spearman's rank correlation rho	two.sided	Ras homolog mTORC1 binding	6009	ENSG00000106615	#81:5107
Expression	Human	AI	FC	NA	MRPL18(H2012)	0.648484848484848	0.0425401276844894	Spearman's rank correlation rho	two.sided	mitochondrial ribosomal protein L18	29074	ENSG00000112110	#81:12075
Expression	Human	AI	FC	NA	KCTD17(H2012)	0.648484848484848	0.0425401276844894	Spearman's rank correlation rho	two.sided	potassium channel tetramerization domain containing 17	79734	ENSG00000100379	#81:16043
Expression	Human	AI	FC	NA	UBE2G2(H2012)	0.648484848484848	0.0425401276844894	Spearman's rank correlation rho	two.sided	ubiquitin conjugating enzyme E2 G2	7327	ENSG00000184787	#81:7810
Expression	Human	AI	FC	NA	ATR(H2012)	0.636363636363636	0.0479117261299755	Spearman's rank correlation rho	two.sided	ATR serinethreonine kinase	545	ENSG00000175054	#81:418
Expression	Human	AI	FC	NA	PWP2(H2012)	0.636363636363636	0.0479117261299755	Spearman's rank correlation rho	two.sided	PWP2 small subunit processome component	5822	ENSG00000241945	#81:5272
Expression	Human	AI	FC	NA	SH3PXD2A(H2012)	0.636363636363636	0.0479117261299755	Spearman's rank correlation rho	two.sided	SH3 and PX domains 2A	9644	ENSG00000107957	#81:8000
Expression	Human	AI	FC	NA	ABITRAM(H2012)	0.636363636363636	0.0479117261299755	Spearman's rank correlation rho	two.sided	actin binding transcription modulator	54942	ENSG00000119328	#81:14651
Expression	Human	AI	FC	NA	AKR1C3(H2012)	0.636363636363636	0.0479117261299755	Spearman's rank correlation rho	two.sided	aldoketo reductase family 1 member C3	8644	ENSG00000196139	#81:8854
Expression	Human	AI	FC	NA	CALML3(H2012)	0.636363636363636	0.0479117261299755	Spearman's rank correlation rho	two.sided	calmodulin like 3	810	ENSG00000178363	#81:170
Expression	Human	AI	FC	NA	CASP9(H2012)	0.636363636363636	0.0479117261299755	Spearman's rank correlation rho	two.sided	caspase 9	842	ENSG00000132906	#81:137
Expression	Human	AI	FC	NA	CHRM3(H2012)	0.636363636363636	0.0479117261299755	Spearman's rank correlation rho	two.sided	cholinergic receptor muscarinic 3	1131	ENSG00000133019	#81:1784
Expression	Human	AI	FC	NA	C11orf49(H2012)	0.636363636363636	0.0479117261299755	Spearman's rank correlation rho	two.sided	chromosome 11 open reading frame 49	79096	ENSG00000149179	#81:16370
Expression	Human	AI	FC	NA	CARS(H2012)	0.636363636363636	0.0479117261299755	Spearman's rank correlation rho	two.sided	cysteinyltRNA synthetase	833	ENSG00000110619	#81:147
Expression	Human	AI	FC	NA	FAM24A(H2012)	0.636363636363636	0.0479117261299755	Spearman's rank correlation rho	two.sided	family with sequence similarity 24 member A	118670	ENSG00000203795	#81:19265
Expression	Human	AI	FC	NA	HSPA1A(H2012)	0.636363636363636	0.0479117261299755	Spearman's rank correlation rho	two.sided	heat shock protein family A Hsp70 member 1A	3303	ENSG00000204389	#81:3729
Expression	Human	AI	FC	NA	KCNC2(H2012)	0.636363636363636	0.0479117261299755	Spearman's rank correlation rho	two.sided	potassium voltagegated channel subfamily C member 2	3747	ENSG00000166006	#81:3362
Expression	Human	AI	FC	NA	RPEL1(H2012)	0.636363636363636	0.0479117261299755	Spearman's rank correlation rho	two.sided	ribulose5phosphate3epimerase like 1	729020	ENSG00000235376	#81:31698
Expression	Human	AI	FC	NA	SPAG6(H2012)	0.636363636363636	0.0479117261299755	Spearman's rank correlation rho	two.sided	sperm associated antigen 6	9576	ENSG00000077327	#81:8054
Expression	Human	AI	FC	NA	TPGS1(H2012)	0.636363636363636	0.0479117261299755	Spearman's rank correlation rho	two.sided	tubulin polyglutamylase complex subunit 1	91978	ENSG00000141933	#81:17988
Expression	Human	AI	FC	NA	ALG1(H2012)	0.624242424242424	0.0537177672171674	Spearman's rank correlation rho	two.sided	ALG1 chitobiosyldiphosphodolichol betamannosyltransferase	56052	ENSG00000033011	#81:15882
Expression	Human	AI	FC	NA	BNIP3L(H2012)	0.624242424242424	0.0537177672171674	Spearman's rank correlation rho	two.sided	BCL2 interacting protein 3 like	665	ENSG00000104765	#81:310
Expression	Human	AI	FC	NA	PBX4(H2012)	0.624242424242424	0.0537177672171674	Spearman's rank correlation rho	two.sided	PBX homeobox 4	80714	ENSG00000105717	#81:17617
Expression	Human	AI	FC	NA	ST3GAL5(H2012)	0.624242424242424	0.0537177672171674	Spearman's rank correlation rho	two.sided	ST3 betagalactoside alpha23sialyltransferase 5	8869	ENSG00000115525	#81:8650
Expression	Human	AI	FC	NA	SVOPL(H2012)	0.624242424242424	0.0537177672171674	Spearman's rank correlation rho	two.sided	SVOP like	136306	ENSG00000157703	#81:20440
Expression	Human	AI	FC	NA	WDR63(H2012)	0.624242424242424	0.0537177672171674	Spearman's rank correlation rho	two.sided	WD repeat domain 63	126820	ENSG00000162643	#81:20867
Expression	Human	AI	FC	NA	CA5BP1(H2012)	0.624242424242424	0.0537177672171674	Spearman's rank correlation rho	two.sided	carbonic anhydrase 5B pseudogene 1	340591	ENSG00000186312	#81:24505
Expression	Human	AI	FC	NA	EEPD1(H2012)	0.624242424242424	0.0537177672171674	Spearman's rank correlation rho	two.sided	endonucleaseexonucleasephosphatase family domain containing 1	80820	ENSG00000122547	#81:17538
Expression	Human	AI	FC	NA	HSPA1L(H2012)	0.624242424242424	0.0537177672171674	Spearman's rank correlation rho	two.sided	heat shock protein family A Hsp70 member 1 like	3305	ENSG00000204390	#81:3719
Expression	Human	AI	FC	NA	SLC24A2(H2012)	0.624242424242424	0.0537177672171674	Spearman's rank correlation rho	two.sided	solute carrier family 24 member 2	25769	ENSG00000155886	#81:11611
Expression	Human	AI	FC	NA	TICAM1(H2012)	0.624242424242424	0.0537177672171674	Spearman's rank correlation rho	two.sided	toll like receptor adaptor molecule 1	148022	ENSG00000127666	#81:21869
Expression	Human	AI	FC	NA	ZBTB7A(H2012)	0.624242424242424	0.0537177672171674	Spearman's rank correlation rho	two.sided	zinc finger and BTB domain containing 7A	51341	ENSG00000178951	#81:13401
Expression	Human	AI	FC	NA	CLPTM1(H2012)	0.612121212121212	0.0599721424772553	Spearman's rank correlation rho	two.sided	CLPTM1 regulator of GABA type A receptor forward trafficking	1209	ENSG00000104853	#81:1714
Expression	Human	AI	FC	NA	CYLD(H2012)	0.612121212121212	0.0599721424772553	Spearman's rank correlation rho	two.sided	CYLD lysine 63 deubiquitinase	1540	ENSG00000083799	#81:1422
Expression	Human	AI	FC	NA	NSMCE1DT(H2012)	0.612121212121212	0.0599721424772553	Spearman's rank correlation rho	two.sided	NSMCE1 divergent transcript	400512	ENSG00000245888	#81:26343
Expression	Human	AI	FC	NA	PZP(H2012)	0.612121212121212	0.0599721424772553	Spearman's rank correlation rho	two.sided	PZP alpha2macroglobulin like	5858	ENSG00000126838	#81:5258
Expression	Human	AI	FC	NA	ADCK1(H2012)	0.612121212121212	0.0599721424772553	Spearman's rank correlation rho	two.sided	aarF domain containing kinase 1	57143	ENSG00000063761	#81:15512
Expression	Human	AI	FC	NA	AIMP2(H2012)	0.612121212121212	0.0599721424772553	Spearman's rank correlation rho	two.sided	aminoacyl tRNA synthetase complex interacting multifunctional protein 2	7965	ENSG00000106305	#81:7328
Expression	Human	AI	FC	NA	GLRB(H2012)	0.612121212121212	0.0599721424772553	Spearman's rank correlation rho	two.sided	glycine receptor beta	2743	ENSG00000109738	#81:2366
Expression	Human	AI	FC	NA	HARS(H2012)	0.612121212121212	0.0599721424772553	Spearman's rank correlation rho	two.sided	histidyltRNA synthetase	3035	ENSG00000170445	#81:2085
Expression	Human	AI	FC	NA	LRTM2(H2012)	0.612121212121212	0.0599721424772553	Spearman's rank correlation rho	two.sided	leucine rich repeats and transmembrane domains 2	654429	ENSG00000166159	#81:30473
Expression	Human	AI	FC	NA	MYO9A(H2012)	0.612121212121212	0.0599721424772553	Spearman's rank correlation rho	two.sided	myosin IXA	4649	ENSG00000066933	#81:4355
Expression	Human	AI	FC	NA	PRXL2A(H2012)	0.612121212121212	0.0599721424772553	Spearman's rank correlation rho	two.sided	peroxiredoxin like 2A	84293	ENSG00000122378	#81:18811
Expression	Human	AI	FC	NA	PRKCQ(H2012)	0.612121212121212	0.0599721424772553	Spearman's rank correlation rho	two.sided	protein kinase C theta	5588	ENSG00000065675	#81:5498
Expression	Human	AI	FC	NA	RGS8(H2012)	0.612121212121212	0.0599721424772553	Spearman's rank correlation rho	two.sided	regulator of G protein signaling 8	85397	ENSG00000135824	#81:18363
Expression	Human	AI	FC	NA	SCN1A(H2012)	0.612121212121212	0.0599721424772553	Spearman's rank correlation rho	two.sided	sodium voltagegated channel alpha subunit 1	6323	ENSG00000144285	#81:6806
Expression	Human	AI	FC	NA	TOMM22(H2012)	0.612121212121212	0.0599721424772553	Spearman's rank correlation rho	two.sided	translocase of outer mitochondrial membrane 22	56993	ENSG00000100216	#81:15603
Expression	Human	AI	FC	NA	TTLL7(H2012)	0.612121212121212	0.0599721424772553	Spearman's rank correlation rho	two.sided	tubulin tyrosine ligase like 7	79739	ENSG00000137941	#81:16039
Expression	Human	AI	FC	NA	CMC2(H2012)	0.6	0.066688	Spearman's rank correlation rho	two.sided	CX9C motif containing 2	56942	ENSG00000103121	#81:15643
Expression	Human	AI	FC	NA	NQO1(H2012)	0.6	0.066688	Spearman's rank correlation rho	two.sided	NADPH quinone dehydrogenase 1	1728	ENSG00000181019	#81:1255
Expression	Human	AI	FC	NA	AASDHPPT(H2012)	0.6	0.066688	Spearman's rank correlation rho	two.sided	aminoadipatesemialdehyde dehydrogenasephosphopantetheinyl transferase	60496	ENSG00000149313	#81:14956
Expression	Human	AI	FC	NA	CES5A(H2012)	0.6	0.066688	Spearman's rank correlation rho	two.sided	carboxylesterase 5A	221223	ENSG00000159398	#81:22445
Expression	Human	AI	FC	NA	CAVIN4(H2012)	0.6	0.066688	Spearman's rank correlation rho	two.sided	caveolae associated protein 4	347273	ENSG00000170681	#81:24217
Expression	Human	AI	FC	NA	F8A1(H2012)	0.6	0.066688	Spearman's rank correlation rho	two.sided	coagulation factor VIII associated 1	8263	ENSG00000277203	#81:7177
Expression	Human	AI	FC	NA	FZD8(H2012)	0.6	0.066688	Spearman's rank correlation rho	two.sided	frizzled class receptor 8	8325	ENSG00000177283	#81:7139
Expression	Human	AI	FC	NA	MRPL24(H2012)	0.6	0.066688	Spearman's rank correlation rho	two.sided	mitochondrial ribosomal protein L24	79590	ENSG00000143314	#81:16162
Expression	Human	AI	FC	NA	OLFML2B(H2012)	0.6	0.066688	Spearman's rank correlation rho	two.sided	olfactomedin like 2B	25903	ENSG00000162745	#81:11505
Expression	Human	AI	FC	NA	PF4(H2012)	0.6	0.066688	Spearman's rank correlation rho	two.sided	platelet factor 4	5196	ENSG00000163737	#81:5848
Expression	Human	AI	FC	NA	PPP1R15A(H2012)	0.6	0.066688	Spearman's rank correlation rho	two.sided	protein phosphatase 1 regulatory subunit 15A	23645	ENSG00000087074	#81:11714
Expression	Human	AI	FC	NA	PRSS23(H2012)	0.6	0.066688	Spearman's rank correlation rho	two.sided	serine protease 23	11098	ENSG00000150687	#81:10624
Expression	Human	AI	FC	NA	STK24(H2012)	0.6	0.066688	Spearman's rank correlation rho	two.sided	serinethreonine kinase 24	8428	ENSG00000102572	#81:7049
Expression	Human	AI	FC	NA	TAS2R9(H2012)	0.6	0.066688	Spearman's rank correlation rho	two.sided	taste 2 receptor member 9	50835	ENSG00000121381	#81:13768
Expression	Human	AI	FC	NA	TMEM131(H2012)	0.6	0.066688	Spearman's rank correlation rho	two.sided	transmembrane protein 131	23505	ENSG00000075568	#81:11847
Expression	Human	AI	FC	NA	ATP5PDP3(H2012)	0.587878787878788	0.073877706888658	Spearman's rank correlation rho	two.sided	ATP synthase peripheral stalk subunit d pseudogene 3	138864	NA	#81:20373
Expression	Human	AI	FC	NA	RELCH(H2012)	0.587878787878788	0.073877706888658	Spearman's rank correlation rho	two.sided	RAB11 binding and LisH domain coiledcoil and HEAT repeat containing	57614	ENSG00000134444	#81:15239
Expression	Human	AI	FC	NA	RBM19(H2012)	0.587878787878788	0.073877706888658	Spearman's rank correlation rho	two.sided	RNA binding motif protein 19	9904	ENSG00000122965	#81:9747
Expression	Human	AI	FC	NA	SUN2(H2012)	0.587878787878788	0.073877706888658	Spearman's rank correlation rho	two.sided	Sad1 and UNC84 domain containing 2	25777	ENSG00000100242	#81:11604
Expression	Human	AI	FC	NA	VPS41(H2012)	0.587878787878788	0.073877706888658	Spearman's rank correlation rho	two.sided	VPS41 subunit of HOPS complex	27072	ENSG00000006715	#81:10908
Expression	Human	AI	FC	NA	WNT5B(H2012)	0.587878787878788	0.073877706888658	Spearman's rank correlation rho	two.sided	Wnt family member 5B	81029	ENSG00000111186	#81:17496
Expression	Human	AI	FC	NA	CHST11(H2012)	0.587878787878788	0.073877706888658	Spearman's rank correlation rho	two.sided	carbohydrate sulfotransferase 11	50515	ENSG00000171310	#81:13814
Expression	Human	AI	FC	NA	CBLN2(H2012)	0.587878787878788	0.073877706888658	Spearman's rank correlation rho	two.sided	cerebellin 2 precursor	147381	ENSG00000141668	#81:19929
Expression	Human	AI	FC	NA	CCDC113(H2012)	0.587878787878788	0.073877706888658	Spearman's rank correlation rho	two.sided	coiledcoil domain containing 113	29070	ENSG00000103021	#81:12078
Expression	Human	AI	FC	NA	ENOPH1(H2012)	0.587878787878788	0.073877706888658	Spearman's rank correlation rho	two.sided	enolasephosphatase 1	58478	ENSG00000145293	#81:15079
Expression	Human	AI	FC	NA	HHIP(H2012)	0.587878787878788	0.073877706888658	Spearman's rank correlation rho	two.sided	hedgehog interacting protein	64399	ENSG00000164161	#81:16728
Expression	Human	AI	FC	NA	HCN2(H2012)	0.587878787878788	0.073877706888658	Spearman's rank correlation rho	two.sided	hyperpolarization activated cyclic nucleotide gated potassium and sodium channel 2	610	ENSG00000099822	#81:365
Expression	Human	AI	FC	NA	IFT80(H2012)	0.587878787878788	0.073877706888658	Spearman's rank correlation rho	two.sided	intraflagellar transport 80	57560	ENSG00000068885	#81:15286
Expression	Human	AI	FC	NA	ISOC2(H2012)	0.587878787878788	0.073877706888658	Spearman's rank correlation rho	two.sided	isochorismatase domain containing 2	79763	ENSG00000063241	#81:16020
Expression	Human	AI	FC	NA	KCNA4(H2012)	0.587878787878788	0.073877706888658	Spearman's rank correlation rho	two.sided	potassium voltagegated channel subfamily A member 4	3739	ENSG00000182255	#81:3369
Expression	Human	AI	FC	NA	SATL1(H2012)	0.587878787878788	0.073877706888658	Spearman's rank correlation rho	two.sided	spermidinespermine N1acetyl transferase like 1	340562	ENSG00000184788	#81:24510
Expression	Human	AI	FC	NA	TAS2R8(H2012)	0.587878787878788	0.073877706888658	Spearman's rank correlation rho	two.sided	taste 2 receptor member 8	50836	ENSG00000121314	#81:13765
Expression	Human	AI	FC	NA	TMEM171(H2012)	0.587878787878788	0.073877706888658	Spearman's rank correlation rho	two.sided	transmembrane protein 171	134285	ENSG00000157111	#81:20514
Expression	Human	AI	FC	NA	TRIM69(H2012)	0.587878787878788	0.073877706888658	Spearman's rank correlation rho	two.sided	tripartite motif containing 69	140691	ENSG00000185880	#81:20266
Expression	Human	AI	FC	NA	ZNF826P(H2012)	0.587878787878788	0.073877706888658	Spearman's rank correlation rho	two.sided	zinc finger protein 826 pseudogene	664701	NA	#81:30440
Expression	Human	AI	FC	NA	ATAD2(H2012)	0.575757575757576	0.0815528147726024	Spearman's rank correlation rho	two.sided	ATPase family AAA domain containing 2	29028	ENSG00000156802	#81:12088
Expression	Human	AI	FC	NA	CTAGE9(H2012)	0.575757575757576	0.0815528147726024	Spearman's rank correlation rho	two.sided	CTAGE family member 9	643854	ENSG00000236761	#81:29656
Expression	Human	AI	FC	NA	NSUN3(H2012)	0.575757575757576	0.0815528147726024	Spearman's rank correlation rho	two.sided	NOP2Sun RNA methyltransferase 3	63899	ENSG00000178694	#81:14907
Expression	Human	AI	FC	NA	RUNX1IT1(H2012)	0.575757575757576	0.0815528147726024	Spearman's rank correlation rho	two.sided	RUNX1 intronic transcript 1	80215	NA	#81:17713
Expression	Human	AI	FC	NA	AZIN2(H2012)	0.575757575757576	0.0815528147726024	Spearman's rank correlation rho	two.sided	antizyme inhibitor 2	113451	ENSG00000142920	#81:19668
Expression	Human	AI	FC	NA	CALR(H2012)	0.575757575757576	0.0815528147726024	Spearman's rank correlation rho	two.sided	calreticulin	811	ENSG00000179218	#81:169
Expression	Human	AI	FC	NA	CCP110(H2012)	0.575757575757576	0.0815528147726024	Spearman's rank correlation rho	two.sided	centriolar coiledcoil protein 110	9738	ENSG00000103540	#81:9903
Expression	Human	AI	FC	NA	CYP26A1(H2012)	0.575757575757576	0.0815528147726024	Spearman's rank correlation rho	two.sided	cytochrome P450 family 26 subfamily A member 1	1592	ENSG00000095596	#81:1370
Expression	Human	AI	FC	NA	FAM168B(H2012)	0.575757575757576	0.0815528147726024	Spearman's rank correlation rho	two.sided	family with sequence similarity 168 member B	130074	ENSG00000152102	#81:20674
Expression	Human	AI	FC	NA	FAM74A4(H2012)	0.575757575757576	0.0815528147726024	Spearman's rank correlation rho	two.sided	family with sequence similarity 74 member A4	401508	ENSG00000274583	#81:26112
Expression	Human	AI	FC	NA	HSPA12A(H2012)	0.575757575757576	0.0815528147726024	Spearman's rank correlation rho	two.sided	heat shock protein family A Hsp70 member 12A	259217	ENSG00000165868	#81:21946
Expression	Human	AI	FC	NA	LRRC8D(H2012)	0.575757575757576	0.0815528147726024	Spearman's rank correlation rho	two.sided	leucine rich repeat containing 8 VRAC subunit D	55144	ENSG00000171492	#81:14480
Expression	Human	AI	FC	NA	LARS2(H2012)	0.575757575757576	0.0815528147726024	Spearman's rank correlation rho	two.sided	leucyltRNA synthetase 2 mitochondrial	23395	ENSG00000011376	#81:9926
Expression	Human	AI	FC	NA	MDH1(H2012)	0.575757575757576	0.0815528147726024	Spearman's rank correlation rho	two.sided	malate dehydrogenase 1	4190	ENSG00000014641	#81:4707
Expression	Human	AI	FC	NA	METAP1D(H2012)	0.575757575757576	0.0815528147726024	Spearman's rank correlation rho	two.sided	methionyl aminopeptidase type 1D mitochondrial	254042	ENSG00000172878	#81:22158
Expression	Human	AI	FC	NA	MTUS2(H2012)	0.575757575757576	0.0815528147726024	Spearman's rank correlation rho	two.sided	microtubule associated scaffold protein 2	23281	ENSG00000132938	#81:10017
Expression	Human	AI	FC	NA	MFN2(H2012)	0.575757575757576	0.0815528147726024	Spearman's rank correlation rho	two.sided	mitofusin 2	9927	ENSG00000116688	#81:9724
Expression	Human	AI	FC	NA	MYO5B(H2012)	0.575757575757576	0.0815528147726024	Spearman's rank correlation rho	two.sided	myosin VB	4645	ENSG00000167306	#81:4359
Expression	Human	AI	FC	NA	MYH10(H2012)	0.575757575757576	0.0815528147726024	Spearman's rank correlation rho	two.sided	myosin heavy chain 10	4628	ENSG00000133026	#81:4374
Expression	Human	AI	FC	NA	NPBWR1(H2012)	0.575757575757576	0.0815528147726024	Spearman's rank correlation rho	two.sided	neuropeptides B and W receptor 1	2831	ENSG00000183729	#81:2279
Expression	Human	AI	FC	NA	PLA2G6(H2012)	0.575757575757576	0.0815528147726024	Spearman's rank correlation rho	two.sided	phospholipase A2 group VI	8398	ENSG00000184381	#81:7074
Expression	Human	AI	FC	NA	SELENOT(H2012)	0.575757575757576	0.0815528147726024	Spearman's rank correlation rho	two.sided	selenoprotein T	51714	ENSG00000198843	#81:13192
Expression	Human	AI	FC	NA	SPINK2(H2012)	0.575757575757576	0.0815528147726024	Spearman's rank correlation rho	two.sided	serine peptidase inhibitor Kazal type 2	6691	ENSG00000128040	#81:6450
Expression	Human	AI	FC	NA	TRAPPC12(H2012)	0.575757575757576	0.0815528147726024	Spearman's rank correlation rho	two.sided	trafficking protein particle complex 12	51112	ENSG00000171853	#81:13609
Expression	Human	AI	FC	NA	TRIM23(H2012)	0.575757575757576	0.0815528147726024	Spearman's rank correlation rho	two.sided	tripartite motif containing 23	373	ENSG00000113595	#81:561
Expression	Human	AI	FC	NA	VPS13D(H2012)	0.575757575757576	0.0815528147726024	Spearman's rank correlation rho	two.sided	vacuolar protein sorting 13 homolog D	55187	ENSG00000048707	#81:14441
Expression	Human	AI	FC	NA	DSCAM(H2012)	0.563636363636364	0.0897240283170913	Spearman's rank correlation rho	two.sided	DS cell adhesion molecule	1826	ENSG00000171587	#81:1164
Expression	Human	AI	FC	NA	PLAGL1(H2012)	0.563636363636364	0.0897240283170913	Spearman's rank correlation rho	two.sided	PLAG1 like zinc finger 1	5325	ENSG00000118495	#81:5736
Expression	Human	AI	FC	NA	RASAL2(H2012)	0.563636363636364	0.0897240283170913	Spearman's rank correlation rho	two.sided	RAS protein activator like 2	9462	ENSG00000075391	#81:8154
Expression	Human	AI	FC	NA	SPOCK1(H2012)	0.563636363636364	0.0897240283170913	Spearman's rank correlation rho	two.sided	SPARC osteonectin cwcv and kazal like domains proteoglycan 1	6695	ENSG00000152377	#81:6446
Expression	Human	AI	FC	NA	SENP2(H2012)	0.563636363636364	0.0897240283170913	Spearman's rank correlation rho	two.sided	SUMO specific peptidase 2	59343	ENSG00000163904	#81:14995
Expression	Human	AI	FC	NA	CACNA2D4(H2012)	0.563636363636364	0.0897240283170913	Spearman's rank correlation rho	two.sided	calcium voltagegated channel auxiliary subunit alpha2delta 4	93589	ENSG00000151062	#81:19852
Expression	Human	AI	FC	NA	ELL2(H2012)	0.563636363636364	0.0897240283170913	Spearman's rank correlation rho	two.sided	elongation factor for RNA polymerase II 2	22936	ENSG00000118985	#81:10297
Expression	Human	AI	FC	NA	FAM110A(H2012)	0.563636363636364	0.0897240283170913	Spearman's rank correlation rho	two.sided	family with sequence similarity 110 member A	83541	ENSG00000125898	#81:17153
Expression	Human	AI	FC	NA	FZD4(H2012)	0.563636363636364	0.0897240283170913	Spearman's rank correlation rho	two.sided	frizzled class receptor 4	8322	ENSG00000174804	#81:7142
Expression	Human	AI	FC	NA	GRIK4(H2012)	0.563636363636364	0.0897240283170913	Spearman's rank correlation rho	two.sided	glutamate ionotropic receptor kainate type subunit 4	2900	ENSG00000149403	#81:2212
Expression	Human	AI	FC	NA	KATNAL2(H2012)	0.563636363636364	0.0897240283170913	Spearman's rank correlation rho	two.sided	katanin catalytic subunit A1 like 2	83473	ENSG00000167216	#81:17167
Expression	Human	AI	FC	NA	LRRC49(H2012)	0.563636363636364	0.0897240283170913	Spearman's rank correlation rho	two.sided	leucine rich repeat containing 49	54839	ENSG00000137821	#81:14748
Expression	Human	AI	FC	NA	MMACHC(H2012)	0.563636363636364	0.0897240283170913	Spearman's rank correlation rho	two.sided	metabolism of cobalamin associated C	25974	ENSG00000132763	#81:11457
Expression	Human	AI	FC	NA	MTIF2(H2012)	0.563636363636364	0.0897240283170913	Spearman's rank correlation rho	two.sided	mitochondrial translational initiation factor 2	4528	ENSG00000085760	#81:4467
Expression	Human	AI	FC	NA	OPRL1(H2012)	0.563636363636364	0.0897240283170913	Spearman's rank correlation rho	two.sided	opioid related nociceptin receptor 1	4987	ENSG00000125510	#81:4035
Expression	Human	AI	FC	NA	PLEKHA7(H2012)	0.563636363636364	0.0897240283170913	Spearman's rank correlation rho	two.sided	pleckstrin homology domain containing A7	144100	ENSG00000166689	#81:20121
Expression	Human	AI	FC	NA	PAQR9(H2012)	0.563636363636364	0.0897240283170913	Spearman's rank correlation rho	two.sided	progestin and adipoQ receptor family member 9	344838	ENSG00000188582	#81:24301
Expression	Human	AI	FC	NA	P2RY2(H2012)	0.563636363636364	0.0897240283170913	Spearman's rank correlation rho	two.sided	purinergic receptor P2Y2	5029	ENSG00000175591	#81:3996
Expression	Human	AI	FC	NA	TRIM35(H2012)	0.563636363636364	0.0897240283170913	Spearman's rank correlation rho	two.sided	tripartite motif containing 35	23087	ENSG00000104228	#81:10184
Expression	Human	AI	FC	NA	ZC2HC1C(H2012)	0.563636363636364	0.0897240283170913	Spearman's rank correlation rho	two.sided	zinc finger C2HCtype containing 1C	79696	ENSG00000119703	#81:16075
Expression	Human	AI	FC	NA	BORCS5(H2012)	0.551515151515151	0.0984011766696351	Spearman's rank correlation rho	two.sided	BLOC1 related complex subunit 5	118426	ENSG00000165714	#81:19282
Expression	Human	AI	FC	NA	C1D(H2012)	0.551515151515151	0.0984011766696351	Spearman's rank correlation rho	two.sided	C1D nuclear receptor corepressor	10438	ENSG00000197223	#81:9255
Expression	Human	AI	FC	NA	CD226(H2012)	0.551515151515151	0.0984011766696351	Spearman's rank correlation rho	two.sided	CD226 molecule	10666	ENSG00000150637	#81:9030
Expression	Human	AI	FC	NA	DNAJC16(H2012)	0.551515151515151	0.0984011766696351	Spearman's rank correlation rho	two.sided	DnaJ heat shock protein family Hsp40 member C16	23341	ENSG00000116138	#81:9971
Expression	Human	AI	FC	NA	FKBP2(H2012)	0.551515151515151	0.0984011766696351	Spearman's rank correlation rho	two.sided	FKBP prolyl isomerase 2	2286	ENSG00000173486	#81:2769
Expression	Human	AI	FC	NA	FBXO15(H2012)	0.551515151515151	0.0984011766696351	Spearman's rank correlation rho	two.sided	Fbox protein 15	201456	ENSG00000141665	#81:22744
Expression	Human	AI	FC	NA	GFM2(H2012)	0.551515151515151	0.0984011766696351	Spearman's rank correlation rho	two.sided	G elongation factor mitochondrial 2	84340	ENSG00000164347	#81:18769
Expression	Human	AI	FC	NA	IMP4(H2012)	0.551515151515151	0.0984011766696351	Spearman's rank correlation rho	two.sided	IMP U3 small nucleolar ribonucleoprotein 4	92856	ENSG00000136718	#81:19905
Expression	Human	AI	FC	NA	MPL(H2012)	0.551515151515151	0.0984011766696351	Spearman's rank correlation rho	two.sided	MPL protooncogene thrombopoietin receptor	4352	ENSG00000117400	#81:4571
Expression	Human	AI	FC	NA	NDUFA8(H2012)	0.551515151515151	0.0984011766696351	Spearman's rank correlation rho	two.sided	NADHubiquinone oxidoreductase subunit A8	4702	ENSG00000119421	#81:4291
Expression	Human	AI	FC	NA	NIPA2(H2012)	0.551515151515151	0.0984011766696351	Spearman's rank correlation rho	two.sided	NIPA magnesium transporter 2	81614	ENSG00000140157	#81:17290
Expression	Human	AI	FC	NA	PPFIBP1(H2012)	0.551515151515151	0.0984011766696351	Spearman's rank correlation rho	two.sided	PPFIA binding protein 1	8496	ENSG00000110841	#81:6987
Expression	Human	AI	FC	NA	SIK3(H2012)	0.551515151515151	0.0984011766696351	Spearman's rank correlation rho	two.sided	SIK family kinase 3	23387	ENSG00000160584	#81:9931
Expression	Human	AI	FC	NA	SMURF1(H2012)	0.551515151515151	0.0984011766696351	Spearman's rank correlation rho	two.sided	SMAD specific E3 ubiquitin protein ligase 1	57154	ENSG00000198742	#81:15500
Expression	Human	AI	FC	NA	CEP290(H2012)	0.551515151515151	0.0984011766696351	Spearman's rank correlation rho	two.sided	centrosomal protein 290	80184	ENSG00000198707	#81:17731
Expression	Human	AI	FC	NA	C2orf88(H2012)	0.551515151515151	0.0984011766696351	Spearman's rank correlation rho	two.sided	chromosome 2 open reading frame 88	84281	ENSG00000187699	#81:18822
Expression	Human	AI	FC	NA	EFTUD2(H2012)	0.551515151515151	0.0984011766696351	Spearman's rank correlation rho	two.sided	elongation factor Tu GTP binding domain containing 2	9343	ENSG00000108883	#81:8277
Expression	Human	AI	FC	NA	ETF1(H2012)	0.551515151515151	0.0984011766696351	Spearman's rank correlation rho	two.sided	eukaryotic translation termination factor 1	2107	ENSG00000120705	#81:938
Expression	Human	AI	FC	NA	FSCN1(H2012)	0.551515151515151	0.0984011766696351	Spearman's rank correlation rho	two.sided	fascin actinbundling protein 1	6624	ENSG00000075618	#81:6511
Expression	Human	AI	FC	NA	LOC442293(H2012)	0.551515151515151	0.0984011766696351	Spearman's rank correlation rho	two.sided	glycine cleavage system protein H aminomethyl carrier pseudogene	442293	NA	#81:26948
Expression	Human	AI	FC	NA	GDF10(H2012)	0.551515151515151	0.0984011766696351	Spearman's rank correlation rho	two.sided	growth differentiation factor 10	2662	ENSG00000266524	#81:2432
Expression	Human	AI	FC	NA	MARCH8(H2012)	-0.648484848484848	0.0425401276844894	Spearman's rank correlation rho	two.sided	membrane associated ringCHtype finger 8	220972	ENSG00000165406	#81:22476
Expression	Human	AI	FC	NA	MARCKS(H2012)	-0.648484848484848	0.0425401276844894	Spearman's rank correlation rho	two.sided	myristoylated alanine rich protein kinase C substrate	4082	ENSG00000277443	#81:4801
Expression	Human	AI	FC	NA	NEBL(H2012)	-0.648484848484848	0.0425401276844894	Spearman's rank correlation rho	two.sided	nebulette	10529	ENSG00000078114	#81:9171
Expression	Human	AI	FC	NA	NR2C2AP(H2012)	-0.648484848484848	0.0425401276844894	Spearman's rank correlation rho	two.sided	nuclear receptor 2C2 associated protein	126382	ENSG00000184162	#81:20896
Expression	Human	AI	FC	NA	RPS24(H2012)	-0.648484848484848	0.0425401276844894	Spearman's rank correlation rho	two.sided	ribosomal protein S24	6229	ENSG00000138326	#81:6899
Expression	Human	AI	FC	NA	SEPHS1(H2012)	-0.648484848484848	0.0425401276844894	Spearman's rank correlation rho	two.sided	selenophosphate synthetase 1	22929	ENSG00000086475	#81:10305
Expression	Human	AI	FC	NA	SPINK1(H2012)	-0.648484848484848	0.0425401276844894	Spearman's rank correlation rho	two.sided	serine peptidase inhibitor Kazal type 1	6690	ENSG00000164266	#81:6451
Expression	Human	AI	FC	NA	SERPINB10(H2012)	-0.648484848484848	0.0425401276844894	Spearman's rank correlation rho	two.sided	serpin family B member 10	5273	ENSG00000242550	#81:5785
Expression	Human	AI	FC	NA	SMO(H2012)	-0.648484848484848	0.0425401276844894	Spearman's rank correlation rho	two.sided	smoothened frizzled class receptor	6608	ENSG00000128602	#81:6527
Expression	Human	AI	FC	NA	SLC26A7(H2012)	-0.648484848484848	0.0425401276844894	Spearman's rank correlation rho	two.sided	solute carrier family 26 member 7	115111	ENSG00000147606	#81:19510
Expression	Human	AI	FC	NA	SLC7A13(H2012)	-0.648484848484848	0.0425401276844894	Spearman's rank correlation rho	two.sided	solute carrier family 7 member 13	157724	ENSG00000164893	#81:21439
Expression	Human	AI	FC	NA	SLC7A9(H2012)	-0.648484848484848	0.0425401276844894	Spearman's rank correlation rho	two.sided	solute carrier family 7 member 9	11136	ENSG00000021488	#81:10595
Expression	Human	AI	FC	NA	SMC4(H2012)	-0.648484848484848	0.0425401276844894	Spearman's rank correlation rho	two.sided	structural maintenance of chromosomes 4	10051	ENSG00000113810	#81:9616
Expression	Human	AI	FC	NA	TSGA10IP(H2012)	-0.648484848484848	0.0425401276844894	Spearman's rank correlation rho	two.sided	testis specific 10 interacting protein	254187	ENSG00000175513	#81:22146
Expression	Human	AI	FC	NA	DNAJC5B(H2012)	-0.660606060606061	0.0375883775714093	Spearman's rank correlation rho	two.sided	DnaJ heat shock protein family Hsp40 member C5 beta	85479	ENSG00000147570	#81:18322
Expression	Human	AI	FC	NA	ELK3(H2012)	-0.660606060606061	0.0375883775714093	Spearman's rank correlation rho	two.sided	ETS transcription factor ELK3	2004	ENSG00000111145	#81:1024
Expression	Human	AI	FC	NA	GNAT3(H2012)	-0.660606060606061	0.0375883775714093	Spearman's rank correlation rho	two.sided	G protein subunit alpha transducin 3	346562	ENSG00000214415	#81:24239
Expression	Human	AI	FC	NA	GATA5(H2012)	-0.660606060606061	0.0375883775714093	Spearman's rank correlation rho	two.sided	GATA binding protein 5	140628	ENSG00000130700	#81:20278
Expression	Human	AI	FC	NA	KIAA1210(H2012)	-0.660606060606061	0.0375883775714093	Spearman's rank correlation rho	two.sided	KIAA1210	57481	ENSG00000250423	#81:15350
Expression	Human	AI	FC	NA	RHD(H2012)	-0.660606060606061	0.0375883775714093	Spearman's rank correlation rho	two.sided	Rh blood group D antigen	6007	ENSG00000187010	#81:5109
Expression	Human	AI	FC	NA	APOF(H2012)	-0.660606060606061	0.0375883775714093	Spearman's rank correlation rho	two.sided	apolipoprotein F	319	ENSG00000175336	#81:612
Expression	Human	AI	FC	NA	C17orf53(H2012)	-0.660606060606061	0.0375883775714093	Spearman's rank correlation rho	two.sided	chromosome 17 open reading frame 53	78995	ENSG00000125319	#81:16456
Expression	Human	AI	FC	NA	CLDN14(H2012)	-0.660606060606061	0.0375883775714093	Spearman's rank correlation rho	two.sided	claudin 14	23562	ENSG00000159261	#81:11786
Expression	Human	AI	FC	NA	HIST1H1E(H2012)	-0.660606060606061	0.0375883775714093	Spearman's rank correlation rho	two.sided	histone cluster 1 H1 family member e	3008	ENSG00000168298	#81:2105
Expression	Human	AI	FC	NA	LRRC74A(H2012)	-0.660606060606061	0.0375883775714093	Spearman's rank correlation rho	two.sided	leucine rich repeat containing 74A	145497	ENSG00000100565	#81:20046
Expression	Human	AI	FC	NA	MROH2A(H2012)	-0.660606060606061	0.0375883775714093	Spearman's rank correlation rho	two.sided	maestro heat like repeat family member 2A	339766	ENSG00000185038	#81:24618
Expression	Human	AI	FC	NA	MROH9(H2012)	-0.660606060606061	0.0375883775714093	Spearman's rank correlation rho	two.sided	maestro heat like repeat family member 9	80133	ENSG00000117501	#81:17761
Expression	Human	AI	FC	NA	HLADPB2(H2012)	-0.660606060606061	0.0375883775714093	Spearman's rank correlation rho	two.sided	major histocompatibility complex class II DP beta 2 pseudogene	3116	ENSG00000224557	#81:1960
Expression	Human	AI	FC	NA	MICU2(H2012)	-0.660606060606061	0.0375883775714093	Spearman's rank correlation rho	two.sided	mitochondrial calcium uptake 2	221154	ENSG00000165487	#81:22453
Expression	Human	AI	FC	NA	POFUT1(H2012)	-0.660606060606061	0.0375883775714093	Spearman's rank correlation rho	two.sided	protein Ofucosyltransferase 1	23509	ENSG00000101346	#81:11843
Expression	Human	AI	FC	NA	RGS17(H2012)	-0.660606060606061	0.0375883775714093	Spearman's rank correlation rho	two.sided	regulator of G protein signaling 17	26575	ENSG00000091844	#81:11152
Expression	Human	AI	FC	NA	RNASE7(H2012)	-0.660606060606061	0.0375883775714093	Spearman's rank correlation rho	two.sided	ribonuclease A family member 7	84659	ENSG00000165799	#81:18655
Expression	Human	AI	FC	NA	SPINT3(H2012)	-0.660606060606061	0.0375883775714093	Spearman's rank correlation rho	two.sided	serine peptidase inhibitor Kunitz type 3	10816	ENSG00000101446	#81:8915
Expression	Human	AI	FC	NA	STK17B(H2012)	-0.660606060606061	0.0375883775714093	Spearman's rank correlation rho	two.sided	serinethreonine kinase 17b	9262	ENSG00000081320	#81:8349
Expression	Human	AI	FC	NA	SLC2A12(H2012)	-0.660606060606061	0.0375883775714093	Spearman's rank correlation rho	two.sided	solute carrier family 2 member 12	154091	ENSG00000146411	#81:21515
Expression	Human	AI	FC	NA	TPR(H2012)	-0.660606060606061	0.0375883775714093	Spearman's rank correlation rho	two.sided	translocated promoter region nuclear basket protein	7175	ENSG00000047410	#81:5943
Expression	Human	AI	FC	NA	TMC3(H2012)	-0.660606060606061	0.0375883775714093	Spearman's rank correlation rho	two.sided	transmembrane channel like 3	342125	ENSG00000188869	#81:24438
Expression	Human	AI	FC	NA	ATP12A(H2012)	-0.672727272727273	0.0330412225454378	Spearman's rank correlation rho	two.sided	ATPase HK transporting nongastric alpha2 subunit	479	ENSG00000075673	#81:473
Expression	Human	AI	FC	NA	BRINP3(H2012)	-0.672727272727273	0.0330412225454378	Spearman's rank correlation rho	two.sided	BMPretinoic acid inducible neural specific 3	339479	ENSG00000162670	#81:24647
Expression	Human	AI	FC	NA	CD101(H2012)	-0.672727272727273	0.0330412225454378	Spearman's rank correlation rho	two.sided	CD101 molecule	9398	ENSG00000134256	#81:8223
Expression	Human	AI	FC	NA	CLEC4C(H2012)	-0.672727272727273	0.0330412225454378	Spearman's rank correlation rho	two.sided	Ctype lectin domain family 4 member C	170482	ENSG00000198178	#81:21094
Expression	Human	AI	FC	NA	D21S2088E(H2012)	-0.672727272727273	0.0330412225454378	Spearman's rank correlation rho	two.sided	D21S2088E	266917	ENSG00000228592	#81:23827
Expression	Human	AI	FC	NA	FRG2(H2012)	-0.672727272727273	0.0330412225454378	Spearman's rank correlation rho	two.sided	FSHD region gene 2	448831	ENSG00000205097	#81:28826
Expression	Human	AI	FC	NA	FBXL3(H2012)	-0.672727272727273	0.0330412225454378	Spearman's rank correlation rho	two.sided	Fbox and leucine rich repeat protein 3	26224	ENSG00000005812	#81:11301
Expression	Human	AI	FC	NA	GNAT2(H2012)	-0.672727272727273	0.0330412225454378	Spearman's rank correlation rho	two.sided	G protein subunit alpha transducin 2	2780	ENSG00000134183	#81:2334
Expression	Human	AI	FC	NA	HAND2AS1(H2012)	-0.672727272727273	0.0330412225454378	Spearman's rank correlation rho	two.sided	HAND2 antisense RNA 1	79804	ENSG00000237125	#81:15989
Expression	Human	AI	FC	NA	LONRF3(H2012)	-0.672727272727273	0.0330412225454378	Spearman's rank correlation rho	two.sided	LON peptidase Nterminal domain and ring finger 3	79836	ENSG00000175556	#81:15962
Expression	Human	AI	FC	NA	S100A2(H2012)	-0.672727272727273	0.0330412225454378	Spearman's rank correlation rho	two.sided	S100 calcium binding protein A2	6273	ENSG00000196754	#81:6858
Expression	Human	AI	FC	NA	CPB2(H2012)	-0.672727272727273	0.0330412225454378	Spearman's rank correlation rho	two.sided	carboxypeptidase B2	1361	ENSG00000080618	#81:1595
Expression	Human	AI	FC	NA	FOXN1(H2012)	-0.672727272727273	0.0330412225454378	Spearman's rank correlation rho	two.sided	forkhead box N1	8456	ENSG00000109101	#81:7018
Expression	Human	AI	FC	NA	LOC645752(H2012)	-0.672727272727273	0.0330412225454378	Spearman's rank correlation rho	two.sided	golgin A6 family member A pseudogene	645752	NA	#81:29196
Expression	Human	AI	FC	NA	KRTAP43(H2012)	-0.672727272727273	0.0330412225454378	Spearman's rank correlation rho	two.sided	keratin associated protein 43	85290	ENSG00000196156	#81:18410
Expression	Human	AI	FC	NA	KIF2B(H2012)	-0.672727272727273	0.0330412225454378	Spearman's rank correlation rho	two.sided	kinesin family member 2B	84643	ENSG00000141200	#81:18666
Expression	Human	AI	FC	NA	LMAN1L(H2012)	-0.672727272727273	0.0330412225454378	Spearman's rank correlation rho	two.sided	lectin mannose binding 1 like	79748	ENSG00000140506	#81:16031
Expression	Human	AI	FC	NA	LINC00668(H2012)	-0.672727272727273	0.0330412225454378	Spearman's rank correlation rho	two.sided	long intergenic nonprotein coding RNA 668	400643	ENSG00000265933	#81:26316
Expression	Human	AI	FC	NA	MAP4K1(H2012)	-0.672727272727273	0.0330412225454378	Spearman's rank correlation rho	two.sided	mitogenactivated protein kinase kinase kinase kinase 1	11184	ENSG00000104814	#81:10548
Expression	Human	AI	FC	NA	MUC13(H2012)	-0.672727272727273	0.0330412225454378	Spearman's rank correlation rho	two.sided	mucin 13 cell surface associated	56667	ENSG00000173702	#81:15721
Expression	Human	AI	FC	NA	OR6C75(H2012)	-0.672727272727273	0.0330412225454378	Spearman's rank correlation rho	two.sided	olfactory receptor family 6 subfamily C member 75	390323	ENSG00000187857	#81:24969
Expression	Human	AI	FC	NA	PLEKHS1(H2012)	-0.672727272727273	0.0330412225454378	Spearman's rank correlation rho	two.sided	pleckstrin homology domain containing S1	79949	ENSG00000148735	#81:17862
Expression	Human	AI	FC	NA	PSG6(H2012)	-0.672727272727273	0.0330412225454378	Spearman's rank correlation rho	two.sided	pregnancy specific beta1glycoprotein 6	5675	ENSG00000170848	#81:5420
Expression	Human	AI	FC	NA	RFX6(H2012)	-0.672727272727273	0.0330412225454378	Spearman's rank correlation rho	two.sided	regulatory factor X6	222546	ENSG00000185002	#81:22343
Expression	Human	AI	FC	NA	STK38(H2012)	-0.672727272727273	0.0330412225454378	Spearman's rank correlation rho	two.sided	serinethreonine kinase 38	11329	ENSG00000112079	#81:10441
Expression	Human	AI	FC	NA	SLC26A5(H2012)	-0.672727272727273	0.0330412225454378	Spearman's rank correlation rho	two.sided	solute carrier family 26 member 5	375611	ENSG00000170615	#81:25742
Expression	Human	AI	FC	NA	SULT1B1(H2012)	-0.672727272727273	0.0330412225454378	Spearman's rank correlation rho	two.sided	sulfotransferase family 1B member 1	27284	ENSG00000173597	#81:12789
Expression	Human	AI	FC	NA	TCAM1P(H2012)	-0.672727272727273	0.0330412225454378	Spearman's rank correlation rho	two.sided	testicular cell adhesion molecule 1 pseudogene	146771	ENSG00000240280	#81:19969
Expression	Human	AI	FC	NA	TFAP2A(H2012)	-0.672727272727273	0.0330412225454378	Spearman's rank correlation rho	two.sided	transcription factor AP2 alpha	7020	ENSG00000137203	#81:6107
Expression	Human	AI	FC	NA	H2AFB2(H2012)	-0.684848484848485	0.0288827975067328	Spearman's rank correlation rho	two.sided	H2A histone family member B2	474381	ENSG00000277858	#81:28629
Expression	Human	AI	FC	NA	H2AFY(H2012)	-0.684848484848485	0.0288827975067328	Spearman's rank correlation rho	two.sided	H2A histone family member Y	9555	ENSG00000113648	#81:8074
Expression	Human	AI	FC	NA	MTSS1(H2012)	-0.684848484848485	0.0288827975067328	Spearman's rank correlation rho	two.sided	MTSS IBAR domain containing 1	9788	ENSG00000170873	#81:9857
Expression	Human	AI	FC	NA	NANOGNB(H2012)	-0.684848484848485	0.0288827975067328	Spearman's rank correlation rho	two.sided	NANOG neighbor homeobox	360030	ENSG00000205857	#81:25879
Expression	Human	AI	FC	NA	PSIP1(H2012)	-0.684848484848485	0.0288827975067328	Spearman's rank correlation rho	two.sided	PC4 and SFRS1 interacting protein 1	11168	ENSG00000164985	#81:10564
Expression	Human	AI	FC	NA	PRAMENP(H2012)	-0.684848484848485	0.0288827975067328	Spearman's rank correlation rho	two.sided	PRAME Nterminal like pseudogene	649179	ENSG00000197549	#81:30752
Expression	Human	AI	FC	NA	TBC1D21(H2012)	-0.684848484848485	0.0288827975067328	Spearman's rank correlation rho	two.sided	TBC1 domain family member 21	161514	ENSG00000167139	#81:21297
Expression	Human	AI	FC	NA	ABLIM1(H2012)	-0.684848484848485	0.0288827975067328	Spearman's rank correlation rho	two.sided	actin binding LIM protein 1	3983	ENSG00000099204	#81:4894
Expression	Human	AI	FC	NA	AP1M2(H2012)	-0.684848484848485	0.0288827975067328	Spearman's rank correlation rho	two.sided	adaptor related protein complex 1 subunit mu 2	10053	ENSG00000129354	#81:9614
Expression	Human	AI	FC	NA	DEFB126(H2012)	-0.684848484848485	0.0288827975067328	Spearman's rank correlation rho	two.sided	defensin beta 126	81623	ENSG00000125788	#81:17281
Expression	Human	AI	FC	NA	FABP7(H2012)	-0.684848484848485	0.0288827975067328	Spearman's rank correlation rho	two.sided	fatty acid binding protein 7	2173	ENSG00000164434	#81:2884
Expression	Human	AI	FC	NA	IREB2(H2012)	-0.684848484848485	0.0288827975067328	Spearman's rank correlation rho	two.sided	iron responsive element binding protein 2	3658	ENSG00000136381	#81:3438
Expression	Human	AI	FC	NA	LTC4S(H2012)	-0.684848484848485	0.0288827975067328	Spearman's rank correlation rho	two.sided	leukotriene C4 synthase	4056	ENSG00000213316	#81:4826
Expression	Human	AI	FC	NA	LCN10(H2012)	-0.684848484848485	0.0288827975067328	Spearman's rank correlation rho	two.sided	lipocalin 10	414332	ENSG00000187922	#81:27565
Expression	Human	AI	FC	NA	LINC00615(H2012)	-0.684848484848485	0.0288827975067328	Spearman's rank correlation rho	two.sided	long intergenic nonprotein coding RNA 615	439916	ENSG00000196243	#81:27522
Expression	Human	AI	FC	NA	OR4C11(H2012)	-0.684848484848485	0.0288827975067328	Spearman's rank correlation rho	two.sided	olfactory receptor family 4 subfamily C member 11	219429	ENSG00000172188	#81:22605
Expression	Human	AI	FC	NA	OR52M1(H2012)	-0.684848484848485	0.0288827975067328	Spearman's rank correlation rho	two.sided	olfactory receptor family 52 subfamily M member 1	119772	ENSG00000197790	#81:19223
Expression	Human	AI	FC	NA	OR8K5(H2012)	-0.684848484848485	0.0288827975067328	Spearman's rank correlation rho	two.sided	olfactory receptor family 8 subfamily K member 5	219453	ENSG00000181752	#81:22597
Expression	Human	AI	FC	NA	PCDHGB6(H2012)	-0.684848484848485	0.0288827975067328	Spearman's rank correlation rho	two.sided	protocadherin gamma subfamily B 6	56100	ENSG00000253305	#81:15875
Expression	Human	AI	FC	NA	RGL4(H2012)	-0.684848484848485	0.0288827975067328	Spearman's rank correlation rho	two.sided	ral guanine nucleotide dissociation stimulator like 4	266747	ENSG00000159496	#81:23835
Expression	Human	AI	FC	NA	RPRD1B(H2012)	-0.684848484848485	0.0288827975067328	Spearman's rank correlation rho	two.sided	regulation of nuclear premRNA domain containing 1B	58490	ENSG00000101413	#81:15069
Expression	Human	AI	FC	NA	SCGB1D4(H2012)	-0.684848484848485	0.0288827975067328	Spearman's rank correlation rho	two.sided	secretoglobin family 1D member 4	404552	ENSG00000197745	#81:27845
Expression	Human	AI	FC	NA	STK17A(H2012)	-0.684848484848485	0.0288827975067328	Spearman's rank correlation rho	two.sided	serinethreonine kinase 17a	9263	ENSG00000164543	#81:8348
Expression	Human	AI	FC	NA	SERPINB5(H2012)	-0.684848484848485	0.0288827975067328	Spearman's rank correlation rho	two.sided	serpin family B member 5	5268	ENSG00000206075	#81:5790
Expression	Human	AI	FC	NA	ST20(H2012)	-0.684848484848485	0.0288827975067328	Spearman's rank correlation rho	two.sided	suppressor of tumorigenicity 20	400410	ENSG00000180953	#81:26354
Expression	Human	AI	FC	NA	TPTE2(H2012)	-0.684848484848485	0.0288827975067328	Spearman's rank correlation rho	two.sided	transmembrane phosphoinositide 3phosphatase and tensin homolog 2	93492	ENSG00000132958	#81:19857
Expression	Human	AI	FC	NA	XRN2(H2012)	-0.696969696969697	0.0250966758822519	Spearman's rank correlation rho	two.sided	53 exoribonuclease 2	22803	ENSG00000088930	#81:10415
Expression	Human	AI	FC	NA	POLB(H2012)	-0.696969696969697	0.0250966758822519	Spearman's rank correlation rho	two.sided	DNA polymerase beta	5423	ENSG00000070501	#81:5666
Expression	Human	AI	FC	NA	EEF1AKMT3(H2012)	-0.696969696969697	0.0250966758822519	Spearman's rank correlation rho	two.sided	EEF1A lysine methyltransferase 3	25895	ENSG00000123427	#81:11512
Expression	Human	AI	FC	NA	LHX5(H2012)	-0.696969696969697	0.0250966758822519	Spearman's rank correlation rho	two.sided	LIM homeobox 5	64211	ENSG00000089116	#81:16777
Expression	Human	AI	FC	NA	SMG1P7(H2012)	-0.696969696969697	0.0250966758822519	Spearman's rank correlation rho	two.sided	SMG1 pseudogene 7	100506060	ENSG00000261556	#81:39661
Expression	Human	AI	FC	NA	CTSW(H2012)	-0.696969696969697	0.0250966758822519	Spearman's rank correlation rho	two.sided	cathepsin W	1521	ENSG00000172543	#81:1438
Expression	Human	AI	FC	NA	CHD1(H2012)	-0.696969696969697	0.0250966758822519	Spearman's rank correlation rho	two.sided	chromodomain helicase DNA binding protein 1	1105	ENSG00000153922	#81:1807
Expression	Human	AI	FC	NA	DUPD1(H2012)	-0.696969696969697	0.0250966758822519	Spearman's rank correlation rho	two.sided	dual specificity phosphatase and pro isomerase domain containing 1	338599	ENSG00000188716	#81:24741
Expression	Human	AI	FC	NA	FGF20(H2012)	-0.696969696969697	0.0250966758822519	Spearman's rank correlation rho	two.sided	fibroblast growth factor 20	26281	ENSG00000078579	#81:11250
Expression	Human	AI	FC	NA	KAZN(H2012)	-0.696969696969697	0.0250966758822519	Spearman's rank correlation rho	two.sided	kazrin periplakin interacting protein	23254	ENSG00000189337	#81:10039
Expression	Human	AI	FC	NA	KRTAP107(H2012)	-0.696969696969697	0.0250966758822519	Spearman's rank correlation rho	two.sided	keratin associated protein 107	386675	ENSG00000272804	#81:25638
Expression	Human	AI	FC	NA	ORM2(H2012)	-0.696969696969697	0.0250966758822519	Spearman's rank correlation rho	two.sided	orosomucoid 2	5005	ENSG00000228278	#81:4016
Expression	Human	AI	FC	NA	PCDHGA8(H2012)	-0.696969696969697	0.0250966758822519	Spearman's rank correlation rho	two.sided	protocadherin gamma subfamily A 8	9708	ENSG00000253767	#81:7934
Expression	Human	AI	FC	NA	RNF219(H2012)	-0.696969696969697	0.0250966758822519	Spearman's rank correlation rho	two.sided	ring finger protein 219	79596	ENSG00000152193	#81:16158
Expression	Human	AI	FC	NA	SLCO1B3(H2012)	-0.696969696969697	0.0250966758822519	Spearman's rank correlation rho	two.sided	solute carrier organic anion transporter family member 1B3	28234	ENSG00000111700	#81:12719
Expression	Human	AI	FC	NA	SAMD10(H2012)	-0.696969696969697	0.0250966758822519	Spearman's rank correlation rho	two.sided	sterile alpha motif domain containing 10	140700	ENSG00000130590	#81:20259
Expression	Human	AI	FC	NA	SYTL1(H2012)	-0.696969696969697	0.0250966758822519	Spearman's rank correlation rho	two.sided	synaptotagmin like 1	84958	ENSG00000142765	#81:18462
Expression	Human	AI	FC	NA	LOC731157(H2012)	-0.696969696969697	0.0250966758822519	Spearman's rank correlation rho	two.sided	uncharacterized LOC731157	731157	ENSG00000255647	#81:31324
Expression	Human	AI	FC	NA	EFCAB8(H2012)	-0.709090909090909	0.0216659233675324	Spearman's rank correlation rho	two.sided	EFhand calcium binding domain 8	388795	ENSG00000215529	#81:25307
Expression	Human	AI	FC	NA	FAT1(H2012)	-0.709090909090909	0.0216659233675324	Spearman's rank correlation rho	two.sided	FAT atypical cadherin 1	2195	ENSG00000083857	#81:2866
Expression	Human	AI	FC	NA	GNAT1(H2012)	-0.709090909090909	0.0216659233675324	Spearman's rank correlation rho	two.sided	G protein subunit alpha transducin 1	2779	ENSG00000114349	#81:2335
Expression	Human	AI	FC	NA	GINS1(H2012)	-0.709090909090909	0.0216659233675324	Spearman's rank correlation rho	two.sided	GINS complex subunit 1	9837	ENSG00000101003	#81:9810
Expression	Human	AI	FC	NA	JAK2(H2012)	-0.709090909090909	0.0216659233675324	Spearman's rank correlation rho	two.sided	Janus kinase 2	3717	ENSG00000096968	#81:3384
Expression	Human	AI	FC	NA	C12orf50(H2012)	-0.709090909090909	0.0216659233675324	Spearman's rank correlation rho	two.sided	chromosome 12 open reading frame 50	160419	ENSG00000165805	#81:21331
Expression	Human	AI	FC	NA	COX7B2(H2012)	-0.709090909090909	0.0216659233675324	Spearman's rank correlation rho	two.sided	cytochrome c oxidase subunit 7B2	170712	ENSG00000170516	#81:21025
Expression	Human	AI	FC	NA	GSTCD(H2012)	-0.709090909090909	0.0216659233675324	Spearman's rank correlation rho	two.sided	glutathione Stransferase Cterminal domain containing	79807	ENSG00000138780	#81:15987
Expression	Human	AI	FC	NA	HOXC10(H2012)	-0.709090909090909	0.0216659233675324	Spearman's rank correlation rho	two.sided	homeobox C10	3226	ENSG00000180818	#81:3789
Expression	Human	AI	FC	NA	ING4(H2012)	-0.709090909090909	0.0216659233675324	Spearman's rank correlation rho	two.sided	inhibitor of growth family member 4	51147	ENSG00000111653	#81:13577
Expression	Human	AI	FC	NA	OR10K2(H2012)	-0.709090909090909	0.0216659233675324	Spearman's rank correlation rho	two.sided	olfactory receptor family 10 subfamily K member 2	391107	ENSG00000180708	#81:26789
Expression	Human	AI	FC	NA	OR6C68(H2012)	-0.709090909090909	0.0216659233675324	Spearman's rank correlation rho	two.sided	olfactory receptor family 6 subfamily C member 68	403284	ENSG00000205327	#81:27885
Expression	Human	AI	FC	NA	PNRC1(H2012)	-0.709090909090909	0.0216659233675324	Spearman's rank correlation rho	two.sided	proline rich nuclear receptor coactivator 1	10957	ENSG00000146278	#81:10778
Expression	Human	AI	FC	NA	TM4SF20(H2012)	-0.709090909090909	0.0216659233675324	Spearman's rank correlation rho	two.sided	transmembrane 4 L six family member 20	79853	ENSG00000168955	#81:15945
Expression	Human	AI	FC	NA	CLC(H2012)	-0.721212121212121	0.0185731550894602	Spearman's rank correlation rho	two.sided	CharcotLeyden crystal galectin	1178	ENSG00000105205	#81:1746
Expression	Human	AI	FC	NA	DNAJB3(H2012)	-0.721212121212121	0.0185731550894602	Spearman's rank correlation rho	two.sided	DnaJ heat shock protein family Hsp40 member B3	414061	ENSG00000227802	#81:27613
Expression	Human	AI	FC	NA	EPB41L4AAS1(H2012)	-0.721212121212121	0.0185731550894602	Spearman's rank correlation rho	two.sided	EPB41L4A antisense RNA 1	114915	NA	#81:19528
Expression	Human	AI	FC	NA	PPP1R2C(H2012)	-0.721212121212121	0.0185731550894602	Spearman's rank correlation rho	two.sided	PPP1R2C family member C	80316	ENSG00000102055	#81:17665
Expression	Human	AI	FC	NA	CALCRL(H2012)	-0.721212121212121	0.0185731550894602	Spearman's rank correlation rho	two.sided	calcitonin receptor like receptor	10203	ENSG00000064989	#81:9474
Expression	Human	AI	FC	NA	CRISP1(H2012)	-0.721212121212121	0.0185731550894602	Spearman's rank correlation rho	two.sided	cysteine rich secretory protein 1	167	ENSG00000124812	#81:748
Expression	Human	AI	FC	NA	DTNA(H2012)	-0.721212121212121	0.0185731550894602	Spearman's rank correlation rho	two.sided	dystrobrevin alpha	1837	ENSG00000134769	#81:1154
Expression	Human	AI	FC	NA	HNRNPK(H2012)	-0.721212121212121	0.0185731550894602	Spearman's rank correlation rho	two.sided	heterogeneous nuclear ribonucleoprotein K	3190	ENSG00000165119	#81:3826
Expression	Human	AI	FC	NA	HAL(H2012)	-0.721212121212121	0.0185731550894602	Spearman's rank correlation rho	two.sided	histidine ammonialyase	3034	ENSG00000084110	#81:2086
Expression	Human	AI	FC	NA	IRF2(H2012)	-0.721212121212121	0.0185731550894602	Spearman's rank correlation rho	two.sided	interferon regulatory factor 2	3660	ENSG00000168310	#81:3436
Expression	Human	AI	FC	NA	NRROS(H2012)	-0.721212121212121	0.0185731550894602	Spearman's rank correlation rho	two.sided	negative regulator of reactive oxygen species	375387	ENSG00000174004	#81:25752
Expression	Human	AI	FC	NA	PCNX4(H2012)	-0.721212121212121	0.0185731550894602	Spearman's rank correlation rho	two.sided	pecanex 4	64430	ENSG00000126773	#81:16707
Expression	Human	AI	FC	NA	SNHG12(H2012)	-0.721212121212121	0.0185731550894602	Spearman's rank correlation rho	two.sided	small nucleolar RNA host gene 12	85028	ENSG00000197989	#81:18418
Expression	Human	AI	FC	NA	ZDHHC21(H2012)	-0.721212121212121	0.0185731550894602	Spearman's rank correlation rho	two.sided	zinc finger DHHCtype containing 21	340481	ENSG00000175893	#81:24526
Expression	Human	AI	FC	NA	HIGD1C(H2012)	-0.733333333333333	0.0158005962505715	Spearman's rank correlation rho	two.sided	HIG1 hypoxia inducible domain family member 1C	613227	ENSG00000214511	#81:28103
Expression	Human	AI	FC	NA	HOXC13(H2012)	-0.733333333333333	0.0158005962505715	Spearman's rank correlation rho	two.sided	homeobox C13	3229	ENSG00000123364	#81:3786
Expression	Human	AI	FC	NA	INMT(H2012)	-0.733333333333333	0.0158005962505715	Spearman's rank correlation rho	two.sided	indolethylamine Nmethyltransferase	11185	ENSG00000241644	#81:10546
Expression	Human	AI	FC	NA	KMT2C(H2012)	-0.733333333333333	0.0158005962505715	Spearman's rank correlation rho	two.sided	lysine methyltransferase 2C	58508	ENSG00000055609	#81:15048
Expression	Human	AI	FC	NA	KCNG1(H2012)	-0.733333333333333	0.0158005962505715	Spearman's rank correlation rho	two.sided	potassium voltagegated channel modifier subfamily G member 1	3755	ENSG00000026559	#81:3354
Expression	Human	AI	FC	NA	SEPHS1P4(H2012)	-0.733333333333333	0.0158005962505715	Spearman's rank correlation rho	two.sided	selenophosphate synthetase 1 pseudogene 4	389873	NA	#81:25123
Expression	Human	AI	FC	NA	DNMT3L(H2012)	-0.745454545454545	0.01333014631544	Spearman's rank correlation rho	two.sided	DNA methyltransferase 3 like	29947	ENSG00000142182	#81:11924
Expression	Human	AI	FC	NA	PVRIG(H2012)	-0.745454545454545	0.01333014631544	Spearman's rank correlation rho	two.sided	PVR related immunoglobulin domain containing	79037	ENSG00000213413	#81:16422
Expression	Human	AI	FC	NA	ASB17(H2012)	-0.745454545454545	0.01333014631544	Spearman's rank correlation rho	two.sided	ankyrin repeat and SOCS box containing 17	127247	ENSG00000154007	#81:20839
Expression	Human	AI	FC	NA	CALHM4(H2012)	-0.745454545454545	0.01333014631544	Spearman's rank correlation rho	two.sided	calcium homeostasis modulator family member 4	221301	ENSG00000164451	#81:22439
Expression	Human	AI	FC	NA	C17orf98(H2012)	-0.745454545454545	0.01333014631544	Spearman's rank correlation rho	two.sided	chromosome 17 open reading frame 98	388381	ENSG00000275489	#81:25393
Expression	Human	AI	FC	NA	HIST1H2AH(H2012)	-0.745454545454545	0.01333014631544	Spearman's rank correlation rho	two.sided	histone cluster 1 H2A family member h	85235	ENSG00000274997	#81:18417
Expression	Human	AI	FC	NA	HIST1H4F(H2012)	-0.745454545454545	0.01333014631544	Spearman's rank correlation rho	two.sided	histone cluster 1 H4 family member f	8361	ENSG00000274618	#81:7103
Expression	Human	AI	FC	NA	MTCP1(H2012)	-0.745454545454545	0.01333014631544	Spearman's rank correlation rho	two.sided	mature T cell proliferation 1	4515	ENSG00000214827	#81:4474
Expression	Human	AI	FC	NA	NPM1(H2012)	-0.745454545454545	0.01333014631544	Spearman's rank correlation rho	two.sided	nucleophosmin 1	4869	ENSG00000181163	#81:4132
Expression	Human	AI	FC	NA	RTL1(H2012)	-0.745454545454545	0.01333014631544	Spearman's rank correlation rho	two.sided	retrotransposon Gag like 1	388015	ENSG00000254656	#81:25436
Expression	Human	AI	FC	NA	ZBTB46(H2012)	-0.745454545454545	0.01333014631544	Spearman's rank correlation rho	two.sided	zinc finger and BTB domain containing 46	140685	ENSG00000130584	#81:20272
Expression	Human	AI	FC	NA	BACH2(H2012)	-0.757575757575757	0.0111434467996943	Spearman's rank correlation rho	two.sided	BTB domain and CNC homolog 2	60468	ENSG00000112182	#81:14970
Expression	Human	AI	FC	NA	FCAMR(H2012)	-0.757575757575757	0.0111434467996943	Spearman's rank correlation rho	two.sided	Fc fragment of IgA and IgM receptor	83953	ENSG00000162897	#81:16998
Expression	Human	AI	FC	NA	LOC220077(H2012)	-0.757575757575757	0.0111434467996943	Spearman's rank correlation rho	two.sided	dedicator of cytokinesis 1 pseudogene	220077	NA	#81:22515
Expression	Human	AI	FC	NA	EMP3(H2012)	-0.757575757575757	0.0111434467996943	Spearman's rank correlation rho	two.sided	epithelial membrane protein 3	2014	ENSG00000142227	#81:1016
Expression	Human	AI	FC	NA	IL19(H2012)	-0.757575757575757	0.0111434467996943	Spearman's rank correlation rho	two.sided	interleukin 19	29949	ENSG00000142224	#81:11922
Expression	Human	AI	FC	NA	NFIA(H2012)	-0.757575757575757	0.0111434467996943	Spearman's rank correlation rho	two.sided	nuclear factor I A	4774	ENSG00000162599	#81:4226
Expression	Human	AI	FC	NA	OR5M1(H2012)	-0.757575757575757	0.0111434467996943	Spearman's rank correlation rho	two.sided	olfactory receptor family 5 subfamily M member 1	390168	ENSG00000255012	#81:25031
Expression	Human	AI	FC	NA	OR8K1(H2012)	-0.757575757575757	0.0111434467996943	Spearman's rank correlation rho	two.sided	olfactory receptor family 8 subfamily K member 1	390157	ENSG00000150261	#81:25037
Expression	Human	AI	FC	NA	PKD1L3(H2012)	-0.757575757575757	0.0111434467996943	Spearman's rank correlation rho	two.sided	polycystin 1 like 3 transient receptor potential channel interacting	342372	ENSG00000277481	#81:24429
Expression	Human	AI	FC	NA	PRG3(H2012)	-0.757575757575757	0.0111434467996943	Spearman's rank correlation rho	two.sided	proteoglycan 3 pro eosinophil major basic protein 2	10394	ENSG00000156575	#81:9296
Expression	Human	AI	FC	NA	SERPINB11(H2012)	-0.757575757575757	0.0111434467996943	Spearman's rank correlation rho	two.sided	serpin family B member 11 genepseudogene	89778	ENSG00000206072	#81:18289
Expression	Human	AI	FC	NA	SPDL1(H2012)	-0.757575757575757	0.0111434467996943	Spearman's rank correlation rho	two.sided	spindle apparatus coiledcoil protein 1	54908	ENSG00000040275	#81:14682
Expression	Human	AI	FC	NA	BTG1(H2012)	-0.76969696969697	0.00922195272221606	Spearman's rank correlation rho	two.sided	BTG antiproliferation factor 1	694	ENSG00000133639	#81:286
Expression	Human	AI	FC	NA	MAU2(H2012)	-0.76969696969697	0.00922195272221606	Spearman's rank correlation rho	two.sided	MAU2 sister chromatid cohesion factor	23383	ENSG00000129933	#81:9935
Expression	Human	AI	FC	NA	NAA35(H2012)	-0.76969696969697	0.00922195272221606	Spearman's rank correlation rho	two.sided	Nalphaacetyltransferase 35 NatC auxiliary subunit	60560	ENSG00000135040	#81:14945
Expression	Human	AI	FC	NA	ANKS4B(H2012)	-0.76969696969697	0.00922195272221606	Spearman's rank correlation rho	two.sided	ankyrin repeat and sterile alpha motif domain containing 4B	257629	ENSG00000175311	#81:21966
Expression	Human	AI	FC	NA	CCDC172(H2012)	-0.76969696969697	0.00922195272221606	Spearman's rank correlation rho	two.sided	coiledcoil domain containing 172	374355	ENSG00000182645	#81:25828
Expression	Human	AI	FC	NA	GBA3(H2012)	-0.76969696969697	0.00922195272221606	Spearman's rank correlation rho	two.sided	glucosylceramidase beta 3 genepseudogene	57733	ENSG00000249948	#81:15145
Expression	Human	AI	FC	NA	HIST1H4H(H2012)	-0.76969696969697	0.00922195272221606	Spearman's rank correlation rho	two.sided	histone cluster 1 H4 family member h	8365	ENSG00000158406	#81:7099
Expression	Human	AI	FC	NA	IGLV657(H2012)	-0.76969696969697	0.00922195272221606	Spearman's rank correlation rho	two.sided	immunoglobulin lambda variable 657	28778	NA	#81:12285
Expression	Human	AI	FC	NA	LIPI(H2012)	-0.76969696969697	0.00922195272221606	Spearman's rank correlation rho	two.sided	lipase I	149998	ENSG00000188992	#81:21751
Expression	Human	AI	FC	NA	ABLIM3(H2012)	-0.781818181818182	0.00754700778106788	Spearman's rank correlation rho	two.sided	actin binding LIM protein family member 3	22885	ENSG00000173210	#81:10345
Expression	Human	AI	FC	NA	AMPD1(H2012)	-0.781818181818182	0.00754700778106788	Spearman's rank correlation rho	two.sided	adenosine monophosphate deaminase 1	270	ENSG00000116748	#81:653
Expression	Human	AI	FC	NA	GDPD3(H2012)	-0.781818181818182	0.00754700778106788	Spearman's rank correlation rho	two.sided	glycerophosphodiester phosphodiesterase domain containing 3	79153	ENSG00000102886	#81:16335
Expression	Human	AI	FC	NA	PGM1(H2012)	-0.781818181818182	0.00754700778106788	Spearman's rank correlation rho	two.sided	phosphoglucomutase 1	5236	ENSG00000079739	#81:5817
Expression	Human	AI	FC	NA	TREH(H2012)	-0.781818181818182	0.00754700778106788	Spearman's rank correlation rho	two.sided	trehalase	11181	ENSG00000118094	#81:10552
Expression	Human	AI	FC	NA	MAF(H2012)	-0.793939393939394	0.0060999233136969	Spearman's rank correlation rho	two.sided	MAF bZIP transcription factor	4094	ENSG00000178573	#81:4789
Expression	Human	AI	FC	NA	ABRA(H2012)	-0.793939393939394	0.0060999233136969	Spearman's rank correlation rho	two.sided	actin binding Rho activating protein	137735	ENSG00000174429	#81:20413
Expression	Human	AI	FC	NA	ESR2(H2012)	-0.793939393939394	0.0060999233136969	Spearman's rank correlation rho	two.sided	estrogen receptor 2	2100	ENSG00000140009	#81:942
Expression	Human	AI	FC	NA	OR8U8(H2012)	-0.793939393939394	0.0060999233136969	Spearman's rank correlation rho	two.sided	olfactory receptor family 8 subfamily U member 8	504189	ENSG00000262315	#81:28487
Expression	Human	AI	FC	NA	FAM205C(H2012)	-0.806060606060606	0.00486206110196458	Spearman's rank correlation rho	two.sided	family with sequence similarity 205 member C	100129969	ENSG00000187791	#81:32038
Expression	Human	AI	FC	NA	MLN(H2012)	-0.806060606060606	0.00486206110196458	Spearman's rank correlation rho	two.sided	motilin	4295	ENSG00000096395	#81:4623
Expression	Human	AI	FC	NA	PCDHGB7(H2012)	-0.818181818181818	0.00381492008255072	Spearman's rank correlation rho	two.sided	protocadherin gamma subfamily B 7	56099	ENSG00000254122	#81:15876
Expression	Human	AI	FC	NA	FKBP14(H2012)	-0.83030303030303	0.00294022702327953	Spearman's rank correlation rho	two.sided	FKBP prolyl isomerase 14	55033	ENSG00000106080	#81:14567
Expression	Human	AI	FC	NA	KCNH7(H2012)	-0.83030303030303	0.00294022702327953	Spearman's rank correlation rho	two.sided	potassium voltagegated channel subfamily H member 7	90134	ENSG00000184611	#81:18215
Expression	Human	AI	FC	NA	CATSPERB(H2012)	-0.842424242424242	0.00222003122591685	Spearman's rank correlation rho	two.sided	cation channel sperm associated auxiliary subunit beta	79820	ENSG00000133962	#81:15975
Expression	Human	AI	FC	NA	OR10J3(H2012)	-0.842424242424242	0.00222003122591685	Spearman's rank correlation rho	two.sided	olfactory receptor family 10 subfamily J member 3	441911	ENSG00000196266	#81:27094
Expression	Human	AI	FC	NA	DCAF8L1(H2012)	-0.854545454545454	0.00163680331598671	Spearman's rank correlation rho	two.sided	DDB1 and CUL4 associated factor 8 like 1	139425	ENSG00000226372	#81:20340
Expression	Human	AI	FC	NA	NRK(H2012)	-0.854545454545454	0.00163680331598671	Spearman's rank correlation rho	two.sided	Nik related kinase	203447	ENSG00000123572	#81:22653
Expression	Human	AI	FC	NA	APPL2(H2012)	-0.854545454545454	0.00163680331598671	Spearman's rank correlation rho	two.sided	adaptor protein phosphotyrosine interacting with PH domain and leucine zipper 2	55198	ENSG00000136044	#81:14431
Expression	Human	AI	FC	NA	CYP2C18(H2012)	-0.866666666666667	0.00117353818015546	Spearman's rank correlation rho	two.sided	cytochrome P450 family 2 subfamily C member 18	1562	ENSG00000108242	#81:1407
Expression	Human	AI	FC	NA	OR2B6(H2012)	-0.866666666666667	0.00117353818015546	Spearman's rank correlation rho	two.sided	olfactory receptor family 2 subfamily B member 6	26212	ENSG00000124657	#81:11306
Expression	Human	AI	FC	NA	DEFB103B(H2012)	-0.890909090909091	5.4214422483387e-4	Spearman's rank correlation rho	two.sided	defensin beta 103B	55894	ENSG00000177243	#81:13940
Expression	Human	AI	FC	NA	TNFSF12(H2012)	-0.915151515151515	2.0447240614883e-4	Spearman's rank correlation rho	two.sided	TNF superfamily member 12	8742	ENSG00000239697	#81:8764
Expression	Human	AI	FC	NA	LRRC3B(H2012)	-0.927272727272727	1.1203450639397e-4	Spearman's rank correlation rho	two.sided	leucine rich repeat containing 3B	116135	ENSG00000179796	#81:19404
Expression	Human	AI	FC	NA	SLC4A1(H2012)	-0.963636363636364	7.32097480952982e-6	Spearman's rank correlation rho	two.sided	solute carrier family 4 member 1 Diego blood group	6521	ENSG00000004939	#81:6614
Expression	Human	GI	FC	NA	SLC25A12(H2012)	0.806060606060606	0.0048620611019646	Spearman's rank correlation rho	two.sided	solute carrier family 25 member 12	8604	ENSG00000115840	#81:8889
Expression	Human	GI	FC	NA	ADORA1(H2012)	0.793939393939394	0.00609992331369691	Spearman's rank correlation rho	two.sided	adenosine A1 receptor	134	ENSG00000163485	#81:780
Expression	Human	GI	FC	NA	SPOCK1(H2012)	0.781818181818182	0.00754700778106788	Spearman's rank correlation rho	two.sided	SPARC osteonectin cwcv and kazal like domains proteoglycan 1	6695	ENSG00000152377	#81:6446
Expression	Human	GI	FC	NA	CLIC2(H2012)	0.76969696969697	0.00922195272221601	Spearman's rank correlation rho	two.sided	chloride intracellular channel 2	1193	ENSG00000155962	#81:1727
Expression	Human	GI	FC	NA	LYRM7(H2012)	0.757575757575757	0.0111434467996942	Spearman's rank correlation rho	two.sided	LYR motif containing 7	90624	ENSG00000186687	#81:18146
Expression	Human	GI	FC	NA	WASHC5(H2012)	0.757575757575757	0.0111434467996942	Spearman's rank correlation rho	two.sided	WASH complex subunit 5	9897	ENSG00000164961	#81:9754
Expression	Human	GI	FC	NA	CA5BP1(H2012)	0.757575757575757	0.0111434467996942	Spearman's rank correlation rho	two.sided	carbonic anhydrase 5B pseudogene 1	340591	ENSG00000186312	#81:24505
Expression	Human	GI	FC	NA	SLC47A1(H2012)	0.757575757575757	0.0111434467996942	Spearman's rank correlation rho	two.sided	solute carrier family 47 member 1	55244	ENSG00000142494	#81:14390
Expression	Human	GI	FC	NA	KIAA0232(H2012)	0.745454545454545	0.01333014631544	Spearman's rank correlation rho	two.sided	KIAA0232	9778	ENSG00000170871	#81:9868
Expression	Human	GI	FC	NA	PWP2(H2012)	0.745454545454545	0.01333014631544	Spearman's rank correlation rho	two.sided	PWP2 small subunit processome component	5822	ENSG00000241945	#81:5272
Expression	Human	GI	FC	NA	C11orf24(H2012)	0.745454545454545	0.01333014631544	Spearman's rank correlation rho	two.sided	chromosome 11 open reading frame 24	53838	ENSG00000171067	#81:13103
Expression	Human	GI	FC	NA	NRDC(H2012)	0.733333333333333	0.0158005962505716	Spearman's rank correlation rho	two.sided	nardilysin convertase	4898	ENSG00000078618	#81:4109
Expression	Human	GI	FC	NA	C11orf87(H2012)	0.721212121212121	0.0185731550894602	Spearman's rank correlation rho	two.sided	chromosome 11 open reading frame 87	399947	ENSG00000185742	#81:26413
Expression	Human	GI	FC	NA	DNAH3(H2012)	0.721212121212121	0.0185731550894602	Spearman's rank correlation rho	two.sided	dynein axonemal heavy chain 3	55567	ENSG00000158486	#81:14218
Expression	Human	GI	FC	NA	SLC6A8(H2012)	0.721212121212121	0.0185731550894602	Spearman's rank correlation rho	two.sided	solute carrier family 6 member 8	6535	ENSG00000130821	#81:6599
Expression	Human	GI	FC	NA	SYT11(H2012)	0.721212121212121	0.0185731550894602	Spearman's rank correlation rho	two.sided	synaptotagmin 11	23208	ENSG00000132718	#81:10082
Expression	Human	GI	FC	NA	BNIP3L(H2012)	0.709090909090909	0.0216659233675324	Spearman's rank correlation rho	two.sided	BCL2 interacting protein 3 like	665	ENSG00000104765	#81:310
Expression	Human	GI	FC	NA	SUN2(H2012)	0.709090909090909	0.0216659233675324	Spearman's rank correlation rho	two.sided	Sad1 and UNC84 domain containing 2	25777	ENSG00000100242	#81:11604
Expression	Human	GI	FC	NA	VPS26C(H2012)	0.709090909090909	0.0216659233675324	Spearman's rank correlation rho	two.sided	VPS26 endosomal protein sorting factor C	10311	ENSG00000157538	#81:9363
Expression	Human	GI	FC	NA	ARMC1(H2012)	0.709090909090909	0.0216659233675324	Spearman's rank correlation rho	two.sided	armadillo repeat containing 1	55156	ENSG00000104442	#81:14468
Expression	Human	GI	FC	NA	GDF10(H2012)	0.709090909090909	0.0216659233675324	Spearman's rank correlation rho	two.sided	growth differentiation factor 10	2662	ENSG00000266524	#81:2432
Expression	Human	GI	FC	NA	PICK1(H2012)	0.709090909090909	0.0216659233675324	Spearman's rank correlation rho	two.sided	protein interacting with PRKCA 1	9463	ENSG00000100151	#81:8153
Expression	Human	GI	FC	NA	NAT8L(H2012)	0.696969696969697	0.0250966758822518	Spearman's rank correlation rho	two.sided	Nacetyltransferase 8 like	339983	ENSG00000185818	#81:24579
Expression	Human	GI	FC	NA	WDR63(H2012)	0.696969696969697	0.0250966758822518	Spearman's rank correlation rho	two.sided	WD repeat domain 63	126820	ENSG00000162643	#81:20867
Expression	Human	GI	FC	NA	AIMP2(H2012)	0.696969696969697	0.0250966758822518	Spearman's rank correlation rho	two.sided	aminoacyl tRNA synthetase complex interacting multifunctional protein 2	7965	ENSG00000106305	#81:7328
Expression	Human	GI	FC	NA	AZIN2(H2012)	0.696969696969697	0.0250966758822518	Spearman's rank correlation rho	two.sided	antizyme inhibitor 2	113451	ENSG00000142920	#81:19668
Expression	Human	GI	FC	NA	CBLN2(H2012)	0.696969696969697	0.0250966758822518	Spearman's rank correlation rho	two.sided	cerebellin 2 precursor	147381	ENSG00000141668	#81:19929
Expression	Human	GI	FC	NA	KRT222(H2012)	0.696969696969697	0.0250966758822518	Spearman's rank correlation rho	two.sided	keratin 222	125113	ENSG00000213424	#81:18976
Expression	Human	GI	FC	NA	SNX9(H2012)	0.696969696969697	0.0250966758822518	Spearman's rank correlation rho	two.sided	sorting nexin 9	51429	ENSG00000130340	#81:13353
Expression	Human	GI	FC	NA	TRMT10A(H2012)	0.696969696969697	0.0250966758822518	Spearman's rank correlation rho	two.sided	tRNA methyltransferase 10A	93587	ENSG00000145331	#81:19853
Expression	Human	GI	FC	NA	RHEB(H2012)	0.684848484848485	0.0288827975067328	Spearman's rank correlation rho	two.sided	Ras homolog mTORC1 binding	6009	ENSG00000106615	#81:5107
Expression	Human	GI	FC	NA	ITSN2(H2012)	0.684848484848485	0.0288827975067328	Spearman's rank correlation rho	two.sided	intersectin 2	50618	ENSG00000198399	#81:13804
Expression	Human	GI	FC	NA	RNF220(H2012)	0.684848484848485	0.0288827975067328	Spearman's rank correlation rho	two.sided	ring finger protein 220	55182	ENSG00000187147	#81:14445
Expression	Human	GI	FC	NA	KDM7ADT(H2012)	0.672727272727273	0.0330412225454378	Spearman's rank correlation rho	two.sided	KDM7A divergent transcript	100134229	ENSG00000260231	#81:33026
Expression	Human	GI	FC	NA	KLF12(H2012)	0.672727272727273	0.0330412225454378	Spearman's rank correlation rho	two.sided	Kruppel like factor 12	11278	ENSG00000118922	#81:10465
Expression	Human	GI	FC	NA	SETSIP(H2012)	0.672727272727273	0.0330412225454378	Spearman's rank correlation rho	two.sided	SET like protein	646817	ENSG00000230667	#81:28920
Expression	Human	GI	FC	NA	LRRC8D(H2012)	0.672727272727273	0.0330412225454378	Spearman's rank correlation rho	two.sided	leucine rich repeat containing 8 VRAC subunit D	55144	ENSG00000171492	#81:14480
Expression	Human	GI	FC	NA	SYVN1(H2012)	0.672727272727273	0.0330412225454378	Spearman's rank correlation rho	two.sided	synoviolin 1	84447	ENSG00000162298	#81:18746
Expression	Human	GI	FC	NA	TRMT2A(H2012)	0.672727272727273	0.0330412225454378	Spearman's rank correlation rho	two.sided	tRNA methyltransferase 2 homolog A	27037	ENSG00000099899	#81:10921
Expression	Human	GI	FC	NA	TMSB4Y(H2012)	0.672727272727273	0.0330412225454378	Spearman's rank correlation rho	two.sided	thymosin beta 4 Ylinked	9087	ENSG00000154620	#81:8491
Expression	Human	GI	FC	NA	YARS(H2012)	0.672727272727273	0.0330412225454378	Spearman's rank correlation rho	two.sided	tyrosyltRNA synthetase	8565	ENSG00000134684	#81:6920
Expression	Human	GI	FC	NA	NSDHL(H2012)	0.660606060606061	0.0375883775714093	Spearman's rank correlation rho	two.sided	NADP dependent steroid dehydrogenaselike	50814	ENSG00000147383	#81:13776
Expression	Human	GI	FC	NA	POLRMT(H2012)	0.660606060606061	0.0375883775714093	Spearman's rank correlation rho	two.sided	RNA polymerase mitochondrial	5442	ENSG00000099821	#81:5646
Expression	Human	GI	FC	NA	CES5A(H2012)	0.660606060606061	0.0375883775714093	Spearman's rank correlation rho	two.sided	carboxylesterase 5A	221223	ENSG00000159398	#81:22445
Expression	Human	GI	FC	NA	DPAGT1(H2012)	0.660606060606061	0.0375883775714093	Spearman's rank correlation rho	two.sided	dolichylphosphate Nacetylglucosaminephosphotransferase 1	1798	ENSG00000172269	#81:1193
Expression	Human	GI	FC	NA	ISOC2(H2012)	0.660606060606061	0.0375883775714093	Spearman's rank correlation rho	two.sided	isochorismatase domain containing 2	79763	ENSG00000063241	#81:16020
Expression	Human	GI	FC	NA	MYH10(H2012)	0.660606060606061	0.0375883775714093	Spearman's rank correlation rho	two.sided	myosin heavy chain 10	4628	ENSG00000133026	#81:4374
Expression	Human	GI	FC	NA	NCAPD3(H2012)	0.660606060606061	0.0375883775714093	Spearman's rank correlation rho	two.sided	nonSMC condensin II complex subunit D3	23310	ENSG00000151503	#81:9995
Expression	Human	GI	FC	NA	SLC6A10P(H2012)	0.660606060606061	0.0375883775714093	Spearman's rank correlation rho	two.sided	solute carrier family 6 member 10 pseudogene	386757	ENSG00000214617	#81:25592
Expression	Human	GI	FC	NA	TOMM22(H2012)	0.660606060606061	0.0375883775714093	Spearman's rank correlation rho	two.sided	translocase of outer mitochondrial membrane 22	56993	ENSG00000100216	#81:15603
Expression	Human	GI	FC	NA	TTLL7(H2012)	0.660606060606061	0.0375883775714093	Spearman's rank correlation rho	two.sided	tubulin tyrosine ligase like 7	79739	ENSG00000137941	#81:16039
Expression	Human	GI	FC	NA	ARFGAP2(H2012)	0.648484848484848	0.0425401276844894	Spearman's rank correlation rho	two.sided	ADP ribosylation factor GTPase activating protein 2	84364	ENSG00000149182	#81:18766
Expression	Human	GI	FC	NA	STEAP1(H2012)	0.648484848484848	0.0425401276844894	Spearman's rank correlation rho	two.sided	STEAP family member 1	26872	ENSG00000164647	#81:10967
Expression	Human	GI	FC	NA	USO1(H2012)	0.648484848484848	0.0425401276844894	Spearman's rank correlation rho	two.sided	USO1 vesicle transport factor	8615	ENSG00000138768	#81:8879
Expression	Human	GI	FC	NA	ACSL3(H2012)	0.648484848484848	0.0425401276844894	Spearman's rank correlation rho	two.sided	acylCoA synthetase long chain family member 3	2181	ENSG00000123983	#81:2878
Expression	Human	GI	FC	NA	CALR(H2012)	0.648484848484848	0.0425401276844894	Spearman's rank correlation rho	two.sided	calreticulin	811	ENSG00000179218	#81:169
Expression	Human	GI	FC	NA	CCDC58(H2012)	0.648484848484848	0.0425401276844894	Spearman's rank correlation rho	two.sided	coiledcoil domain containing 58	131076	ENSG00000160124	#81:20628
Expression	Human	GI	FC	NA	OLFML2B(H2012)	0.648484848484848	0.0425401276844894	Spearman's rank correlation rho	two.sided	olfactomedin like 2B	25903	ENSG00000162745	#81:11505
Expression	Human	GI	FC	NA	PLEKHM1(H2012)	0.648484848484848	0.0425401276844894	Spearman's rank correlation rho	two.sided	pleckstrin homology and RUN domain containing M1	9842	ENSG00000225190	#81:9806
Expression	Human	GI	FC	NA	KCNQ3(H2012)	0.648484848484848	0.0425401276844894	Spearman's rank correlation rho	two.sided	potassium voltagegated channel subfamily Q member 3	3786	ENSG00000184156	#81:3322
Expression	Human	GI	FC	NA	RRP1(H2012)	0.648484848484848	0.0425401276844894	Spearman's rank correlation rho	two.sided	ribosomal RNA processing 1	8568	ENSG00000160214	#81:6917
Expression	Human	GI	FC	NA	SLC33A1(H2012)	0.648484848484848	0.0425401276844894	Spearman's rank correlation rho	two.sided	solute carrier family 33 member 1	9197	ENSG00000169359	#81:8403
Expression	Human	GI	FC	NA	TAS2R20(H2012)	0.648484848484848	0.0425401276844894	Spearman's rank correlation rho	two.sided	taste 2 receptor member 20	259295	ENSG00000255837	#81:21911
Expression	Human	GI	FC	NA	TRAPPC12(H2012)	0.648484848484848	0.0425401276844894	Spearman's rank correlation rho	two.sided	trafficking protein particle complex 12	51112	ENSG00000171853	#81:13609
Expression	Human	GI	FC	NA	ZBTB7A(H2012)	0.648484848484848	0.0425401276844894	Spearman's rank correlation rho	two.sided	zinc finger and BTB domain containing 7A	51341	ENSG00000178951	#81:13401
Expression	Human	GI	FC	NA	PPFIBP1(H2012)	0.636363636363636	0.0479117261299755	Spearman's rank correlation rho	two.sided	PPFIA binding protein 1	8496	ENSG00000110841	#81:6987
Expression	Human	GI	FC	NA	SETP10(H2012)	0.636363636363636	0.0479117261299755	Spearman's rank correlation rho	two.sided	SET pseudogene 10	100287822	NA	#81:34985
Expression	Human	GI	FC	NA	SH3PXD2A(H2012)	0.636363636363636	0.0479117261299755	Spearman's rank correlation rho	two.sided	SH3 and PX domains 2A	9644	ENSG00000107957	#81:8000
Expression	Human	GI	FC	NA	ACSL6(H2012)	0.636363636363636	0.0479117261299755	Spearman's rank correlation rho	two.sided	acylCoA synthetase long chain family member 6	23305	ENSG00000164398	#81:10000
Expression	Human	GI	FC	NA	CASP9(H2012)	0.636363636363636	0.0479117261299755	Spearman's rank correlation rho	two.sided	caspase 9	842	ENSG00000132906	#81:137
Expression	Human	GI	FC	NA	ELL2(H2012)	0.636363636363636	0.0479117261299755	Spearman's rank correlation rho	two.sided	elongation factor for RNA polymerase II 2	22936	ENSG00000118985	#81:10297
Expression	Human	GI	FC	NA	HSPA12A(H2012)	0.636363636363636	0.0479117261299755	Spearman's rank correlation rho	two.sided	heat shock protein family A Hsp70 member 12A	259217	ENSG00000165868	#81:21946
Expression	Human	GI	FC	NA	IFT80(H2012)	0.636363636363636	0.0479117261299755	Spearman's rank correlation rho	two.sided	intraflagellar transport 80	57560	ENSG00000068885	#81:15286
Expression	Human	GI	FC	NA	MMACHC(H2012)	0.636363636363636	0.0479117261299755	Spearman's rank correlation rho	two.sided	metabolism of cobalamin associated C	25974	ENSG00000132763	#81:11457
Expression	Human	GI	FC	NA	KCNC2(H2012)	0.636363636363636	0.0479117261299755	Spearman's rank correlation rho	two.sided	potassium voltagegated channel subfamily C member 2	3747	ENSG00000166006	#81:3362
Expression	Human	GI	FC	NA	SLC24A2(H2012)	0.636363636363636	0.0479117261299755	Spearman's rank correlation rho	two.sided	solute carrier family 24 member 2	25769	ENSG00000155886	#81:11611
Expression	Human	GI	FC	NA	TSGA10(H2012)	0.636363636363636	0.0479117261299755	Spearman's rank correlation rho	two.sided	testis specific 10	80705	ENSG00000135951	#81:17621
Expression	Human	GI	FC	NA	TANC1(H2012)	0.636363636363636	0.0479117261299755	Spearman's rank correlation rho	two.sided	tetratricopeptide repeat ankyrin repeat and coiledcoil containing 1	85461	ENSG00000115183	#81:18331
Expression	Human	GI	FC	NA	TGOLN2(H2012)	0.636363636363636	0.0479117261299755	Spearman's rank correlation rho	two.sided	transgolgi network protein 2	10618	ENSG00000152291	#81:9080
Expression	Human	GI	FC	NA	MGC16025(H2012)	0.636363636363636	0.0479117261299755	Spearman's rank correlation rho	two.sided	uncharacterized LOC85009	85009	NA	#81:18429
Expression	Human	GI	FC	NA	BRSK1(H2012)	0.624242424242424	0.0537177672171674	Spearman's rank correlation rho	two.sided	BR serinethreonine kinase 1	84446	ENSG00000160469	#81:18747
Expression	Human	GI	FC	NA	GAPVD1(H2012)	0.624242424242424	0.0537177672171674	Spearman's rank correlation rho	two.sided	GTPase activating protein and VPS9 domains 1	26130	ENSG00000165219	#81:11345
Expression	Human	GI	FC	NA	PLAGL1(H2012)	0.624242424242424	0.0537177672171674	Spearman's rank correlation rho	two.sided	PLAG1 like zinc finger 1	5325	ENSG00000118495	#81:5736
Expression	Human	GI	FC	NA	VPS41(H2012)	0.624242424242424	0.0537177672171674	Spearman's rank correlation rho	two.sided	VPS41 subunit of HOPS complex	27072	ENSG00000006715	#81:10908
Expression	Human	GI	FC	NA	WDR46(H2012)	0.624242424242424	0.0537177672171674	Spearman's rank correlation rho	two.sided	WD repeat domain 46	9277	ENSG00000227057	#81:8338
Expression	Human	GI	FC	NA	ABHD17B(H2012)	0.624242424242424	0.0537177672171674	Spearman's rank correlation rho	two.sided	abhydrolase domain containing 17B	51104	ENSG00000107362	#81:13618
Expression	Human	GI	FC	NA	ACTR6(H2012)	0.624242424242424	0.0537177672171674	Spearman's rank correlation rho	two.sided	actin related protein 6	64431	ENSG00000075089	#81:16706
Expression	Human	GI	FC	NA	ANO4(H2012)	0.624242424242424	0.0537177672171674	Spearman's rank correlation rho	two.sided	anoctamin 4	121601	ENSG00000151572	#81:19144
Expression	Human	GI	FC	NA	DHRS11(H2012)	0.624242424242424	0.0537177672171674	Spearman's rank correlation rho	two.sided	dehydrogenasereductase 11	79154	ENSG00000278535	#81:16334
Expression	Human	GI	FC	NA	HARS(H2012)	0.624242424242424	0.0537177672171674	Spearman's rank correlation rho	two.sided	histidyltRNA synthetase	3035	ENSG00000170445	#81:2085
Expression	Human	GI	FC	NA	MAEL(H2012)	0.624242424242424	0.0537177672171674	Spearman's rank correlation rho	two.sided	maelstrom spermatogenic transposon silencer	84944	ENSG00000143194	#81:18475
Expression	Human	GI	FC	NA	OLFM3(H2012)	0.624242424242424	0.0537177672171674	Spearman's rank correlation rho	two.sided	olfactomedin 3	118427	ENSG00000118733	#81:19280
Expression	Human	GI	FC	NA	KCNC1(H2012)	0.624242424242424	0.0537177672171674	Spearman's rank correlation rho	two.sided	potassium voltagegated channel subfamily C member 1	3746	ENSG00000129159	#81:3363
Expression	Human	GI	FC	NA	RRP12(H2012)	0.624242424242424	0.0537177672171674	Spearman's rank correlation rho	two.sided	ribosomal RNA processing 12 homolog	23223	ENSG00000052749	#81:10068
Expression	Human	GI	FC	NA	SELENOT(H2012)	0.624242424242424	0.0537177672171674	Spearman's rank correlation rho	two.sided	selenoprotein T	51714	ENSG00000198843	#81:13192
Expression	Human	GI	FC	NA	UBE2G2(H2012)	0.624242424242424	0.0537177672171674	Spearman's rank correlation rho	two.sided	ubiquitin conjugating enzyme E2 G2	7327	ENSG00000184787	#81:7810
Expression	Human	GI	FC	NA	ATP2A2(H2012)	0.612121212121212	0.0599721424772553	Spearman's rank correlation rho	two.sided	ATPase sarcoplasmicendoplasmic reticulum Ca2 transporting 2	488	ENSG00000174437	#81:464
Expression	Human	GI	FC	NA	CDC42BPA(H2012)	0.612121212121212	0.0599721424772553	Spearman's rank correlation rho	two.sided	CDC42 binding protein kinase alpha	8476	ENSG00000143776	#81:7004
Expression	Human	GI	FC	NA	DNA2(H2012)	0.612121212121212	0.0599721424772553	Spearman's rank correlation rho	two.sided	DNA replication helicasenuclease 2	1763	ENSG00000138346	#81:1224
Expression	Human	GI	FC	NA	GFM2(H2012)	0.612121212121212	0.0599721424772553	Spearman's rank correlation rho	two.sided	G elongation factor mitochondrial 2	84340	ENSG00000164347	#81:18769
Expression	Human	GI	FC	NA	MPND(H2012)	0.612121212121212	0.0599721424772553	Spearman's rank correlation rho	two.sided	MPN domain containing	84954	ENSG00000008382	#81:18465
Expression	Human	GI	FC	NA	ATRNL1(H2012)	0.612121212121212	0.0599721424772553	Spearman's rank correlation rho	two.sided	attractin like 1	26033	ENSG00000107518	#81:11413
Expression	Human	GI	FC	NA	CAPRIN1(H2012)	0.612121212121212	0.0599721424772553	Spearman's rank correlation rho	two.sided	cell cycle associated protein 1	4076	ENSG00000135387	#81:4805
Expression	Human	GI	FC	NA	CCP110(H2012)	0.612121212121212	0.0599721424772553	Spearman's rank correlation rho	two.sided	centriolar coiledcoil protein 110	9738	ENSG00000103540	#81:9903
Expression	Human	GI	FC	NA	CCDC113(H2012)	0.612121212121212	0.0599721424772553	Spearman's rank correlation rho	two.sided	coiledcoil domain containing 113	29070	ENSG00000103021	#81:12078
Expression	Human	GI	FC	NA	CARS(H2012)	0.612121212121212	0.0599721424772553	Spearman's rank correlation rho	two.sided	cysteinyltRNA synthetase	833	ENSG00000110619	#81:147
Expression	Human	GI	FC	NA	EFTUD2(H2012)	0.612121212121212	0.0599721424772553	Spearman's rank correlation rho	two.sided	elongation factor Tu GTP binding domain containing 2	9343	ENSG00000108883	#81:8277
Expression	Human	GI	FC	NA	HSD17B1(H2012)	0.612121212121212	0.0599721424772553	Spearman's rank correlation rho	two.sided	hydroxysteroid 17beta dehydrogenase 1	3292	ENSG00000108786	#81:3739
Expression	Human	GI	FC	NA	IMPA1(H2012)	0.612121212121212	0.0599721424772553	Spearman's rank correlation rho	two.sided	inositol monophosphatase 1	3612	ENSG00000133731	#81:3474
Expression	Human	GI	FC	NA	MELTF(H2012)	0.612121212121212	0.0599721424772553	Spearman's rank correlation rho	two.sided	melanotransferrin	4241	ENSG00000163975	#81:4669
Expression	Human	GI	FC	NA	PF4(H2012)	0.612121212121212	0.0599721424772553	Spearman's rank correlation rho	two.sided	platelet factor 4	5196	ENSG00000163737	#81:5848
Expression	Human	GI	FC	NA	RETSAT(H2012)	0.612121212121212	0.0599721424772553	Spearman's rank correlation rho	two.sided	retinol saturase	54884	ENSG00000042445	#81:14706
Expression	Human	GI	FC	NA	SCN1A(H2012)	0.612121212121212	0.0599721424772553	Spearman's rank correlation rho	two.sided	sodium voltagegated channel alpha subunit 1	6323	ENSG00000144285	#81:6806
Expression	Human	GI	FC	NA	SQLE(H2012)	0.612121212121212	0.0599721424772553	Spearman's rank correlation rho	two.sided	squalene epoxidase	6713	ENSG00000104549	#81:6428
Expression	Human	GI	FC	NA	TAS2R8(H2012)	0.612121212121212	0.0599721424772553	Spearman's rank correlation rho	two.sided	taste 2 receptor member 8	50836	ENSG00000121314	#81:13765
Expression	Human	GI	FC	NA	MYSM1(H2012)	0.6	0.066688	Spearman's rank correlation rho	two.sided	Myb like SWIRM and MPN domains 1	114803	ENSG00000162601	#81:19567
Expression	Human	GI	FC	NA	B3GNT9(H2012)	0.6	0.066688	Spearman's rank correlation rho	two.sided	UDPGlcNAcbetaGal beta13Nacetylglucosaminyltransferase 9	84752	ENSG00000237172	#81:18599
Expression	Human	GI	FC	NA	ADCK1(H2012)	0.6	0.066688	Spearman's rank correlation rho	two.sided	aarF domain containing kinase 1	57143	ENSG00000063761	#81:15512
Expression	Human	GI	FC	NA	ABHD12(H2012)	0.6	0.066688	Spearman's rank correlation rho	two.sided	abhydrolase domain containing 12	26090	ENSG00000100997	#81:11368
Expression	Human	GI	FC	NA	ADCY10(H2012)	0.6	0.066688	Spearman's rank correlation rho	two.sided	adenylate cyclase 10	55811	ENSG00000143199	#81:14002
Expression	Human	GI	FC	NA	CLMN(H2012)	0.6	0.066688	Spearman's rank correlation rho	two.sided	calmin	79789	ENSG00000165959	#81:16003
Expression	Human	GI	FC	NA	CHRM3(H2012)	0.6	0.066688	Spearman's rank correlation rho	two.sided	cholinergic receptor muscarinic 3	1131	ENSG00000133019	#81:1784
Expression	Human	GI	FC	NA	ENPP5(H2012)	0.6	0.066688	Spearman's rank correlation rho	two.sided	ectonucleotide pyrophosphatasephosphodiesterase family member 5	59084	ENSG00000112796	#81:15017
Expression	Human	GI	FC	NA	FNDC5(H2012)	0.6	0.066688	Spearman's rank correlation rho	two.sided	fibronectin type III domain containing 5	252995	ENSG00000160097	#81:22207
Expression	Human	GI	FC	NA	GNE(H2012)	0.6	0.066688	Spearman's rank correlation rho	two.sided	glucosamine UDPNacetyl2epimeraseNacetylmannosamine kinase	10020	ENSG00000159921	#81:9641
Expression	Human	GI	FC	NA	HHIP(H2012)	0.6	0.066688	Spearman's rank correlation rho	two.sided	hedgehog interacting protein	64399	ENSG00000164161	#81:16728
Expression	Human	GI	FC	NA	MAIP1(H2012)	0.6	0.066688	Spearman's rank correlation rho	two.sided	matrix AAA peptidase interacting protein 1	79568	ENSG00000162972	#81:16180
Expression	Human	GI	FC	NA	OR51S1(H2012)	0.6	0.066688	Spearman's rank correlation rho	two.sided	olfactory receptor family 51 subfamily S member 1	119692	ENSG00000176922	#81:19233
Expression	Human	GI	FC	NA	PLA2G6(H2012)	0.6	0.066688	Spearman's rank correlation rho	two.sided	phospholipase A2 group VI	8398	ENSG00000184381	#81:7074
Expression	Human	GI	FC	NA	RALBP1(H2012)	0.6	0.066688	Spearman's rank correlation rho	two.sided	ralA binding protein 1	10928	ENSG00000017797	#81:10806
Expression	Human	GI	FC	NA	RNF182(H2012)	0.6	0.066688	Spearman's rank correlation rho	two.sided	ring finger protein 182	221687	ENSG00000180537	#81:22394
Expression	Human	GI	FC	NA	SERPINE1(H2012)	0.6	0.066688	Spearman's rank correlation rho	two.sided	serpin family E member 1	5054	ENSG00000106366	#81:3976
Expression	Human	GI	FC	NA	SLCO3A1(H2012)	0.6	0.066688	Spearman's rank correlation rho	two.sided	solute carrier organic anion transporter family member 3A1	28232	ENSG00000176463	#81:12720
Expression	Human	GI	FC	NA	TRAPPC13(H2012)	0.6	0.066688	Spearman's rank correlation rho	two.sided	trafficking protein particle complex 13	80006	ENSG00000113597	#81:17818
Expression	Human	GI	FC	NA	TIMM44(H2012)	0.6	0.066688	Spearman's rank correlation rho	two.sided	translocase of inner mitochondrial membrane 44	10469	ENSG00000104980	#81:9227
Expression	Human	GI	FC	NA	TOMM40L(H2012)	0.6	0.066688	Spearman's rank correlation rho	two.sided	translocase of outer mitochondrial membrane 40 like	84134	ENSG00000158882	#81:16919
Expression	Human	GI	FC	NA	TMEM171(H2012)	0.6	0.066688	Spearman's rank correlation rho	two.sided	transmembrane protein 171	134285	ENSG00000157111	#81:20514
Expression	Human	GI	FC	NA	TRIM35(H2012)	0.6	0.066688	Spearman's rank correlation rho	two.sided	tripartite motif containing 35	23087	ENSG00000104228	#81:10184
Expression	Human	GI	FC	NA	ZNF488(H2012)	0.6	0.066688	Spearman's rank correlation rho	two.sided	zinc finger protein 488	118738	ENSG00000265763	#81:19263
Expression	Human	GI	FC	NA	BCLAF3(H2012)	0.587878787878788	0.073877706888658	Spearman's rank correlation rho	two.sided	BCLAF1 and THRAP3 family member 3	256643	ENSG00000173681	#81:22010
Expression	Human	GI	FC	NA	TBC1D22B(H2012)	0.587878787878788	0.073877706888658	Spearman's rank correlation rho	two.sided	TBC1 domain family member 22B	55633	ENSG00000065491	#81:14166
Expression	Human	GI	FC	NA	URB2(H2012)	0.587878787878788	0.073877706888658	Spearman's rank correlation rho	two.sided	URB2 ribosome biogenesis homolog	9816	ENSG00000135763	#81:9832
Expression	Human	GI	FC	NA	VPS8(H2012)	0.587878787878788	0.073877706888658	Spearman's rank correlation rho	two.sided	VPS8 subunit of CORVET complex	23355	ENSG00000156931	#81:9960
Expression	Human	GI	FC	NA	ANO8(H2012)	0.587878787878788	0.073877706888658	Spearman's rank correlation rho	two.sided	anoctamin 8	57719	ENSG00000074855	#81:15155
Expression	Human	GI	FC	NA	ARMC9(H2012)	0.587878787878788	0.073877706888658	Spearman's rank correlation rho	two.sided	armadillo repeat containing 9	80210	ENSG00000135931	#81:17717
Expression	Human	GI	FC	NA	CCNE1(H2012)	0.587878787878788	0.073877706888658	Spearman's rank correlation rho	two.sided	cyclin E1	898	ENSG00000105173	#81:95
Expression	Human	GI	FC	NA	CYB561A3(H2012)	0.587878787878788	0.073877706888658	Spearman's rank correlation rho	two.sided	cytochrome b561 family member A3	220002	ENSG00000162144	#81:22523
Expression	Human	GI	FC	NA	DPM1(H2012)	0.587878787878788	0.073877706888658	Spearman's rank correlation rho	two.sided	dolichylphosphate mannosyltransferase subunit 1 catalytic	8813	ENSG00000000419	#81:8705
Expression	Human	GI	FC	NA	FGF22(H2012)	0.587878787878788	0.073877706888658	Spearman's rank correlation rho	two.sided	fibroblast growth factor 22	27006	ENSG00000070388	#81:10938
Expression	Human	GI	FC	NA	GLIDR(H2012)	0.587878787878788	0.073877706888658	Spearman's rank correlation rho	two.sided	glioblastoma downregulated RNA	389741	ENSG00000278175	#81:25151
Expression	Human	GI	FC	NA	GLRB(H2012)	0.587878787878788	0.073877706888658	Spearman's rank correlation rho	two.sided	glycine receptor beta	2743	ENSG00000109738	#81:2366
Expression	Human	GI	FC	NA	GGA1(H2012)	0.587878787878788	0.073877706888658	Spearman's rank correlation rho	two.sided	golgi associated gamma adaptin ear containing ARF binding protein 1	26088	ENSG00000100083	#81:11369
Expression	Human	GI	FC	NA	GOLGA8CP(H2012)	0.587878787878788	0.073877706888658	Spearman's rank correlation rho	two.sided	golgin A8 family member C pseudogene	729786	ENSG00000181984	#81:31462
Expression	Human	GI	FC	NA	GUCY1A2(H2012)	0.587878787878788	0.073877706888658	Spearman's rank correlation rho	two.sided	guanylate cyclase 1 soluble subunit alpha 2	2977	ENSG00000152402	#81:2134
Expression	Human	GI	FC	NA	INSIG2(H2012)	0.587878787878788	0.073877706888658	Spearman's rank correlation rho	two.sided	insulin induced gene 2	51141	ENSG00000125629	#81:13583
Expression	Human	GI	FC	NA	METAP1D(H2012)	0.587878787878788	0.073877706888658	Spearman's rank correlation rho	two.sided	methionyl aminopeptidase type 1D mitochondrial	254042	ENSG00000172878	#81:22158
Expression	Human	GI	FC	NA	MRPL18(H2012)	0.587878787878788	0.073877706888658	Spearman's rank correlation rho	two.sided	mitochondrial ribosomal protein L18	29074	ENSG00000112110	#81:12075
Expression	Human	GI	FC	NA	MSH4(H2012)	0.587878787878788	0.073877706888658	Spearman's rank correlation rho	two.sided	mutS homolog 4	4438	ENSG00000057468	#81:4518
Expression	Human	GI	FC	NA	PI3(H2012)	0.587878787878788	0.073877706888658	Spearman's rank correlation rho	two.sided	peptidase inhibitor 3	5266	ENSG00000124102	#81:5792
Expression	Human	GI	FC	NA	PIGN(H2012)	0.587878787878788	0.073877706888658	Spearman's rank correlation rho	two.sided	phosphatidylinositol glycan anchor biosynthesis class N	23556	ENSG00000197563	#81:11791
Expression	Human	GI	FC	NA	RFPL3(H2012)	0.587878787878788	0.073877706888658	Spearman's rank correlation rho	two.sided	ret finger protein like 3	10738	ENSG00000128276	#81:8982
Expression	Human	GI	FC	NA	TRMT1L(H2012)	0.587878787878788	0.073877706888658	Spearman's rank correlation rho	two.sided	tRNA methyltransferase 1 like	81627	ENSG00000121486	#81:17278
Expression	Human	GI	FC	NA	TMEM198B(H2012)	0.587878787878788	0.073877706888658	Spearman's rank correlation rho	two.sided	transmembrane protein 198B pseudogene	440104	ENSG00000182796	#81:27467
Expression	Human	GI	FC	NA	TPGS1(H2012)	0.587878787878788	0.073877706888658	Spearman's rank correlation rho	two.sided	tubulin polyglutamylase complex subunit 1	91978	ENSG00000141933	#81:17988
Expression	Human	GI	FC	NA	LOC728743(H2012)	0.587878787878788	0.073877706888658	Spearman's rank correlation rho	two.sided	zinc finger protein pseudogene	728743	NA	#81:31768
Expression	Human	GI	FC	NA	CDK5RAP2(H2012)	0.575757575757576	0.0815528147726024	Spearman's rank correlation rho	two.sided	CDK5 regulatory subunit associated protein 2	55755	ENSG00000136861	#81:14052
Expression	Human	GI	FC	NA	CLEC16A(H2012)	0.575757575757576	0.0815528147726024	Spearman's rank correlation rho	two.sided	Ctype lectin domain containing 16A	23274	ENSG00000038532	#81:10023
Expression	Human	GI	FC	NA	DHX8(H2012)	0.575757575757576	0.0815528147726024	Spearman's rank correlation rho	two.sided	DEAHbox helicase 8	1659	ENSG00000067596	#81:1308
Expression	Human	GI	FC	NA	DSCAM(H2012)	0.575757575757576	0.0815528147726024	Spearman's rank correlation rho	two.sided	DS cell adhesion molecule	1826	ENSG00000171587	#81:1164
Expression	Human	GI	FC	NA	INO80(H2012)	0.575757575757576	0.0815528147726024	Spearman's rank correlation rho	two.sided	INO80 complex ATPase subunit	54617	ENSG00000128908	#81:14862
Expression	Human	GI	FC	NA	IZUMO4(H2012)	0.575757575757576	0.0815528147726024	Spearman's rank correlation rho	two.sided	IZUMO family member 4	113177	ENSG00000099840	#81:19684
Expression	Human	GI	FC	NA	ACO2(H2012)	0.575757575757576	0.0815528147726024	Spearman's rank correlation rho	two.sided	aconitase 2	50	ENSG00000100412	#81:853
Expression	Human	GI	FC	NA	COTL1(H2012)	0.575757575757576	0.0815528147726024	Spearman's rank correlation rho	two.sided	coactosin like Factin binding protein 1	23406	ENSG00000103187	#81:9916
Expression	Human	GI	FC	NA	CIAO3(H2012)	0.575757575757576	0.0815528147726024	Spearman's rank correlation rho	two.sided	cytosolic ironsulfur assembly component 3	64428	ENSG00000103245	#81:16709
Expression	Human	GI	FC	NA	FAM186B(H2012)	0.575757575757576	0.0815528147726024	Spearman's rank correlation rho	two.sided	family with sequence similarity 186 member B	84070	ENSG00000135436	#81:16960
Expression	Human	GI	FC	NA	GLYATL1P2(H2012)	0.575757575757576	0.0815528147726024	Spearman's rank correlation rho	two.sided	glycineNacyltransferase like 1 pseudogene 2	100129933	NA	#81:32058
Expression	Human	GI	FC	NA	GOLGA5(H2012)	0.575757575757576	0.0815528147726024	Spearman's rank correlation rho	two.sided	golgin A5	9950	ENSG00000066455	#81:9704
Expression	Human	GI	FC	NA	HECA(H2012)	0.575757575757576	0.0815528147726024	Spearman's rank correlation rho	two.sided	hdc homolog cell cycle regulator	51696	ENSG00000112406	#81:13203
Expression	Human	GI	FC	NA	HCN2(H2012)	0.575757575757576	0.0815528147726024	Spearman's rank correlation rho	two.sided	hyperpolarization activated cyclic nucleotide gated potassium and sodium channel 2	610	ENSG00000099822	#81:365
Expression	Human	GI	FC	NA	MTDH(H2012)	0.575757575757576	0.0815528147726024	Spearman's rank correlation rho	two.sided	metadherin	92140	ENSG00000147649	#81:17975
Expression	Human	GI	FC	NA	MYO5BP2(H2012)	0.575757575757576	0.0815528147726024	Spearman's rank correlation rho	two.sided	myosin VB pseudogene 2	392335	NA	#81:26567
Expression	Human	GI	FC	NA	NDEL1(H2012)	0.575757575757576	0.0815528147726024	Spearman's rank correlation rho	two.sided	nudE neurodevelopment protein 1 like 1	81565	ENSG00000166579	#81:17312
Expression	Human	GI	FC	NA	NUDT22(H2012)	0.575757575757576	0.0815528147726024	Spearman's rank correlation rho	two.sided	nudix hydrolase 22	84304	ENSG00000149761	#81:18801
Expression	Human	GI	FC	NA	PLEKHA5(H2012)	0.575757575757576	0.0815528147726024	Spearman's rank correlation rho	two.sided	pleckstrin homology domain containing A5	54477	ENSG00000052126	#81:12950
Expression	Human	GI	FC	NA	PREP(H2012)	0.575757575757576	0.0815528147726024	Spearman's rank correlation rho	two.sided	prolyl endopeptidase	5550	ENSG00000085377	#81:5538
Expression	Human	GI	FC	NA	PDHB(H2012)	0.575757575757576	0.0815528147726024	Spearman's rank correlation rho	two.sided	pyruvate dehydrogenase E1 beta subunit	5162	ENSG00000168291	#81:5880
Expression	Human	GI	FC	NA	RNF185(H2012)	0.575757575757576	0.0815528147726024	Spearman's rank correlation rho	two.sided	ring finger protein 185	91445	ENSG00000138942	#81:18056
Expression	Human	GI	FC	NA	SACS(H2012)	0.575757575757576	0.0815528147726024	Spearman's rank correlation rho	two.sided	sacsin molecular chaperone	26278	ENSG00000151835	#81:11253
Expression	Human	GI	FC	NA	SERPINF1(H2012)	0.575757575757576	0.0815528147726024	Spearman's rank correlation rho	two.sided	serpin family F member 1	5176	ENSG00000132386	#81:5866
Expression	Human	GI	FC	NA	SURF4(H2012)	0.575757575757576	0.0815528147726024	Spearman's rank correlation rho	two.sided	surfeit 4	6836	ENSG00000148248	#81:6322
Expression	Human	GI	FC	NA	TMEM184C(H2012)	0.575757575757576	0.0815528147726024	Spearman's rank correlation rho	two.sided	transmembrane protein 184C	55751	ENSG00000164168	#81:14056
Expression	Human	GI	FC	NA	ZDHHC22(H2012)	0.575757575757576	0.0815528147726024	Spearman's rank correlation rho	two.sided	zinc finger DHHCtype containing 22	283576	ENSG00000177108	#81:23617
Expression	Human	GI	FC	NA	CLPTM1(H2012)	0.563636363636364	0.0897240283170913	Spearman's rank correlation rho	two.sided	CLPTM1 regulator of GABA type A receptor forward trafficking	1209	ENSG00000104853	#81:1714
Expression	Human	GI	FC	NA	DNAJC16(H2012)	0.563636363636364	0.0897240283170913	Spearman's rank correlation rho	two.sided	DnaJ heat shock protein family Hsp40 member C16	23341	ENSG00000116138	#81:9971
Expression	Human	GI	FC	NA	HEXIM1(H2012)	0.563636363636364	0.0897240283170913	Spearman's rank correlation rho	two.sided	HEXIM PTEFb complex subunit 1	10614	ENSG00000186834	#81:9084
Expression	Human	GI	FC	NA	NIPA2(H2012)	0.563636363636364	0.0897240283170913	Spearman's rank correlation rho	two.sided	NIPA magnesium transporter 2	81614	ENSG00000140157	#81:17290
Expression	Human	GI	FC	NA	RBM19(H2012)	0.563636363636364	0.0897240283170913	Spearman's rank correlation rho	two.sided	RNA binding motif protein 19	9904	ENSG00000122965	#81:9747
Expression	Human	GI	FC	NA	ARHGAP21(H2012)	0.563636363636364	0.0897240283170913	Spearman's rank correlation rho	two.sided	Rho GTPase activating protein 21	57584	ENSG00000107863	#81:15264
Expression	Human	GI	FC	NA	WNT3(H2012)	0.563636363636364	0.0897240283170913	Spearman's rank correlation rho	two.sided	Wnt family member 3	7473	ENSG00000108379	#81:7685
Expression	Human	GI	FC	NA	ADRA1B(H2012)	0.563636363636364	0.0897240283170913	Spearman's rank correlation rho	two.sided	adrenoceptor alpha 1B	147	ENSG00000170214	#81:769
Expression	Human	GI	FC	NA	ARG2(H2012)	0.563636363636364	0.0897240283170913	Spearman's rank correlation rho	two.sided	arginase 2	384	ENSG00000081181	#81:551
Expression	Human	GI	FC	NA	FRG2(H2012)	-0.636363636363636	0.0479117261299756	Spearman's rank correlation rho	two.sided	FSHD region gene 2	448831	ENSG00000205097	#81:28826
Expression	Human	GI	FC	NA	H2AFY(H2012)	-0.636363636363636	0.0479117261299756	Spearman's rank correlation rho	two.sided	H2A histone family member Y	9555	ENSG00000113648	#81:8074
Expression	Human	GI	FC	NA	MAF(H2012)	-0.636363636363636	0.0479117261299756	Spearman's rank correlation rho	two.sided	MAF bZIP transcription factor	4094	ENSG00000178573	#81:4789
Expression	Human	GI	FC	NA	NHLRC2(H2012)	-0.636363636363636	0.0479117261299756	Spearman's rank correlation rho	two.sided	NHL repeat containing 2	374354	ENSG00000196865	#81:25829
Expression	Human	GI	FC	NA	PDLIM3(H2012)	-0.636363636363636	0.0479117261299756	Spearman's rank correlation rho	two.sided	PDZ and LIM domain 3	27295	ENSG00000154553	#81:12778
Expression	Human	GI	FC	NA	WDR72(H2012)	-0.636363636363636	0.0479117261299756	Spearman's rank correlation rho	two.sided	WD repeat domain 72	256764	ENSG00000166415	#81:22004
Expression	Human	GI	FC	NA	ABLIM3(H2012)	-0.636363636363636	0.0479117261299756	Spearman's rank correlation rho	two.sided	actin binding LIM protein family member 3	22885	ENSG00000173210	#81:10345
Expression	Human	GI	FC	NA	ANKRD50(H2012)	-0.636363636363636	0.0479117261299756	Spearman's rank correlation rho	two.sided	ankyrin repeat domain 50	57182	ENSG00000151458	#81:15469
Expression	Human	GI	FC	NA	APOF(H2012)	-0.636363636363636	0.0479117261299756	Spearman's rank correlation rho	two.sided	apolipoprotein F	319	ENSG00000175336	#81:612
Expression	Human	GI	FC	NA	CDY2B(H2012)	-0.636363636363636	0.0479117261299756	Spearman's rank correlation rho	two.sided	chromodomain Ylinked 2B	203611	ENSG00000129873	#81:22645
Expression	Human	GI	FC	NA	CRHR2(H2012)	-0.636363636363636	0.0479117261299756	Spearman's rank correlation rho	two.sided	corticotropin releasing hormone receptor 2	1395	ENSG00000106113	#81:1559
Expression	Human	GI	FC	NA	DEFB119(H2012)	-0.636363636363636	0.0479117261299756	Spearman's rank correlation rho	two.sided	defensin beta 119	245932	ENSG00000180483	#81:22292
Expression	Human	GI	FC	NA	GSTM1(H2012)	-0.636363636363636	0.0479117261299756	Spearman's rank correlation rho	two.sided	glutathione Stransferase mu 1	2944	ENSG00000134184	#81:2173
Expression	Human	GI	FC	NA	KNCN(H2012)	-0.636363636363636	0.0479117261299756	Spearman's rank correlation rho	two.sided	kinocilin	148930	ENSG00000162456	#81:21807
Expression	Human	GI	FC	NA	LRRC3C(H2012)	-0.636363636363636	0.0479117261299756	Spearman's rank correlation rho	two.sided	leucine rich repeat containing 3C	100505591	ENSG00000204913	#81:39804
Expression	Human	GI	FC	NA	LINC01312(H2012)	-0.636363636363636	0.0479117261299756	Spearman's rank correlation rho	two.sided	long intergenic nonprotein coding RNA 1312	154089	NA	#81:21516
Expression	Human	GI	FC	NA	OR1L4(H2012)	-0.636363636363636	0.0479117261299756	Spearman's rank correlation rho	two.sided	olfactory receptor family 1 subfamily L member 4	254973	ENSG00000136939	#81:22105
Expression	Human	GI	FC	NA	OR2B3(H2012)	-0.636363636363636	0.0479117261299756	Spearman's rank correlation rho	two.sided	olfactory receptor family 2 subfamily B member 3	442184	ENSG00000204703	#81:27037
Expression	Human	GI	FC	NA	OR4Q3(H2012)	-0.636363636363636	0.0479117261299756	Spearman's rank correlation rho	two.sided	olfactory receptor family 4 subfamily Q member 3	441669	ENSG00000182652	#81:27152
Expression	Human	GI	FC	NA	OR52J3(H2012)	-0.636363636363636	0.0479117261299756	Spearman's rank correlation rho	two.sided	olfactory receptor family 52 subfamily J member 3	119679	ENSG00000205495	#81:19236
Expression	Human	GI	FC	NA	OR52M1(H2012)	-0.636363636363636	0.0479117261299756	Spearman's rank correlation rho	two.sided	olfactory receptor family 52 subfamily M member 1	119772	ENSG00000197790	#81:19223
Expression	Human	GI	FC	NA	QSOX2(H2012)	-0.636363636363636	0.0479117261299756	Spearman's rank correlation rho	two.sided	quiescin sulfhydryl oxidase 2	169714	ENSG00000165661	#81:21114
Expression	Human	GI	FC	NA	RNF217(H2012)	-0.636363636363636	0.0479117261299756	Spearman's rank correlation rho	two.sided	ring finger protein 217	154214	ENSG00000146373	#81:21510
Expression	Human	GI	FC	NA	SEPHS1P4(H2012)	-0.636363636363636	0.0479117261299756	Spearman's rank correlation rho	two.sided	selenophosphate synthetase 1 pseudogene 4	389873	NA	#81:25123
Expression	Human	GI	FC	NA	SNRNP27(H2012)	-0.636363636363636	0.0479117261299756	Spearman's rank correlation rho	two.sided	small nuclear ribonucleoprotein U4U6U5 subunit 27	11017	ENSG00000124380	#81:10719
Expression	Human	GI	FC	NA	SMC1B(H2012)	-0.636363636363636	0.0479117261299756	Spearman's rank correlation rho	two.sided	structural maintenance of chromosomes 1B	27127	ENSG00000077935	#81:12874
Expression	Human	GI	FC	NA	ST20(H2012)	-0.636363636363636	0.0479117261299756	Spearman's rank correlation rho	two.sided	suppressor of tumorigenicity 20	400410	ENSG00000180953	#81:26354
Expression	Human	GI	FC	NA	PP2672(H2012)	-0.636363636363636	0.0479117261299756	Spearman's rank correlation rho	two.sided	uncharacterized LOC100130249	100130249	ENSG00000279261	#81:31939
Expression	Human	GI	FC	NA	BAGE3(H2012)	-0.648484848484848	0.0425401276844894	Spearman's rank correlation rho	two.sided	BAGE family member 3	85318	NA	#81:18395
Expression	Human	GI	FC	NA	FCRLA(H2012)	-0.648484848484848	0.0425401276844894	Spearman's rank correlation rho	two.sided	Fc receptor like A	84824	ENSG00000132185	#81:18566
Expression	Human	GI	FC	NA	H1FX(H2012)	-0.648484848484848	0.0425401276844894	Spearman's rank correlation rho	two.sided	H1 histone family member X	8971	ENSG00000184897	#81:8575
Expression	Human	GI	FC	NA	UBOX5(H2012)	-0.648484848484848	0.0425401276844894	Spearman's rank correlation rho	two.sided	Ubox domain containing 5	22888	ENSG00000185019	#81:10343
Expression	Human	GI	FC	NA	ACMSD(H2012)	-0.648484848484848	0.0425401276844894	Spearman's rank correlation rho	two.sided	aminocarboxymuconate semialdehyde decarboxylase	130013	ENSG00000153086	#81:20676
Expression	Human	GI	FC	NA	ARRB1(H2012)	-0.648484848484848	0.0425401276844894	Spearman's rank correlation rho	two.sided	arrestin beta 1	408	ENSG00000137486	#81:530
Expression	Human	GI	FC	NA	C8orf88(H2012)	-0.648484848484848	0.0425401276844894	Spearman's rank correlation rho	two.sided	chromosome 8 open reading frame 88	100127983	ENSG00000253250	#81:32779
Expression	Human	GI	FC	NA	FLNA(H2012)	-0.648484848484848	0.0425401276844894	Spearman's rank correlation rho	two.sided	filamin A	2316	ENSG00000196924	#81:2741
Expression	Human	GI	FC	NA	GTSF1L(H2012)	-0.648484848484848	0.0425401276844894	Spearman's rank correlation rho	two.sided	gametocyte specific factor 1 like	149699	ENSG00000124196	#81:21767
Expression	Human	GI	FC	NA	GFPT2(H2012)	-0.648484848484848	0.0425401276844894	Spearman's rank correlation rho	two.sided	glutaminefructose6phosphate transaminase 2	9945	ENSG00000131459	#81:9709
Expression	Human	GI	FC	NA	GSTM4(H2012)	-0.648484848484848	0.0425401276844894	Spearman's rank correlation rho	two.sided	glutathione Stransferase mu 4	2948	ENSG00000168765	#81:2170
Expression	Human	GI	FC	NA	HGSNAT(H2012)	-0.648484848484848	0.0425401276844894	Spearman's rank correlation rho	two.sided	heparanalphaglucosaminide Nacetyltransferase	138050	ENSG00000165102	#81:20400
Expression	Human	GI	FC	NA	LINC00623(H2012)	-0.648484848484848	0.0425401276844894	Spearman's rank correlation rho	two.sided	long intergenic nonprotein coding RNA 623	728855	NA	#81:31736
Expression	Human	GI	FC	NA	NR2C2AP(H2012)	-0.648484848484848	0.0425401276844894	Spearman's rank correlation rho	two.sided	nuclear receptor 2C2 associated protein	126382	ENSG00000184162	#81:20896
Expression	Human	GI	FC	NA	NUP88(H2012)	-0.648484848484848	0.0425401276844894	Spearman's rank correlation rho	two.sided	nucleoporin 88	4927	ENSG00000108559	#81:4080
Expression	Human	GI	FC	NA	OR1M1(H2012)	-0.648484848484848	0.0425401276844894	Spearman's rank correlation rho	two.sided	olfactory receptor family 1 subfamily M member 1	125963	ENSG00000170929	#81:18952
Expression	Human	GI	FC	NA	SLC2A2(H2012)	-0.648484848484848	0.0425401276844894	Spearman's rank correlation rho	two.sided	solute carrier family 2 member 2	6514	ENSG00000163581	#81:6620
Expression	Human	GI	FC	NA	SULT1B1(H2012)	-0.648484848484848	0.0425401276844894	Spearman's rank correlation rho	two.sided	sulfotransferase family 1B member 1	27284	ENSG00000173597	#81:12789
Expression	Human	GI	FC	NA	GNAT2(H2012)	-0.660606060606061	0.0375883775714093	Spearman's rank correlation rho	two.sided	G protein subunit alpha transducin 2	2780	ENSG00000134183	#81:2334
Expression	Human	GI	FC	NA	MAU2(H2012)	-0.660606060606061	0.0375883775714093	Spearman's rank correlation rho	two.sided	MAU2 sister chromatid cohesion factor	23383	ENSG00000129933	#81:9935
Expression	Human	GI	FC	NA	NANOGNB(H2012)	-0.660606060606061	0.0375883775714093	Spearman's rank correlation rho	two.sided	NANOG neighbor homeobox	360030	ENSG00000205857	#81:25879
Expression	Human	GI	FC	NA	EDDM3B(H2012)	-0.660606060606061	0.0375883775714093	Spearman's rank correlation rho	two.sided	epididymal protein 3B	64184	ENSG00000181552	#81:16781
Expression	Human	GI	FC	NA	GRXCR1(H2012)	-0.660606060606061	0.0375883775714093	Spearman's rank correlation rho	two.sided	glutaredoxin and cysteine rich domain containing 1	389207	ENSG00000215203	#81:25235
Expression	Human	GI	FC	NA	HIST1H4D(H2012)	-0.660606060606061	0.0375883775714093	Spearman's rank correlation rho	two.sided	histone cluster 1 H4 family member d	8360	ENSG00000277157	#81:7104
Expression	Human	GI	FC	NA	HIST1H4I(H2012)	-0.660606060606061	0.0375883775714093	Spearman's rank correlation rho	two.sided	histone cluster 1 H4 family member i	8294	ENSG00000276180	#81:7157
Expression	Human	GI	FC	NA	HIST2H2AC(H2012)	-0.660606060606061	0.0375883775714093	Spearman's rank correlation rho	two.sided	histone cluster 2 H2A family member c	8338	ENSG00000184260	#81:7126
Expression	Human	GI	FC	NA	OR6C75(H2012)	-0.660606060606061	0.0375883775714093	Spearman's rank correlation rho	two.sided	olfactory receptor family 6 subfamily C member 75	390323	ENSG00000187857	#81:24969
Expression	Human	GI	FC	NA	RTL6(H2012)	-0.660606060606061	0.0375883775714093	Spearman's rank correlation rho	two.sided	retrotransposon Gag like 6	84247	ENSG00000188636	#81:18854
Expression	Human	GI	FC	NA	RPL6(H2012)	-0.660606060606061	0.0375883775714093	Spearman's rank correlation rho	two.sided	ribosomal protein L6	6128	ENSG00000089009	#81:4997
Expression	Human	GI	FC	NA	SLC26A7(H2012)	-0.660606060606061	0.0375883775714093	Spearman's rank correlation rho	two.sided	solute carrier family 26 member 7	115111	ENSG00000147606	#81:19510
Expression	Human	GI	FC	NA	SLCO1B3(H2012)	-0.660606060606061	0.0375883775714093	Spearman's rank correlation rho	two.sided	solute carrier organic anion transporter family member 1B3	28234	ENSG00000111700	#81:12719
Expression	Human	GI	FC	NA	SMC4(H2012)	-0.660606060606061	0.0375883775714093	Spearman's rank correlation rho	two.sided	structural maintenance of chromosomes 4	10051	ENSG00000113810	#81:9616
Expression	Human	GI	FC	NA	TPRG1(H2012)	-0.660606060606061	0.0375883775714093	Spearman's rank correlation rho	two.sided	tumor protein p63 regulated 1	285386	ENSG00000188001	#81:23241
Expression	Human	GI	FC	NA	FLJ34503(H2012)	-0.660606060606061	0.0375883775714093	Spearman's rank correlation rho	two.sided	uncharacterized FLJ34503	285759	ENSG00000175967	#81:23164
Expression	Human	GI	FC	NA	ABCC13(H2012)	-0.672727272727273	0.0330412225454378	Spearman's rank correlation rho	two.sided	ATP binding cassette subfamily C member 13 pseudogene	150000	ENSG00000243064	#81:21750
Expression	Human	GI	FC	NA	D21S2088E(H2012)	-0.672727272727273	0.0330412225454378	Spearman's rank correlation rho	two.sided	D21S2088E	266917	ENSG00000228592	#81:23827
Expression	Human	GI	FC	NA	ADH1B(H2012)	-0.672727272727273	0.0330412225454378	Spearman's rank correlation rho	two.sided	alcohol dehydrogenase 1B class I beta polypeptide	125	ENSG00000196616	#81:788
Expression	Human	GI	FC	NA	CALHM4(H2012)	-0.672727272727273	0.0330412225454378	Spearman's rank correlation rho	two.sided	calcium homeostasis modulator family member 4	221301	ENSG00000164451	#81:22439
Expression	Human	GI	FC	NA	CARD18(H2012)	-0.672727272727273	0.0330412225454378	Spearman's rank correlation rho	two.sided	caspase recruitment domain family member 18	59082	ENSG00000255501	#81:15018
Expression	Human	GI	FC	NA	C12orf50(H2012)	-0.672727272727273	0.0330412225454378	Spearman's rank correlation rho	two.sided	chromosome 12 open reading frame 50	160419	ENSG00000165805	#81:21331
Expression	Human	GI	FC	NA	HIST1H2AH(H2012)	-0.672727272727273	0.0330412225454378	Spearman's rank correlation rho	two.sided	histone cluster 1 H2A family member h	85235	ENSG00000274997	#81:18417
Expression	Human	GI	FC	NA	HIST2H2AB(H2012)	-0.672727272727273	0.0330412225454378	Spearman's rank correlation rho	two.sided	histone cluster 2 H2A family member b	317772	ENSG00000184270	#81:22974
Expression	Human	GI	FC	NA	HADH(H2012)	-0.672727272727273	0.0330412225454378	Spearman's rank correlation rho	two.sided	hydroxyacylCoA dehydrogenase	3033	ENSG00000138796	#81:2087
Expression	Human	GI	FC	NA	KRTAP15(H2012)	-0.672727272727273	0.0330412225454378	Spearman's rank correlation rho	two.sided	keratin associated protein 15	83895	ENSG00000221852	#81:17024
Expression	Human	GI	FC	NA	LINC00615(H2012)	-0.672727272727273	0.0330412225454378	Spearman's rank correlation rho	two.sided	long intergenic nonprotein coding RNA 615	439916	ENSG00000196243	#81:27522
Expression	Human	GI	FC	NA	MUC19(H2012)	-0.672727272727273	0.0330412225454378	Spearman's rank correlation rho	two.sided	mucin 19 oligomeric	283463	ENSG00000205592	#81:23641
Expression	Human	GI	FC	NA	MARCKS(H2012)	-0.672727272727273	0.0330412225454378	Spearman's rank correlation rho	two.sided	myristoylated alanine rich protein kinase C substrate	4082	ENSG00000277443	#81:4801
Expression	Human	GI	FC	NA	NEBL(H2012)	-0.672727272727273	0.0330412225454378	Spearman's rank correlation rho	two.sided	nebulette	10529	ENSG00000078114	#81:9171
Expression	Human	GI	FC	NA	PKD1L3(H2012)	-0.672727272727273	0.0330412225454378	Spearman's rank correlation rho	two.sided	polycystin 1 like 3 transient receptor potential channel interacting	342372	ENSG00000277481	#81:24429
Expression	Human	GI	FC	NA	RNF32(H2012)	-0.672727272727273	0.0330412225454378	Spearman's rank correlation rho	two.sided	ring finger protein 32	140545	ENSG00000105982	#81:20292
Expression	Human	GI	FC	NA	SERPINB11(H2012)	-0.672727272727273	0.0330412225454378	Spearman's rank correlation rho	two.sided	serpin family B member 11 genepseudogene	89778	ENSG00000206072	#81:18289
Expression	Human	GI	FC	NA	SNRPF(H2012)	-0.672727272727273	0.0330412225454378	Spearman's rank correlation rho	two.sided	small nuclear ribonucleoprotein polypeptide F	6636	ENSG00000139343	#81:6500
Expression	Human	GI	FC	NA	SNHG12(H2012)	-0.672727272727273	0.0330412225454378	Spearman's rank correlation rho	two.sided	small nucleolar RNA host gene 12	85028	ENSG00000197989	#81:18418
Expression	Human	GI	FC	NA	TRIM75P(H2012)	-0.672727272727273	0.0330412225454378	Spearman's rank correlation rho	two.sided	tripartite motif containing 75 pseudogene	391714	NA	#81:26654
Expression	Human	GI	FC	NA	CLEC6A(H2012)	-0.684848484848485	0.0288827975067328	Spearman's rank correlation rho	two.sided	Ctype lectin domain containing 6A	93978	ENSG00000205846	#81:19827
Expression	Human	GI	FC	NA	FAT1(H2012)	-0.684848484848485	0.0288827975067328	Spearman's rank correlation rho	two.sided	FAT atypical cadherin 1	2195	ENSG00000083857	#81:2866
Expression	Human	GI	FC	NA	FGGY(H2012)	-0.684848484848485	0.0288827975067328	Spearman's rank correlation rho	two.sided	FGGY carbohydrate kinase domain containing	55277	ENSG00000172456	#81:14359
Expression	Human	GI	FC	NA	FBXL22(H2012)	-0.684848484848485	0.0288827975067328	Spearman's rank correlation rho	two.sided	Fbox and leucine rich repeat protein 22	283807	ENSG00000197361	#81:23562
Expression	Human	GI	FC	NA	GNAT1(H2012)	-0.684848484848485	0.0288827975067328	Spearman's rank correlation rho	two.sided	G protein subunit alpha transducin 1	2779	ENSG00000114349	#81:2335
Expression	Human	GI	FC	NA	BIRC8(H2012)	-0.684848484848485	0.0288827975067328	Spearman's rank correlation rho	two.sided	baculoviral IAP repeat containing 8	112401	ENSG00000163098	#81:19735
Expression	Human	GI	FC	NA	DPPA4(H2012)	-0.684848484848485	0.0288827975067328	Spearman's rank correlation rho	two.sided	developmental pluripotency associated 4	55211	ENSG00000121570	#81:14419
Expression	Human	GI	FC	NA	FAM111B(H2012)	-0.684848484848485	0.0288827975067328	Spearman's rank correlation rho	two.sided	family with sequence similarity 111 member B	374393	ENSG00000189057	#81:25824
Expression	Human	GI	FC	NA	HMGN3(H2012)	-0.684848484848485	0.0288827975067328	Spearman's rank correlation rho	two.sided	high mobility group nucleosomal binding domain 3	9324	ENSG00000118418	#81:8293
Expression	Human	GI	FC	NA	HRG(H2012)	-0.684848484848485	0.0288827975067328	Spearman's rank correlation rho	two.sided	histidine rich glycoprotein	3273	ENSG00000113905	#81:3749
Expression	Human	GI	FC	NA	HIST2H4A(H2012)	-0.684848484848485	0.0288827975067328	Spearman's rank correlation rho	two.sided	histone cluster 2 H4 family member a	8370	ENSG00000270882	#81:7094
Expression	Human	GI	FC	NA	INMT(H2012)	-0.684848484848485	0.0288827975067328	Spearman's rank correlation rho	two.sided	indolethylamine Nmethyltransferase	11185	ENSG00000241644	#81:10546
Expression	Human	GI	FC	NA	IPMK(H2012)	-0.684848484848485	0.0288827975067328	Spearman's rank correlation rho	two.sided	inositol polyphosphate multikinase	253430	ENSG00000151151	#81:22191
Expression	Human	GI	FC	NA	IL17RD(H2012)	-0.684848484848485	0.0288827975067328	Spearman's rank correlation rho	two.sided	interleukin 17 receptor D	54756	ENSG00000144730	#81:14809
Expression	Human	GI	FC	NA	LUZP4(H2012)	-0.684848484848485	0.0288827975067328	Spearman's rank correlation rho	two.sided	leucine zipper protein 4	51213	ENSG00000102021	#81:13512
Expression	Human	GI	FC	NA	NANOS1(H2012)	-0.684848484848485	0.0288827975067328	Spearman's rank correlation rho	two.sided	nanos C2HCtype zinc finger 1	340719	ENSG00000188613	#81:24495
Expression	Human	GI	FC	NA	NPM1(H2012)	-0.684848484848485	0.0288827975067328	Spearman's rank correlation rho	two.sided	nucleophosmin 1	4869	ENSG00000181163	#81:4132
Expression	Human	GI	FC	NA	PRKG1(H2012)	-0.684848484848485	0.0288827975067328	Spearman's rank correlation rho	two.sided	protein kinase cGMPdependent 1	5592	ENSG00000185532	#81:5494
Expression	Human	GI	FC	NA	RPS24(H2012)	-0.684848484848485	0.0288827975067328	Spearman's rank correlation rho	two.sided	ribosomal protein S24	6229	ENSG00000138326	#81:6899
Expression	Human	GI	FC	NA	RPS6KA6(H2012)	-0.684848484848485	0.0288827975067328	Spearman's rank correlation rho	two.sided	ribosomal protein S6 kinase A6	27330	ENSG00000072133	#81:12757
Expression	Human	GI	FC	NA	ZBTB46(H2012)	-0.684848484848485	0.0288827975067328	Spearman's rank correlation rho	two.sided	zinc finger and BTB domain containing 46	140685	ENSG00000130584	#81:20272
Expression	Human	GI	FC	NA	CD101(H2012)	-0.696969696969697	0.0250966758822519	Spearman's rank correlation rho	two.sided	CD101 molecule	9398	ENSG00000134256	#81:8223
Expression	Human	GI	FC	NA	POLB(H2012)	-0.696969696969697	0.0250966758822519	Spearman's rank correlation rho	two.sided	DNA polymerase beta	5423	ENSG00000070501	#81:5666
Expression	Human	GI	FC	NA	DNAJB3(H2012)	-0.696969696969697	0.0250966758822519	Spearman's rank correlation rho	two.sided	DnaJ heat shock protein family Hsp40 member B3	414061	ENSG00000227802	#81:27613
Expression	Human	GI	FC	NA	EFCAB3(H2012)	-0.696969696969697	0.0250966758822519	Spearman's rank correlation rho	two.sided	EFhand calcium binding domain 3	146779	ENSG00000172421	#81:19968
Expression	Human	GI	FC	NA	RHD(H2012)	-0.696969696969697	0.0250966758822519	Spearman's rank correlation rho	two.sided	Rh blood group D antigen	6007	ENSG00000187010	#81:5109
Expression	Human	GI	FC	NA	S100A7L2(H2012)	-0.696969696969697	0.0250966758822519	Spearman's rank correlation rho	two.sided	S100 calcium binding protein A7 like 2	645922	NA	#81:29164
Expression	Human	GI	FC	NA	CYP4F24P(H2012)	-0.696969696969697	0.0250966758822519	Spearman's rank correlation rho	two.sided	cytochrome P450 family 4 subfamily F member 24 pseudogene	388514	NA	#81:25371
Expression	Human	GI	FC	NA	EMP3(H2012)	-0.696969696969697	0.0250966758822519	Spearman's rank correlation rho	two.sided	epithelial membrane protein 3	2014	ENSG00000142227	#81:1016
Expression	Human	GI	FC	NA	GBA3(H2012)	-0.696969696969697	0.0250966758822519	Spearman's rank correlation rho	two.sided	glucosylceramidase beta 3 genepseudogene	57733	ENSG00000249948	#81:15145
Expression	Human	GI	FC	NA	GSTM2P1(H2012)	-0.696969696969697	0.0250966758822519	Spearman's rank correlation rho	two.sided	glutathione Stransferase mu 2 pseudogene 1	442245	NA	#81:26968
Expression	Human	GI	FC	NA	HOXA10(H2012)	-0.696969696969697	0.0250966758822519	Spearman's rank correlation rho	two.sided	homeobox A10	3206	ENSG00000253293	#81:3810
Expression	Human	GI	FC	NA	ITLN1(H2012)	-0.696969696969697	0.0250966758822519	Spearman's rank correlation rho	two.sided	intelectin 1	55600	ENSG00000179914	#81:14199
Expression	Human	GI	FC	NA	OR4C11(H2012)	-0.696969696969697	0.0250966758822519	Spearman's rank correlation rho	two.sided	olfactory receptor family 4 subfamily C member 11	219429	ENSG00000172188	#81:22605
Expression	Human	GI	FC	NA	OR5M10(H2012)	-0.696969696969697	0.0250966758822519	Spearman's rank correlation rho	two.sided	olfactory receptor family 5 subfamily M member 10	390167	ENSG00000254834	#81:25032
Expression	Human	GI	FC	NA	OR8K1(H2012)	-0.696969696969697	0.0250966758822519	Spearman's rank correlation rho	two.sided	olfactory receptor family 8 subfamily K member 1	390157	ENSG00000150261	#81:25037
Expression	Human	GI	FC	NA	PNRC1(H2012)	-0.696969696969697	0.0250966758822519	Spearman's rank correlation rho	two.sided	proline rich nuclear receptor coactivator 1	10957	ENSG00000146278	#81:10778
Expression	Human	GI	FC	NA	PCDHGB6(H2012)	-0.696969696969697	0.0250966758822519	Spearman's rank correlation rho	two.sided	protocadherin gamma subfamily B 6	56100	ENSG00000253305	#81:15875
Expression	Human	GI	FC	NA	STK17A(H2012)	-0.696969696969697	0.0250966758822519	Spearman's rank correlation rho	two.sided	serinethreonine kinase 17a	9263	ENSG00000164543	#81:8348
Expression	Human	GI	FC	NA	SLC4A11(H2012)	-0.696969696969697	0.0250966758822519	Spearman's rank correlation rho	two.sided	solute carrier family 4 member 11	83959	ENSG00000088836	#81:16994
Expression	Human	GI	FC	NA	SPACA5(H2012)	-0.696969696969697	0.0250966758822519	Spearman's rank correlation rho	two.sided	sperm acrosome associated 5	389852	ENSG00000171489	#81:25128
Expression	Human	GI	FC	NA	TPH1(H2012)	-0.696969696969697	0.0250966758822519	Spearman's rank correlation rho	two.sided	tryptophan hydroxylase 1	7166	ENSG00000129167	#81:5953
Expression	Human	GI	FC	NA	ARL4A(H2012)	-0.709090909090909	0.0216659233675324	Spearman's rank correlation rho	two.sided	ADP ribosylation factor like GTPase 4A	10124	ENSG00000122644	#81:9544
Expression	Human	GI	FC	NA	EFCAB8(H2012)	-0.709090909090909	0.0216659233675324	Spearman's rank correlation rho	two.sided	EFhand calcium binding domain 8	388795	ENSG00000215529	#81:25307
Expression	Human	GI	FC	NA	GATA5(H2012)	-0.709090909090909	0.0216659233675324	Spearman's rank correlation rho	two.sided	GATA binding protein 5	140628	ENSG00000130700	#81:20278
Expression	Human	GI	FC	NA	PARK7(H2012)	-0.709090909090909	0.0216659233675324	Spearman's rank correlation rho	two.sided	Parkinsonism associated deglycase	11315	ENSG00000116288	#81:10452
Expression	Human	GI	FC	NA	NFIA(H2012)	-0.709090909090909	0.0216659233675324	Spearman's rank correlation rho	two.sided	nuclear factor I A	4774	ENSG00000162599	#81:4226
Expression	Human	GI	FC	NA	OR8K5(H2012)	-0.709090909090909	0.0216659233675324	Spearman's rank correlation rho	two.sided	olfactory receptor family 8 subfamily K member 5	219453	ENSG00000181752	#81:22597
Expression	Human	GI	FC	NA	SSBP2(H2012)	-0.709090909090909	0.0216659233675324	Spearman's rank correlation rho	two.sided	single stranded DNA binding protein 2	23635	ENSG00000145687	#81:11723
Expression	Human	GI	FC	NA	SNRNP70(H2012)	-0.709090909090909	0.0216659233675324	Spearman's rank correlation rho	two.sided	small nuclear ribonucleoprotein U1 subunit 70	6625	ENSG00000104852	#81:6510
Expression	Human	GI	FC	NA	CCL8(H2012)	-0.721212121212121	0.0185731550894602	Spearman's rank correlation rho	two.sided	CC motif chemokine ligand 8	6355	ENSG00000108700	#81:6769
Expression	Human	GI	FC	NA	BMPR1A(H2012)	-0.721212121212121	0.0185731550894602	Spearman's rank correlation rho	two.sided	bone morphogenetic protein receptor type 1A	657	ENSG00000107779	#81:318
Expression	Human	GI	FC	NA	HAL(H2012)	-0.721212121212121	0.0185731550894602	Spearman's rank correlation rho	two.sided	histidine ammonialyase	3034	ENSG00000084110	#81:2086
Expression	Human	GI	FC	NA	LINC00207(H2012)	-0.721212121212121	0.0185731550894602	Spearman's rank correlation rho	two.sided	long intergenic nonprotein coding RNA 207	388910	ENSG00000187012	#81:25292
Expression	Human	GI	FC	NA	MUC7(H2012)	-0.721212121212121	0.0185731550894602	Spearman's rank correlation rho	two.sided	mucin 7 secreted	4589	ENSG00000171195	#81:4407
Expression	Human	GI	FC	NA	OR10K2(H2012)	-0.721212121212121	0.0185731550894602	Spearman's rank correlation rho	two.sided	olfactory receptor family 10 subfamily K member 2	391107	ENSG00000180708	#81:26789
Expression	Human	GI	FC	NA	OR2B6(H2012)	-0.721212121212121	0.0185731550894602	Spearman's rank correlation rho	two.sided	olfactory receptor family 2 subfamily B member 6	26212	ENSG00000124657	#81:11306
Expression	Human	GI	FC	NA	PRXL2C(H2012)	-0.721212121212121	0.0185731550894602	Spearman's rank correlation rho	two.sided	peroxiredoxin like 2C	195827	ENSG00000158122	#81:20934
Expression	Human	GI	FC	NA	PABPC1(H2012)	-0.721212121212121	0.0185731550894602	Spearman's rank correlation rho	two.sided	polyA binding protein cytoplasmic 1	26986	ENSG00000070756	#81:10949
Expression	Human	GI	FC	NA	PCDHGB7(H2012)	-0.721212121212121	0.0185731550894602	Spearman's rank correlation rho	two.sided	protocadherin gamma subfamily B 7	56099	ENSG00000254122	#81:15876
Expression	Human	GI	FC	NA	BRINP3(H2012)	-0.733333333333333	0.0158005962505715	Spearman's rank correlation rho	two.sided	BMPretinoic acid inducible neural specific 3	339479	ENSG00000162670	#81:24647
Expression	Human	GI	FC	NA	DDI1(H2012)	-0.733333333333333	0.0158005962505715	Spearman's rank correlation rho	two.sided	DNA damage inducible 1 homolog 1	414301	ENSG00000170967	#81:27575
Expression	Human	GI	FC	NA	PSIP1(H2012)	-0.733333333333333	0.0158005962505715	Spearman's rank correlation rho	two.sided	PC4 and SFRS1 interacting protein 1	11168	ENSG00000164985	#81:10564
Expression	Human	GI	FC	NA	ASB17(H2012)	-0.733333333333333	0.0158005962505715	Spearman's rank correlation rho	two.sided	ankyrin repeat and SOCS box containing 17	127247	ENSG00000154007	#81:20839
Expression	Human	GI	FC	NA	ESR2(H2012)	-0.733333333333333	0.0158005962505715	Spearman's rank correlation rho	two.sided	estrogen receptor 2	2100	ENSG00000140009	#81:942
Expression	Human	GI	FC	NA	MROH2A(H2012)	-0.733333333333333	0.0158005962505715	Spearman's rank correlation rho	two.sided	maestro heat like repeat family member 2A	339766	ENSG00000185038	#81:24618
Expression	Human	GI	FC	NA	KCNG1(H2012)	-0.733333333333333	0.0158005962505715	Spearman's rank correlation rho	two.sided	potassium voltagegated channel modifier subfamily G member 1	3755	ENSG00000026559	#81:3354
Expression	Human	GI	FC	NA	SERPINB5(H2012)	-0.733333333333333	0.0158005962505715	Spearman's rank correlation rho	two.sided	serpin family B member 5	5268	ENSG00000206075	#81:5790
Expression	Human	GI	FC	NA	SCN3A(H2012)	-0.733333333333333	0.0158005962505715	Spearman's rank correlation rho	two.sided	sodium voltagegated channel alpha subunit 3	6328	ENSG00000153253	#81:6802
Expression	Human	GI	FC	NA	BACH2(H2012)	-0.745454545454545	0.01333014631544	Spearman's rank correlation rho	two.sided	BTB domain and CNC homolog 2	60468	ENSG00000112182	#81:14970
Expression	Human	GI	FC	NA	DNMT3L(H2012)	-0.745454545454545	0.01333014631544	Spearman's rank correlation rho	two.sided	DNA methyltransferase 3 like	29947	ENSG00000142182	#81:11924
Expression	Human	GI	FC	NA	LHFPL3AS2(H2012)	-0.745454545454545	0.01333014631544	Spearman's rank correlation rho	two.sided	LHFPL3 antisense RNA 2	723809	ENSG00000225329	#81:30156
Expression	Human	GI	FC	NA	LHX5(H2012)	-0.745454545454545	0.01333014631544	Spearman's rank correlation rho	two.sided	LIM homeobox 5	64211	ENSG00000089116	#81:16777
Expression	Human	GI	FC	NA	NRK(H2012)	-0.745454545454545	0.01333014631544	Spearman's rank correlation rho	two.sided	Nik related kinase	203447	ENSG00000123572	#81:22653
Expression	Human	GI	FC	NA	CCDC172(H2012)	-0.745454545454545	0.01333014631544	Spearman's rank correlation rho	two.sided	coiledcoil domain containing 172	374355	ENSG00000182645	#81:25828
Expression	Human	GI	FC	NA	LOC220077(H2012)	-0.745454545454545	0.01333014631544	Spearman's rank correlation rho	two.sided	dedicator of cytokinesis 1 pseudogene	220077	NA	#81:22515
Expression	Human	GI	FC	NA	KIR3DL2(H2012)	-0.745454545454545	0.01333014631544	Spearman's rank correlation rho	two.sided	killer cell immunoglobulin like receptor three Ig domains and long cytoplasmic tail 2	3812	ENSG00000240403	#81:3091
Expression	Human	GI	FC	NA	SLC2A12(H2012)	-0.745454545454545	0.01333014631544	Spearman's rank correlation rho	two.sided	solute carrier family 2 member 12	154091	ENSG00000146411	#81:21515
Expression	Human	GI	FC	NA	TPR(H2012)	-0.745454545454545	0.01333014631544	Spearman's rank correlation rho	two.sided	translocated promoter region nuclear basket protein	7175	ENSG00000047410	#81:5943
Expression	Human	GI	FC	NA	BTG1(H2012)	-0.757575757575757	0.0111434467996943	Spearman's rank correlation rho	two.sided	BTG antiproliferation factor 1	694	ENSG00000133639	#81:286
Expression	Human	GI	FC	NA	AMPD1(H2012)	-0.757575757575757	0.0111434467996943	Spearman's rank correlation rho	two.sided	adenosine monophosphate deaminase 1	270	ENSG00000116748	#81:653
Expression	Human	GI	FC	NA	CPB2(H2012)	-0.757575757575757	0.0111434467996943	Spearman's rank correlation rho	two.sided	carboxypeptidase B2	1361	ENSG00000080618	#81:1595
Expression	Human	GI	FC	NA	C15orf65(H2012)	-0.757575757575757	0.0111434467996943	Spearman's rank correlation rho	two.sided	chromosome 15 open reading frame 65	145788	ENSG00000261652	#81:20029
Expression	Human	GI	FC	NA	DEFB126(H2012)	-0.757575757575757	0.0111434467996943	Spearman's rank correlation rho	two.sided	defensin beta 126	81623	ENSG00000125788	#81:17281
Expression	Human	GI	FC	NA	GSTCD(H2012)	-0.757575757575757	0.0111434467996943	Spearman's rank correlation rho	two.sided	glutathione Stransferase Cterminal domain containing	79807	ENSG00000138780	#81:15987
Expression	Human	GI	FC	NA	HOXC10(H2012)	-0.757575757575757	0.0111434467996943	Spearman's rank correlation rho	two.sided	homeobox C10	3226	ENSG00000180818	#81:3789
Expression	Human	GI	FC	NA	MROH9(H2012)	-0.757575757575757	0.0111434467996943	Spearman's rank correlation rho	two.sided	maestro heat like repeat family member 9	80133	ENSG00000117501	#81:17761
Expression	Human	GI	FC	NA	OR5M1(H2012)	-0.757575757575757	0.0111434467996943	Spearman's rank correlation rho	two.sided	olfactory receptor family 5 subfamily M member 1	390168	ENSG00000255012	#81:25031
Expression	Human	GI	FC	NA	PGM1(H2012)	-0.757575757575757	0.0111434467996943	Spearman's rank correlation rho	two.sided	phosphoglucomutase 1	5236	ENSG00000079739	#81:5817
Expression	Human	GI	FC	NA	RGS17(H2012)	-0.757575757575757	0.0111434467996943	Spearman's rank correlation rho	two.sided	regulator of G protein signaling 17	26575	ENSG00000091844	#81:11152
Expression	Human	GI	FC	NA	DCAF8L1(H2012)	-0.76969696969697	0.00922195272221606	Spearman's rank correlation rho	two.sided	DDB1 and CUL4 associated factor 8 like 1	139425	ENSG00000226372	#81:20340
Expression	Human	GI	FC	NA	PRAMEF1(H2012)	-0.76969696969697	0.00922195272221606	Spearman's rank correlation rho	two.sided	PRAME family member 1	65121	ENSG00000116721	#81:16522
Expression	Human	GI	FC	NA	WFDC6(H2012)	-0.76969696969697	0.00922195272221606	Spearman's rank correlation rho	two.sided	WAP fourdisulfide core domain 6	140870	ENSG00000243543	#81:20192
Expression	Human	GI	FC	NA	AFAP1(H2012)	-0.76969696969697	0.00922195272221606	Spearman's rank correlation rho	two.sided	actin filament associated protein 1	60312	ENSG00000196526	#81:14985
Expression	Human	GI	FC	NA	CLC(H2012)	-0.781818181818182	0.00754700778106788	Spearman's rank correlation rho	two.sided	CharcotLeyden crystal galectin	1178	ENSG00000105205	#81:1746
Expression	Human	GI	FC	NA	NAA35(H2012)	-0.781818181818182	0.00754700778106788	Spearman's rank correlation rho	two.sided	Nalphaacetyltransferase 35 NatC auxiliary subunit	60560	ENSG00000135040	#81:14945
Expression	Human	GI	FC	NA	WRN(H2012)	-0.781818181818182	0.00754700778106788	Spearman's rank correlation rho	two.sided	WRN RecQ like helicase	7486	ENSG00000165392	#81:7670
Expression	Human	GI	FC	NA	YAP1(H2012)	-0.781818181818182	0.00754700778106788	Spearman's rank correlation rho	two.sided	Yes associated protein 1	10413	ENSG00000137693	#81:9276
Expression	Human	GI	FC	NA	CATSPERB(H2012)	-0.781818181818182	0.00754700778106788	Spearman's rank correlation rho	two.sided	cation channel sperm associated auxiliary subunit beta	79820	ENSG00000133962	#81:15975
Expression	Human	GI	FC	NA	DTNA(H2012)	-0.781818181818182	0.00754700778106788	Spearman's rank correlation rho	two.sided	dystrobrevin alpha	1837	ENSG00000134769	#81:1154
Expression	Human	GI	FC	NA	OR10J3(H2012)	-0.781818181818182	0.00754700778106788	Spearman's rank correlation rho	two.sided	olfactory receptor family 10 subfamily J member 3	441911	ENSG00000196266	#81:27094
Expression	Human	GI	FC	NA	FKBP14(H2012)	-0.793939393939394	0.0060999233136969	Spearman's rank correlation rho	two.sided	FKBP prolyl isomerase 14	55033	ENSG00000106080	#81:14567
Expression	Human	GI	FC	NA	CALCRL(H2012)	-0.793939393939394	0.0060999233136969	Spearman's rank correlation rho	two.sided	calcitonin receptor like receptor	10203	ENSG00000064989	#81:9474
Expression	Human	GI	FC	NA	FHOD1(H2012)	-0.793939393939394	0.0060999233136969	Spearman's rank correlation rho	two.sided	formin homology 2 domain containing 1	29109	ENSG00000135723	#81:12043
Expression	Human	GI	FC	NA	KIF2B(H2012)	-0.793939393939394	0.0060999233136969	Spearman's rank correlation rho	two.sided	kinesin family member 2B	84643	ENSG00000141200	#81:18666
Expression	Human	GI	FC	NA	LRRC3B(H2012)	-0.793939393939394	0.0060999233136969	Spearman's rank correlation rho	two.sided	leucine rich repeat containing 3B	116135	ENSG00000179796	#81:19404
Expression	Human	GI	FC	NA	KMT2C(H2012)	-0.793939393939394	0.0060999233136969	Spearman's rank correlation rho	two.sided	lysine methyltransferase 2C	58508	ENSG00000055609	#81:15048
Expression	Human	GI	FC	NA	RFX6(H2012)	-0.793939393939394	0.0060999233136969	Spearman's rank correlation rho	two.sided	regulatory factor X6	222546	ENSG00000185002	#81:22343
Expression	Human	GI	FC	NA	CRISP2(H2012)	-0.806060606060606	0.00486206110196458	Spearman's rank correlation rho	two.sided	cysteine rich secretory protein 2	7180	ENSG00000124490	#81:5939
Expression	Human	GI	FC	NA	IL19(H2012)	-0.806060606060606	0.00486206110196458	Spearman's rank correlation rho	two.sided	interleukin 19	29949	ENSG00000142224	#81:11922
Expression	Human	GI	FC	NA	CRISP1(H2012)	-0.818181818181818	0.00381492008255072	Spearman's rank correlation rho	two.sided	cysteine rich secretory protein 1	167	ENSG00000124812	#81:748
Expression	Human	GI	FC	NA	CYP2C18(H2012)	-0.818181818181818	0.00381492008255072	Spearman's rank correlation rho	two.sided	cytochrome P450 family 2 subfamily C member 18	1562	ENSG00000108242	#81:1407
Expression	Human	GI	FC	NA	DEFB103B(H2012)	-0.818181818181818	0.00381492008255072	Spearman's rank correlation rho	two.sided	defensin beta 103B	55894	ENSG00000177243	#81:13940
Expression	Human	GI	FC	NA	RIMKLB(H2012)	-0.83030303030303	0.00294022702327953	Spearman's rank correlation rho	two.sided	ribosomal modification protein rimK like family member B	57494	ENSG00000166532	#81:15341
Expression	Human	GI	FC	NA	TNFSF12(H2012)	-0.842424242424242	0.00222003122591685	Spearman's rank correlation rho	two.sided	TNF superfamily member 12	8742	ENSG00000239697	#81:8764
Expression	Human	GI	FC	NA	APPL2(H2012)	-0.842424242424242	0.00222003122591685	Spearman's rank correlation rho	two.sided	adaptor protein phosphotyrosine interacting with PH domain and leucine zipper 2	55198	ENSG00000136044	#81:14431
Expression	Human	GI	FC	NA	FAM205C(H2012)	-0.878787878787879	8.138621117322e-4	Spearman's rank correlation rho	two.sided	family with sequence similarity 205 member C	100129969	ENSG00000187791	#81:32038
Expression	Human	GI	FC	NA	KCNH7(H2012)	-0.878787878787879	8.138621117322e-4	Spearman's rank correlation rho	two.sided	potassium voltagegated channel subfamily H member 7	90134	ENSG00000184611	#81:18215
Expression	Human	GI	FC	NA	SLC4A1(H2012)	-0.915151515151515	2.0447240614883e-4	Spearman's rank correlation rho	two.sided	solute carrier family 4 member 1 Diego blood group	6521	ENSG00000004939	#81:6614
Expression	Mouse	AI	SC Sources	excitatory	ND2(Z2018)	0.95	8.76252396508624e-5	Spearman's rank correlation rho	two.sided	NADH dehydrogenase subunit 2	17717	ENSMUSG00000064345	#77:3464
Expression	Mouse	AI	SC Sources	excitatory	Cfap61(Z2018)	0.933333333333333	2.3589981215941e-4	Spearman's rank correlation rho	two.sided	cilia and flagella associated protein 61	78774	ENSMUSG00000037143	#77:20614
Expression	Mouse	AI	SC Sources	excitatory	Ywhae(Z2018)	0.933333333333333	2.3589981215941e-4	Spearman's rank correlation rho	two.sided	tyrosine 3monooxygenasetryptophan 5monooxygenase activation protein epsilon polypeptide	22627	ENSMUSG00000020849	#77:6460
Expression	Mouse	AI	SC Sources	excitatory	AI839979(Z2018)	0.916666666666667	5.066190663052e-4	Spearman's rank correlation rho	two.sided	expressed sequence AI839979	NA	ENSMUSG00000107355	#77:85938
Expression	Mouse	AI	SC Sources	excitatory	Pcbd2(Z2018)	0.916666666666667	5.066190663052e-4	Spearman's rank correlation rho	two.sided	pterin 4 alpha carbinolamine dehydratasedimerization cofactor of hepatocyte nuclear factor 1 alpha TCF1 2	72562	ENSMUSG00000021496	#77:16310
Expression	Mouse	AI	SC Sources	inhibitory	Sh3bp4(Z2018)	0.903030303030303	3.4361219776328e-4	Spearman's rank correlation rho	two.sided	SH3domain binding protein 4	98402	ENSMUSG00000036206	#77:21284
Expression	Mouse	AI	SC Sources	inhibitory	Rem1(Z2018)	0.901908385135578	3.5929045438835e-4	Spearman's rank correlation rho	two.sided	rad and gem related GTP binding protein 1	19700	ENSMUSG00000000359	#77:4164
Expression	Mouse	AI	SC Sources	excitatory	1810037I17Rik(Z2018)	0.9	9.4306232234032e-4	Spearman's rank correlation rho	two.sided	RIKEN cDNA 1810037I17 gene	67704	ENSMUSG00000054091	#77:13112
Expression	Mouse	AI	SC Sources	excitatory	Cables1(Z2018)	0.9	9.4306232234032e-4	Spearman's rank correlation rho	two.sided	CDK5 and Abl enzyme substrate 1	63955	ENSMUSG00000040957	#77:12466
Expression	Mouse	AI	SC Sources	excitatory	Hrh3(Z2018)	0.9	9.4306232234032e-4	Spearman's rank correlation rho	two.sided	histamine receptor H3	99296	ENSMUSG00000039059	#77:21158
Expression	Mouse	AI	SC Sources	excitatory	Kitl(Z2018)	0.9	9.4306232234032e-4	Spearman's rank correlation rho	two.sided	kit ligand	17311	ENSMUSG00000019966	#77:3594
Expression	Mouse	AI	SC Sources	excitatory	Hbq1a(Z2018)	0.887037053281066	0.00142602365114937	Spearman's rank correlation rho	two.sided	hemoglobin theta 1A	216635	ENSMUSG00000020295	#77:28208
Expression	Mouse	AI	SC Sources	excitatory	Bahcc1(Z2018)	0.883333333333333	0.00159050042349787	Spearman's rank correlation rho	two.sided	BAH domain and coiledcoil containing 1	268515	ENSMUSG00000039741	#77:32166
Expression	Mouse	AI	SC Sources	excitatory	Fhit(Z2018)	0.883333333333333	0.00159050042349787	Spearman's rank correlation rho	two.sided	fragile histidine triad gene	14198	ENSMUSG00000060579	#77:1283
Expression	Mouse	AI	SC Sources	excitatory	Gabra3(Z2018)	0.883333333333333	0.00159050042349787	Spearman's rank correlation rho	two.sided	gammaaminobutyric acid GABA A receptor subunit alpha 3	14396	ENSMUSG00000031343	#77:1162
Expression	Mouse	AI	SC Sources	excitatory	Grk3(Z2018)	0.883333333333333	0.00159050042349787	Spearman's rank correlation rho	two.sided	G proteincoupled receptor kinase 3	320129	ENSMUSG00000042249	#77:33203
Expression	Mouse	AI	SC Sources	excitatory	Ncald(Z2018)	0.883333333333333	0.00159050042349787	Spearman's rank correlation rho	two.sided	neurocalcin delta	52589	ENSMUSG00000051359	#77:8463
Expression	Mouse	AI	SC Sources	excitatory	1110002L01Rik(Z2018)	0.866666666666667	0.0024953982859902	Spearman's rank correlation rho	two.sided	RIKEN cDNA 1110002L01 gene	100043040	ENSMUSG00000071456	#77:47848
Expression	Mouse	AI	SC Sources	excitatory	2010320M18Rik(Z2018)	0.866666666666667	0.0024953982859902	Spearman's rank correlation rho	two.sided	RIKEN cDNA 2010320M18 gene	NA	ENSMUSG00000100691	#77:86637
Expression	Mouse	AI	SC Sources	excitatory	A830082K12Rik(Z2018)	0.866666666666667	0.0024953982859902	Spearman's rank correlation rho	two.sided	RIKEN cDNA A830082K12 gene	NA	ENSMUSG00000087143	#77:72248
Expression	Mouse	AI	SC Sources	excitatory	Atrnl1(Z2018)	0.866666666666667	0.0024953982859902	Spearman's rank correlation rho	two.sided	attractin like 1	226255	ENSMUSG00000054843	#77:29577
Expression	Mouse	AI	SC Sources	excitatory	Cetn2(Z2018)	0.866666666666667	0.0024953982859902	Spearman's rank correlation rho	two.sided	centrin 2	26370	ENSMUSG00000031347	#77:6150
Expression	Mouse	AI	SC Sources	excitatory	Ctnnb1(Z2018)	0.866666666666667	0.0024953982859902	Spearman's rank correlation rho	two.sided	catenin cadherin associated protein beta 1	12387	ENSMUSG00000006932	#77:400
Expression	Mouse	AI	SC Sources	excitatory	Farp1(Z2018)	0.866666666666667	0.0024953982859902	Spearman's rank correlation rho	two.sided	FERM RhoGEF Arhgef and pleckstrin domain protein 1 chondrocytederived	223254	ENSMUSG00000025555	#77:29897
Expression	Mouse	AI	SC Sources	excitatory	Gm15247(Z2018)	0.866666666666667	0.0024953982859902	Spearman's rank correlation rho	two.sided	predicted gene 15247	NA	ENSMUSG00000086695	#77:93104
Expression	Mouse	AI	SC Sources	inhibitory	Mkrn1(Z2018)	0.866666666666667	0.00117353818015547	Spearman's rank correlation rho	two.sided	makorin ring finger protein 1	54484	ENSMUSG00000029922	#77:9705
Expression	Mouse	AI	SC Sources	excitatory	Necab1(Z2018)	0.866666666666667	0.0024953982859902	Spearman's rank correlation rho	two.sided	Nterminal EFhand calcium binding protein 1	69352	ENSMUSG00000040536	#77:14170
Expression	Mouse	AI	SC Sources	excitatory	Pcdh10(Z2018)	0.866666666666667	0.0024953982859902	Spearman's rank correlation rho	two.sided	protocadherin 10	18526	ENSMUSG00000049100	#77:4981
Expression	Mouse	AI	SC Sources	excitatory	Rab33a(Z2018)	0.866666666666667	0.0024953982859902	Spearman's rank correlation rho	two.sided	RAB33A member RAS oncogene family	19337	ENSMUSG00000031104	#77:4481
Expression	Mouse	AI	SC Sources	inhibitory	AU021092(Z2018)	0.865095797987187	0.00122739247628916	Spearman's rank correlation rho	two.sided	expressed sequence AU021092	239691	ENSMUSG00000051669	#77:30197
Expression	Mouse	AI	SC Sources	inhibitory	2310026I22Rik(Z2018)	0.863225872025692	0.00129381476051046	Spearman's rank correlation rho	two.sided	RIKEN cDNA 2310026I22 gene	NA	ENSMUSG00000097710	#77:80830
Expression	Mouse	AI	SC Sources	inhibitory	Trem2(Z2018)	0.854545454545454	0.00163680331598671	Spearman's rank correlation rho	two.sided	triggering receptor expressed on myeloid cells 2	83433	ENSMUSG00000023992	#77:20334
Expression	Mouse	AI	SC Sources	inhibitory	Mms22l(Z2018)	0.85106776115209	0.00179113003019505	Spearman's rank correlation rho	two.sided	MMS22like DNA repair protein	212377	ENSMUSG00000045751	#77:28597
Expression	Mouse	AI	SC Sources	excitatory	Alox5ap(Z2018)	0.85	0.00370477732758581	Spearman's rank correlation rho	two.sided	arachidonate 5lipoxygenase activating protein	11690	ENSMUSG00000060063	#77:823
Expression	Mouse	AI	SC Sources	excitatory	Atg16l2(Z2018)	0.85	0.00370477732758581	Spearman's rank correlation rho	two.sided	autophagy related 16like 2 S cerevisiae	73683	ENSMUSG00000047767	#77:17670
Expression	Mouse	AI	SC Sources	excitatory	Atpsckmt(Z2018)	0.85	0.00370477732758581	Spearman's rank correlation rho	two.sided	ATP synthase C subunit lysine Nmethyltransferase	68073	ENSMUSG00000039065	#77:14856
Expression	Mouse	AI	SC Sources	excitatory	Gas8(Z2018)	0.85	0.00370477732758581	Spearman's rank correlation rho	two.sided	growth arrest specific 8	104346	ENSMUSG00000040220	#77:22204
Expression	Mouse	AI	SC Sources	excitatory	Gm13075(Z2018)	0.85	0.00370477732758581	Spearman's rank correlation rho	two.sided	predicted gene 13075	NA	ENSMUSG00000086061	#77:86581
Expression	Mouse	AI	SC Sources	excitatory	Gm16973(Z2018)	0.85	0.00370477732758581	Spearman's rank correlation rho	two.sided	predicted gene 16973	NA	ENSMUSG00000097743	#77:91736
Expression	Mouse	AI	SC Sources	excitatory	Kcnf1(Z2018)	0.85	0.00370477732758581	Spearman's rank correlation rho	two.sided	potassium voltagegated channel subfamily F member 1	382571	ENSMUSG00000051726	#77:35362
Expression	Mouse	AI	SC Sources	excitatory	Marcksl1(Z2018)	0.85	0.00370477732758581	Spearman's rank correlation rho	two.sided	MARCKSlike 1	17357	ENSMUSG00000047945	#77:3572
Expression	Mouse	AI	SC Sources	excitatory	Nr2f1(Z2018)	0.85	0.00370477732758581	Spearman's rank correlation rho	two.sided	nuclear receptor subfamily 2 group F member 1	13865	ENSMUSG00000069171	#77:1452
Expression	Mouse	AI	SC Sources	excitatory	Oprk1(Z2018)	0.85	0.00370477732758581	Spearman's rank correlation rho	two.sided	opioid receptor kappa 1	18387	ENSMUSG00000025905	#77:3053
Expression	Mouse	AI	SC Sources	excitatory	Tmem178b(Z2018)	0.85	0.00370477732758581	Spearman's rank correlation rho	two.sided	transmembrane protein 178B	434008	ENSMUSG00000057716	#77:37996
Expression	Mouse	AI	SC Sources	inhibitory	1110017D15Rik(Z2018)	0.842424242424242	0.00222003122591684	Spearman's rank correlation rho	two.sided	RIKEN cDNA 1110017D15 gene	73721	ENSMUSG00000028441	#77:17651
Expression	Mouse	AI	SC Sources	inhibitory	Cntnap5a(Z2018)	0.842424242424242	0.00222003122591684	Spearman's rank correlation rho	two.sided	contactin associated proteinlike 5A	636808	ENSMUSG00000070695	#77:39008
Expression	Mouse	AI	SC Sources	inhibitory	Ctsh(Z2018)	0.842424242424242	0.00222003122591684	Spearman's rank correlation rho	two.sided	cathepsin H	13036	ENSMUSG00000032359	#77:1954
Expression	Mouse	AI	SC Sources	inhibitory	Smim41(Z2018)	0.838909650278489	0.00241398836881561	Spearman's rank correlation rho	two.sided	small integral membrane protein 41	77717	ENSMUSG00000075408	#77:19255
Expression	Mouse	AI	SC Sources	inhibitory	Gm20939(Z2018)	0.837909235304168	0.0024713611632489	Spearman's rank correlation rho	two.sided	predicted gene 20939	100044193	ENSMUSG00000095193	#77:47408
Expression	Mouse	AI	SC Sources	excitatory	Gm29508(Z2018)	0.83557274858735	0.00503382184556762	Spearman's rank correlation rho	two.sided	predicted gene 29508	102632488	ENSMUSG00000100789	#77:54538
Expression	Mouse	AI	SC Sources	excitatory	5033430I15Rik(Z2018)	0.833333333333333	0.00526569102916174	Spearman's rank correlation rho	two.sided	RIKEN cDNA 5033430I15 gene	NA	ENSMUSG00000038152	#77:81715
Expression	Mouse	AI	SC Sources	excitatory	Ascl1(Z2018)	0.833333333333333	0.00526569102916174	Spearman's rank correlation rho	two.sided	achaetescute family bHLH transcription factor 1	17172	ENSMUSG00000020052	#77:3687
Expression	Mouse	AI	SC Sources	excitatory	BC048403(Z2018)	0.833333333333333	0.00526569102916174	Spearman's rank correlation rho	two.sided	cDNA sequence BC048403	270802	ENSMUSG00000053684	#77:33934
Expression	Mouse	AI	SC Sources	excitatory	Clba1(Z2018)	0.833333333333333	0.00526569102916174	Spearman's rank correlation rho	two.sided	clathrin binding box of aftiphilin containing 1	217887	ENSMUSG00000037594	#77:28024
Expression	Mouse	AI	SC Sources	excitatory	Ehbp1l1(Z2018)	0.833333333333333	0.00526569102916174	Spearman's rank correlation rho	two.sided	EH domain binding protein 1like 1	114601	ENSMUSG00000024937	#77:27994
Expression	Mouse	AI	SC Sources	excitatory	Fosb(Z2018)	0.833333333333333	0.00526569102916174	Spearman's rank correlation rho	two.sided	FBJ osteosarcoma oncogene B	14282	ENSMUSG00000003545	#77:1227
Expression	Mouse	AI	SC Sources	excitatory	Gm6277(Z2018)	0.833333333333333	0.00526569102916174	Spearman's rank correlation rho	two.sided	predicted gene 6277	NA	ENSMUSG00000097440	#77:74839
Expression	Mouse	AI	SC Sources	excitatory	Ildr2(Z2018)	0.833333333333333	0.00526569102916174	Spearman's rank correlation rho	two.sided	immunoglobulinlike domain containing receptor 2	100039795	ENSMUSG00000040612	#77:45193
Expression	Mouse	AI	SC Sources	excitatory	Klf11(Z2018)	0.833333333333333	0.00526569102916174	Spearman's rank correlation rho	two.sided	Kruppellike factor 11	194655	ENSMUSG00000020653	#77:27046
Expression	Mouse	AI	SC Sources	excitatory	Knstrn(Z2018)	0.833333333333333	0.00526569102916174	Spearman's rank correlation rho	two.sided	kinetochorelocalized astrinSPAG5 binding	51944	ENSMUSG00000027331	#77:8833
Expression	Mouse	AI	SC Sources	excitatory	Mterf1a(Z2018)	0.833333333333333	0.00526569102916174	Spearman's rank correlation rho	two.sided	mitochondrial transcription termination factor 1a	545725	ENSMUSG00000040429	#77:38936
Expression	Mouse	AI	SC Sources	excitatory	Ndufc1(Z2018)	0.833333333333333	0.00526569102916174	Spearman's rank correlation rho	two.sided	NADHubiquinone oxidoreductase subunit C1	66377	ENSMUSG00000037152	#77:12055
Expression	Mouse	AI	SC Sources	excitatory	Paxx(Z2018)	0.833333333333333	0.00526569102916174	Spearman's rank correlation rho	two.sided	nonhomologous end joining factor	227622	ENSMUSG00000047617	#77:29451
Expression	Mouse	AI	SC Sources	excitatory	Pdzrn3(Z2018)	0.833333333333333	0.00526569102916174	Spearman's rank correlation rho	two.sided	PDZ domain containing RING finger 3	55983	ENSMUSG00000035357	#77:9620
Expression	Mouse	AI	SC Sources	excitatory	Piezo1(Z2018)	0.833333333333333	0.00526569102916174	Spearman's rank correlation rho	two.sided	piezotype mechanosensitive ion channel component 1	234839	ENSMUSG00000014444	#77:30616
Expression	Mouse	AI	SC Sources	excitatory	Ppat(Z2018)	0.833333333333333	0.00526569102916174	Spearman's rank correlation rho	two.sided	phosphoribosyl pyrophosphate amidotransferase	231327	ENSMUSG00000029246	#77:29039
Expression	Mouse	AI	SC Sources	excitatory	Prr13(Z2018)	0.833333333333333	0.00526569102916174	Spearman's rank correlation rho	two.sided	proline rich 13	66151	ENSMUSG00000023048	#77:12228
Expression	Mouse	AI	SC Sources	excitatory	Rnf169(Z2018)	0.833333333333333	0.00526569102916174	Spearman's rank correlation rho	two.sided	ring finger protein 169	108937	ENSMUSG00000058761	#77:24790
Expression	Mouse	AI	SC Sources	excitatory	Rrad(Z2018)	0.833333333333333	0.00526569102916174	Spearman's rank correlation rho	two.sided	Rasrelated associated with diabetes	56437	ENSMUSG00000031880	#77:9396
Expression	Mouse	AI	SC Sources	excitatory	Slc6a7(Z2018)	0.833333333333333	0.00526569102916174	Spearman's rank correlation rho	two.sided	solute carrier family 6 neurotransmitter transporter Lproline member 7	240332	ENSMUSG00000052026	#77:30128
Expression	Mouse	AI	SC Sources	excitatory	Sorcs2(Z2018)	0.833333333333333	0.00526569102916174	Spearman's rank correlation rho	two.sided	sortilinrelated VPS10 domain containing receptor 2	81840	ENSMUSG00000029093	#77:20367
Expression	Mouse	AI	SC Sources	excitatory	Sulf1(Z2018)	0.833333333333333	0.00526569102916174	Spearman's rank correlation rho	two.sided	sulfatase 1	240725	ENSMUSG00000016918	#77:30097
Expression	Mouse	AI	SC Sources	excitatory	Tiam1(Z2018)	0.833333333333333	0.00526569102916174	Spearman's rank correlation rho	two.sided	T cell lymphoma invasion and metastasis 1	21844	ENSMUSG00000002489	#77:6874
Expression	Mouse	AI	SC Sources	excitatory	Tsnax(Z2018)	0.833333333333333	0.00526569102916174	Spearman's rank correlation rho	two.sided	translinassociated factor X	53424	ENSMUSG00000056820	#77:8047
Expression	Mouse	AI	SC Sources	excitatory	Ypel2(Z2018)	0.833333333333333	0.00526569102916174	Spearman's rank correlation rho	two.sided	yippee like 2	77864	ENSMUSG00000018427	#77:19159
Expression	Mouse	AI	SC Sources	excitatory	Zfp617(Z2018)	0.833333333333333	0.00526569102916174	Spearman's rank correlation rho	two.sided	zinc finger protein 617	170938	ENSMUSG00000066880	#77:27331
Expression	Mouse	AI	SC Sources	inhibitory	Isl1(Z2018)	0.831656181309361	0.0028524931568338	Spearman's rank correlation rho	two.sided	ISL1 transcription factor LIMhomeodomain	16392	ENSMUSG00000042258	#77:2175
Expression	Mouse	AI	SC Sources	inhibitory	Abca4(Z2018)	0.83030303030303	0.00294022702327952	Spearman's rank correlation rho	two.sided	ATPbinding cassette subfamily A ABC1 member 4	11304	ENSMUSG00000028125	#77:995
Expression	Mouse	AI	SC Sources	inhibitory	Mterf1a(Z2018)	0.826751539404888	0.00317971408601042	Spearman's rank correlation rho	two.sided	mitochondrial transcription termination factor 1a	545725	ENSMUSG00000040429	#77:38936
Expression	Mouse	AI	SC Sources	inhibitory	Gm14493(Z2018)	0.82106539347075	0.00359188000143036	Spearman's rank correlation rho	two.sided	predicted gene 14493	NA	ENSMUSG00000085587	#77:83005
Expression	Mouse	AI	SC Sources	inhibitory	Laptm5(Z2018)	0.818181818181818	0.00381492008255072	Spearman's rank correlation rho	two.sided	lysosomalassociated protein transmembrane 5	16792	ENSMUSG00000028581	#77:3886
Expression	Mouse	AI	SC Sources	inhibitory	Otof(Z2018)	0.818181818181818	0.00381492008255072	Spearman's rank correlation rho	two.sided	otoferlin	83762	ENSMUSG00000062372	#77:20288
Expression	Mouse	AI	SC Sources	excitatory	1110002O04Rik(Z2018)	0.816666666666667	0.00722478524635878	Spearman's rank correlation rho	two.sided	RIKEN cDNA 1110002O04 gene	NA	ENSMUSG00000102531	#77:93768
Expression	Mouse	AI	SC Sources	excitatory	4833412C05Rik(Z2018)	0.816666666666667	0.00722478524635878	Spearman's rank correlation rho	two.sided	RIKEN cDNA 4833412C05 gene	73904	ENSMUSG00000097697	#77:17534
Expression	Mouse	AI	SC Sources	excitatory	A430005L14Rik(Z2018)	0.816666666666667	0.00722478524635878	Spearman's rank correlation rho	two.sided	RIKEN cDNA A430005L14 gene	97159	ENSMUSG00000047613	#77:21644
Expression	Mouse	AI	SC Sources	excitatory	Angpt1(Z2018)	0.816666666666667	0.00722478524635878	Spearman's rank correlation rho	two.sided	angiopoietin 1	11600	ENSMUSG00000022309	#77:877
Expression	Mouse	AI	SC Sources	excitatory	Arsj(Z2018)	0.816666666666667	0.00722478524635878	Spearman's rank correlation rho	two.sided	arylsulfatase J	271970	ENSMUSG00000046561	#77:33899
Expression	Mouse	AI	SC Sources	excitatory	Atpif1(Z2018)	0.816666666666667	0.00722478524635878	Spearman's rank correlation rho	two.sided	ATPase inhibitory factor 1	11983	ENSMUSG00000054428	#77:630
Expression	Mouse	AI	SC Sources	excitatory	Coa3(Z2018)	0.816666666666667	0.00722478524635878	Spearman's rank correlation rho	two.sided	cytochrome C oxidase assembly factor 3	52469	ENSMUSG00000017188	#77:8535
Expression	Mouse	AI	SC Sources	excitatory	Colec12(Z2018)	0.816666666666667	0.00722478524635878	Spearman's rank correlation rho	two.sided	collectin subfamily member 12	140792	ENSMUSG00000036103	#77:27476
Expression	Mouse	AI	SC Sources	excitatory	Fam102b(Z2018)	0.816666666666667	0.00722478524635878	Spearman's rank correlation rho	two.sided	family with sequence similarity 102 member B	329739	ENSMUSG00000040339	#77:34387
Expression	Mouse	AI	SC Sources	excitatory	Hace1(Z2018)	0.816666666666667	0.00722478524635878	Spearman's rank correlation rho	two.sided	HECT domain and ankyrin repeat containing E3 ubiquitin protein ligase 1	209462	ENSMUSG00000038822	#77:28798
Expression	Mouse	AI	SC Sources	excitatory	Hsbp1(Z2018)	0.816666666666667	0.00722478524635878	Spearman's rank correlation rho	two.sided	heat shock factor binding protein 1	68196	ENSMUSG00000031839	#77:14781
Expression	Mouse	AI	SC Sources	excitatory	Lrrc2(Z2018)	0.816666666666667	0.00722478524635878	Spearman's rank correlation rho	two.sided	leucine rich repeat containing 2	74249	ENSMUSG00000032495	#77:17282
Expression	Mouse	AI	SC Sources	excitatory	Pitpnm3(Z2018)	0.816666666666667	0.00722478524635878	Spearman's rank correlation rho	two.sided	PITPNM family member 3	327958	ENSMUSG00000040543	#77:34629
Expression	Mouse	AI	SC Sources	excitatory	Rasl11a(Z2018)	0.816666666666667	0.00722478524635878	Spearman's rank correlation rho	two.sided	RASlike family 11 member A	68895	ENSMUSG00000029641	#77:14425
Expression	Mouse	AI	SC Sources	excitatory	Zswim7(Z2018)	0.816666666666667	0.00722478524635878	Spearman's rank correlation rho	two.sided	zinc finger SWIMtype containing 7	69747	ENSMUSG00000014243	#77:15921
Expression	Mouse	AI	SC Sources	excitatory	Ppef1(Z2018)	0.813676204344972	0.00762197423753497	Spearman's rank correlation rho	two.sided	protein phosphatase with EF hand calciumbinding domain 1	237178	ENSMUSG00000062168	#77:30421
Expression	Mouse	AI	SC Sources	inhibitory	Apool(Z2018)	0.806060606060606	0.0048620611019646	Spearman's rank correlation rho	two.sided	apolipoprotein Olike	68117	ENSMUSG00000025525	#77:14833
Expression	Mouse	AI	SC Sources	excitatory	Srpx2(Z2018)	0.803354312405494	0.00910640538687799	Spearman's rank correlation rho	two.sided	sushirepeatcontaining protein Xlinked 2	68792	ENSMUSG00000031253	#77:14470
Expression	Mouse	AI	SC Sources	excitatory	A930015D03Rik(Z2018)	0.8	0.00962792472537981	Spearman's rank correlation rho	two.sided	RIKEN cDNA A930015D03 gene	NA	ENSMUSG00000092368	#77:71021
Expression	Mouse	AI	SC Sources	excitatory	AI429214(Z2018)	0.8	0.00962792472537981	Spearman's rank correlation rho	two.sided	expressed sequence AI429214	621080	ENSMUSG00000074384	#77:38309
Expression	Mouse	AI	SC Sources	excitatory	Amz1(Z2018)	0.8	0.00962792472537981	Spearman's rank correlation rho	two.sided	archaelysin family metallopeptidase 1	231842	ENSMUSG00000050022	#77:30977
Expression	Mouse	AI	SC Sources	excitatory	Apip(Z2018)	0.8	0.00962792472537981	Spearman's rank correlation rho	two.sided	APAF1 interacting protein	56369	ENSMUSG00000010911	#77:9445
Expression	Mouse	AI	SC Sources	excitatory	Bambi(Z2018)	0.8	0.00962792472537981	Spearman's rank correlation rho	two.sided	BMP and activin membranebound inhibitor	68010	ENSMUSG00000024232	#77:14898
Expression	Mouse	AI	SC Sources	excitatory	C1qc(Z2018)	0.8	0.00962792472537981	Spearman's rank correlation rho	two.sided	complement component 1 q subcomponent C chain	12262	ENSMUSG00000036896	#77:493
Expression	Mouse	AI	SC Sources	excitatory	Ccdc113(Z2018)	0.8	0.00962792472537981	Spearman's rank correlation rho	two.sided	coiledcoil domain containing 113	244608	ENSMUSG00000036598	#77:31727
Expression	Mouse	AI	SC Sources	excitatory	Ddx20(Z2018)	0.8	0.00962792472537981	Spearman's rank correlation rho	two.sided	DEAD AspGluAlaAsp box polypeptide 20	53975	ENSMUSG00000027905	#77:9824
Expression	Mouse	AI	SC Sources	excitatory	Drd1(Z2018)	0.8	0.00962792472537981	Spearman's rank correlation rho	two.sided	dopamine receptor D1	13488	ENSMUSG00000021478	#77:1635
Expression	Mouse	AI	SC Sources	excitatory	Dusp14(Z2018)	0.8	0.00962792472537981	Spearman's rank correlation rho	two.sided	dual specificity phosphatase 14	56405	ENSMUSG00000018648	#77:9419
Expression	Mouse	AI	SC Sources	excitatory	Eef2kmt(Z2018)	0.8	0.00962792472537981	Spearman's rank correlation rho	two.sided	eukaryotic elongation factor 2 lysine methyltransferase	70511	ENSMUSG00000022544	#77:15514
Expression	Mouse	AI	SC Sources	excitatory	Hes6(Z2018)	0.8	0.00962792472537981	Spearman's rank correlation rho	two.sided	hairy and enhancer of split 6	55927	ENSMUSG00000067071	#77:9644
Expression	Mouse	AI	SC Sources	excitatory	Kcnn3(Z2018)	0.8	0.00962792472537981	Spearman's rank correlation rho	two.sided	potassium intermediatesmall conductance calciumactivated channel subfamily N member 3	140493	ENSMUSG00000000794	#77:27520
Expression	Mouse	AI	SC Sources	excitatory	Pcp4(Z2018)	0.8	0.00962792472537981	Spearman's rank correlation rho	two.sided	Purkinje cell protein 4	18546	ENSMUSG00000090223	#77:4968
Expression	Mouse	AI	SC Sources	excitatory	Ppfibp1(Z2018)	0.8	0.00962792472537981	Spearman's rank correlation rho	two.sided	PTPRF interacting protein binding protein 1 liprin beta 1	67533	ENSMUSG00000016487	#77:13232
Expression	Mouse	AI	SC Sources	excitatory	Rad51ap1(Z2018)	0.8	0.00962792472537981	Spearman's rank correlation rho	two.sided	RAD51 associated protein 1	19362	ENSMUSG00000030346	#77:4457
Expression	Mouse	AI	SC Sources	excitatory	Rorb(Z2018)	0.8	0.00962792472537981	Spearman's rank correlation rho	two.sided	RARrelated orphan receptor beta	225998	ENSMUSG00000036192	#77:29612
Expression	Mouse	AI	SC Sources	excitatory	Smco4(Z2018)	0.8	0.00962792472537981	Spearman's rank correlation rho	two.sided	singlepass membrane protein with coiledcoil domains 4	170748	ENSMUSG00000058173	#77:27386
Expression	Mouse	AI	SC Sources	excitatory	Stk32c(Z2018)	0.8	0.00962792472537981	Spearman's rank correlation rho	two.sided	serinethreonine kinase 32C	57740	ENSMUSG00000015981	#77:9081
Expression	Mouse	AI	SC Sources	excitatory	Zfp940(Z2018)	0.8	0.00962792472537981	Spearman's rank correlation rho	two.sided	zinc finger protein 940	233057	ENSMUSG00000050855	#77:30816
Expression	Mouse	AI	SC Sources	inhibitory	Ticam1(Z2018)	0.793939393939394	0.00609992331369691	Spearman's rank correlation rho	two.sided	tolllike receptor adaptor molecule 1	106759	ENSMUSG00000047123	#77:23786
Expression	Mouse	AI	SC Sources	inhibitory	Lhx8(Z2018)	0.792034940718746	0.00631295678687668	Spearman's rank correlation rho	two.sided	LIM homeobox protein 8	16875	ENSMUSG00000096225	#77:3834
Expression	Mouse	AI	SC Sources	inhibitory	Stk31(Z2018)	0.791470623690405	0.0063770841870566	Spearman's rank correlation rho	two.sided	serine threonine kinase 31	77485	ENSMUSG00000023403	#77:19375
Expression	Mouse	AI	SC Sources	excitatory	Gm16081(Z2018)	0.785068999090738	0.0121946126420881	Spearman's rank correlation rho	two.sided	predicted gene 16081	NA	ENSMUSG00000086633	#77:92771
Expression	Mouse	AI	SC Sources	inhibitory	Avp(Z2018)	0.784198151347283	0.00724548640305256	Spearman's rank correlation rho	two.sided	arginine vasopressin	11998	ENSMUSG00000037727	#77:619
Expression	Mouse	AI	SC Sources	excitatory	Brat1(Z2018)	0.783333333333333	0.0125198730194499	Spearman's rank correlation rho	two.sided	BRCA1associated ATM activator 1	231841	ENSMUSG00000000148	#77:30978
Expression	Mouse	AI	SC Sources	excitatory	Cdh4(Z2018)	0.783333333333333	0.0125198730194499	Spearman's rank correlation rho	two.sided	cadherin 4	12561	ENSMUSG00000000305	#77:274
Expression	Mouse	AI	SC Sources	excitatory	Cfap20(Z2018)	0.783333333333333	0.0125198730194499	Spearman's rank correlation rho	two.sided	cilia and flagella associated protein 20	14894	ENSMUSG00000031796	#77:2858
Expression	Mouse	AI	SC Sources	excitatory	Cobl(Z2018)	0.783333333333333	0.0125198730194499	Spearman's rank correlation rho	two.sided	cordonbleu WH2 repeat	12808	ENSMUSG00000020173	#77:122
Expression	Mouse	AI	SC Sources	excitatory	Cyb5a(Z2018)	0.783333333333333	0.0125198730194499	Spearman's rank correlation rho	two.sided	cytochrome b5 type A microsomal	109672	ENSMUSG00000024646	#77:24421
Expression	Mouse	AI	SC Sources	excitatory	Dbpht2(Z2018)	0.783333333333333	0.0125198730194499	Spearman's rank correlation rho	two.sided	DNA binding protein with histhr domain	386753	ENSMUSG00000029878	#77:35008
Expression	Mouse	AI	SC Sources	excitatory	Fam89b(Z2018)	0.783333333333333	0.0125198730194499	Spearman's rank correlation rho	two.sided	family with sequence similarity 89 member B	17826	ENSMUSG00000024939	#77:3409
Expression	Mouse	AI	SC Sources	excitatory	Kcna6(Z2018)	0.783333333333333	0.0125198730194499	Spearman's rank correlation rho	two.sided	potassium voltagegated channel shakerrelated subfamily member 6	16494	ENSMUSG00000038077	#77:2108
Expression	Mouse	AI	SC Sources	excitatory	Klf2(Z2018)	0.783333333333333	0.0125198730194499	Spearman's rank correlation rho	two.sided	Kruppellike factor 2 lung	16598	ENSMUSG00000055148	#77:2026
Expression	Mouse	AI	SC Sources	excitatory	Lancl2(Z2018)	0.783333333333333	0.0125198730194499	Spearman's rank correlation rho	two.sided	LanC bacterial lantibiotic synthetase component Clike 2	71835	ENSMUSG00000062190	#77:16747
Expression	Mouse	AI	SC Sources	excitatory	Mgat3(Z2018)	0.783333333333333	0.0125198730194499	Spearman's rank correlation rho	two.sided	mannoside acetylglucosaminyltransferase 3	17309	ENSMUSG00000042428	#77:3595
Expression	Mouse	AI	SC Sources	excitatory	Neo1(Z2018)	0.783333333333333	0.0125198730194499	Spearman's rank correlation rho	two.sided	neogenin	18007	ENSMUSG00000032340	#77:3287
Expression	Mouse	AI	SC Sources	excitatory	Nme1(Z2018)	0.783333333333333	0.0125198730194499	Spearman's rank correlation rho	two.sided	NMENM23 nucleoside diphosphate kinase 1	18102	ENSMUSG00000037601	#77:3227
Expression	Mouse	AI	SC Sources	excitatory	Pafah2(Z2018)	0.783333333333333	0.0125198730194499	Spearman's rank correlation rho	two.sided	plateletactivating factor acetylhydrolase 2	100163	ENSMUSG00000037366	#77:21035
Expression	Mouse	AI	SC Sources	excitatory	Rpp30(Z2018)	0.783333333333333	0.0125198730194499	Spearman's rank correlation rho	two.sided	ribonuclease PMRP 30 subunit	54364	ENSMUSG00000024800	#77:9752
Expression	Mouse	AI	SC Sources	excitatory	Snx20(Z2018)	0.783333333333333	0.0125198730194499	Spearman's rank correlation rho	two.sided	sorting nexin 20	71607	ENSMUSG00000031662	#77:16889
Expression	Mouse	AI	SC Sources	excitatory	Tedc1(Z2018)	0.783333333333333	0.0125198730194499	Spearman's rank correlation rho	two.sided	tubulin epsilon and delta complex 1	104732	ENSMUSG00000037466	#77:22118
Expression	Mouse	AI	SC Sources	excitatory	Tspan14(Z2018)	0.783333333333333	0.0125198730194499	Spearman's rank correlation rho	two.sided	tetraspanin 14	52588	ENSMUSG00000037824	#77:8464
Expression	Mouse	AI	SC Sources	excitatory	Usp6nl(Z2018)	0.783333333333333	0.0125198730194499	Spearman's rank correlation rho	two.sided	USP6 Nterminal like	98910	ENSMUSG00000039046	#77:21204
Expression	Mouse	AI	SC Sources	excitatory	Zfp62(Z2018)	0.783333333333333	0.0125198730194499	Spearman's rank correlation rho	two.sided	zinc finger protein 62	22720	ENSMUSG00000046311	#77:6405
Expression	Mouse	AI	SC Sources	excitatory	Btnl9(Z2018)	0.782216558951573	0.0127322036870836	Spearman's rank correlation rho	two.sided	butyrophilinlike 9	237754	ENSMUSG00000040283	#77:30374
Expression	Mouse	AI	SC Sources	excitatory	Fezf1(Z2018)	0.782216558951573	0.0127322036870836	Spearman's rank correlation rho	two.sided	Fez family zinc finger 1	73191	ENSMUSG00000029697	#77:17996
Expression	Mouse	AI	SC Sources	excitatory	Gm13209(Z2018)	0.782216558951573	0.0127322036870836	Spearman's rank correlation rho	two.sided	predicted gene 13209	NA	ENSMUSG00000087217	#77:87677
Expression	Mouse	AI	SC Sources	inhibitory	Gabra2(Z2018)	0.781818181818182	0.00754700778106788	Spearman's rank correlation rho	two.sided	gammaaminobutyric acid GABA A receptor subunit alpha 2	14395	ENSMUSG00000000560	#77:1163
Expression	Mouse	AI	SC Sources	inhibitory	Gpr26(Z2018)	0.781818181818182	0.00754700778106788	Spearman's rank correlation rho	two.sided	G proteincoupled receptor 26	233919	ENSMUSG00000040125	#77:30708
Expression	Mouse	AI	SC Sources	inhibitory	Lman2l(Z2018)	0.781818181818182	0.00754700778106788	Spearman's rank correlation rho	two.sided	lectin mannosebinding 2like	214895	ENSMUSG00000001143	#77:28379
Expression	Mouse	AI	SC Sources	inhibitory	Nnat(Z2018)	0.781818181818182	0.00754700778106788	Spearman's rank correlation rho	two.sided	neuronatin	18111	ENSMUSG00000067786	#77:3219
Expression	Mouse	AI	SC Sources	inhibitory	Nupl1(Z2018)	0.781818181818182	0.00754700778106788	Spearman's rank correlation rho	two.sided	nucleoporin like 1	NA	ENSMUSG00000063895	#77:91802
Expression	Mouse	AI	SC Sources	excitatory	Adgre1(Z2018)	0.779773029163932	0.01320518673206	Spearman's rank correlation rho	two.sided	adhesion G proteincoupled receptor E1	13733	ENSMUSG00000004730	#77:1505
Expression	Mouse	AI	SC Sources	excitatory	Gdnf(Z2018)	0.778249490142822	0.0135059728100069	Spearman's rank correlation rho	two.sided	glial cell line derived neurotrophic factor	14573	ENSMUSG00000022144	#77:1074
Expression	Mouse	AI	SC Sources	inhibitory	Mpeg1(Z2018)	0.778119095910483	0.00803313849599635	Spearman's rank correlation rho	two.sided	macrophage expressed gene 1	17476	ENSMUSG00000046805	#77:3534
Expression	Mouse	AI	SC Sources	inhibitory	Lrp8os2(Z2018)	0.772040040473682	0.0088795368296157	Spearman's rank correlation rho	two.sided	low density lipoprotein receptorrelated protein 8 apolipoprotein e receptor opposite strand 2	NA	ENSMUSG00000073779	#77:91317
Expression	Mouse	AI	SC Sources	excitatory	Cyp2c23(Z2018)	0.769881216055265	0.015240184856773	Spearman's rank correlation rho	two.sided	cytochrome P450 family 2 subfamily c polypeptide 23	226143	ENSMUSG00000025197	#77:29592
Expression	Mouse	AI	SC Sources	inhibitory	Chst14(Z2018)	0.76969696969697	0.00922195272221601	Spearman's rank correlation rho	two.sided	carbohydrate sulfotransferase 14	72136	ENSMUSG00000074916	#77:16552
Expression	Mouse	AI	SC Sources	inhibitory	Glcci1(Z2018)	0.76969696969697	0.00922195272221601	Spearman's rank correlation rho	two.sided	glucocorticoid induced transcript 1	170772	ENSMUSG00000029638	#77:27366
Expression	Mouse	AI	SC Sources	inhibitory	Kcnn3(Z2018)	0.76969696969697	0.00922195272221601	Spearman's rank correlation rho	two.sided	potassium intermediatesmall conductance calciumactivated channel subfamily N member 3	140493	ENSMUSG00000000794	#77:27520
Expression	Mouse	AI	SC Sources	inhibitory	Gpr39(Z2018)	0.766928898924811	0.00963835937752334	Spearman's rank correlation rho	two.sided	G proteincoupled receptor 39	71111	ENSMUSG00000026343	#77:15181
Expression	Mouse	AI	SC Sources	excitatory	1110008L16Rik(Z2018)	0.766666666666667	0.015944016578974	Spearman's rank correlation rho	two.sided	RIKEN cDNA 1110008L16 gene	66132	ENSMUSG00000021023	#77:12240
Expression	Mouse	AI	SC Sources	excitatory	6430584L05Rik(Z2018)	0.766666666666667	0.015944016578974	Spearman's rank correlation rho	two.sided	RIKEN cDNA 6430584L05 gene	330324	ENSMUSG00000108228	#77:34296
Expression	Mouse	AI	SC Sources	excitatory	AV099323(Z2018)	0.766666666666667	0.015944016578974	Spearman's rank correlation rho	two.sided	expressed sequence AV099323	NA	ENSMUSG00000087377	#77:81848
Expression	Mouse	AI	SC Sources	excitatory	Amer3(Z2018)	0.766666666666667	0.015944016578974	Spearman's rank correlation rho	two.sided	APC membrane recruitment 3	211383	ENSMUSG00000045174	#77:28674
Expression	Mouse	AI	SC Sources	excitatory	Ap2m1(Z2018)	0.766666666666667	0.015944016578974	Spearman's rank correlation rho	two.sided	adaptorrelated protein complex 2 mu 1 subunit	11773	ENSMUSG00000022841	#77:773
Expression	Mouse	AI	SC Sources	excitatory	Aptx(Z2018)	0.766666666666667	0.015944016578974	Spearman's rank correlation rho	two.sided	aprataxin	66408	ENSMUSG00000028411	#77:12029
Expression	Mouse	AI	SC Sources	excitatory	B3gat2(Z2018)	0.766666666666667	0.015944016578974	Spearman's rank correlation rho	two.sided	beta13glucuronyltransferase 2 glucuronosyltransferase S	280645	ENSMUSG00000026156	#77:33776
Expression	Mouse	AI	SC Sources	excitatory	C130074G19Rik(Z2018)	0.766666666666667	0.015944016578974	Spearman's rank correlation rho	two.sided	RIKEN cDNA C130074G19 gene	226777	ENSMUSG00000039349	#77:29525
Expression	Mouse	AI	SC Sources	excitatory	Cdh2(Z2018)	0.766666666666667	0.015944016578974	Spearman's rank correlation rho	two.sided	cadherin 2	12558	ENSMUSG00000024304	#77:276
Expression	Mouse	AI	SC Sources	excitatory	Clmn(Z2018)	0.766666666666667	0.015944016578974	Spearman's rank correlation rho	two.sided	calmin	94040	ENSMUSG00000021097	#77:21849
Expression	Mouse	AI	SC Sources	excitatory	Cox7b2(Z2018)	0.766666666666667	0.015944016578974	Spearman's rank correlation rho	two.sided	cytochrome c oxidase subunit 7B2	78174	ENSMUSG00000049387	#77:20962
Expression	Mouse	AI	SC Sources	excitatory	D1Ertd622e(Z2018)	0.766666666666667	0.015944016578974	Spearman's rank correlation rho	two.sided	DNA segment Chr 1 ERATO Doi 622 expressed	52392	ENSMUSG00000044768	#77:8576
Expression	Mouse	AI	SC Sources	excitatory	Dclk3(Z2018)	0.766666666666667	0.015944016578974	Spearman's rank correlation rho	two.sided	doublecortinlike kinase 3	245038	ENSMUSG00000032500	#77:31683
Expression	Mouse	AI	SC Sources	excitatory	Dcun1d3(Z2018)	0.766666666666667	0.015944016578974	Spearman's rank correlation rho	two.sided	DCN1 defective in cullin neddylation 1 domain containing 3 S cerevisiae	233805	ENSMUSG00000048787	#77:30739
Expression	Mouse	AI	SC Sources	excitatory	Dpcd(Z2018)	0.766666666666667	0.015944016578974	Spearman's rank correlation rho	two.sided	deleted in primary ciliary dyskinesia	226162	ENSMUSG00000041035	#77:29587
Expression	Mouse	AI	SC Sources	excitatory	Fam20a(Z2018)	0.766666666666667	0.015944016578974	Spearman's rank correlation rho	two.sided	family with sequence similarity 20 member A	208659	ENSMUSG00000020614	#77:28873
Expression	Mouse	AI	SC Sources	excitatory	Gatb(Z2018)	0.766666666666667	0.015944016578974	Spearman's rank correlation rho	two.sided	glutamyltRNAGln amidotransferase subunit B	229487	ENSMUSG00000028085	#77:29278
Expression	Mouse	AI	SC Sources	excitatory	Kcnj9(Z2018)	0.766666666666667	0.015944016578974	Spearman's rank correlation rho	two.sided	potassium inwardlyrectifying channel subfamily J member 9	16524	ENSMUSG00000038026	#77:2083
Expression	Mouse	AI	SC Sources	excitatory	Kif3c(Z2018)	0.766666666666667	0.015944016578974	Spearman's rank correlation rho	two.sided	kinesin family member 3C	16570	ENSMUSG00000020668	#77:2047
Expression	Mouse	AI	SC Sources	excitatory	Lrrtm2(Z2018)	0.766666666666667	0.015944016578974	Spearman's rank correlation rho	two.sided	leucine rich repeat transmembrane neuronal 2	107065	ENSMUSG00000071862	#77:23723
Expression	Mouse	AI	SC Sources	excitatory	Mef2c(Z2018)	0.766666666666667	0.015944016578974	Spearman's rank correlation rho	two.sided	myocyte enhancer factor 2C	17260	ENSMUSG00000005583	#77:3621
Expression	Mouse	AI	SC Sources	excitatory	Mrpl17(Z2018)	0.766666666666667	0.015944016578974	Spearman's rank correlation rho	two.sided	mitochondrial ribosomal protein L17	27397	ENSMUSG00000030879	#77:7875
Expression	Mouse	AI	SC Sources	excitatory	Naglu(Z2018)	0.766666666666667	0.015944016578974	Spearman's rank correlation rho	two.sided	alphaNacetylglucosaminidase Sanfilippo disease IIIB	27419	ENSMUSG00000001751	#77:7855
Expression	Mouse	AI	SC Sources	excitatory	Ndufa7(Z2018)	0.766666666666667	0.015944016578974	Spearman's rank correlation rho	two.sided	NADHubiquinone oxidoreductase subunit A7	66416	ENSMUSG00000041881	#77:12022
Expression	Mouse	AI	SC Sources	excitatory	Ost4(Z2018)	0.766666666666667	0.015944016578974	Spearman's rank correlation rho	two.sided	oligosaccharyltransferase complex subunit 4 noncatalytic	67695	ENSMUSG00000038803	#77:13117
Expression	Mouse	AI	SC Sources	excitatory	Poglut3(Z2018)	0.766666666666667	0.015944016578974	Spearman's rank correlation rho	two.sided	protein Oglucosyltransferase 3	68304	ENSMUSG00000034487	#77:14712
Expression	Mouse	AI	SC Sources	excitatory	Rap2a(Z2018)	0.766666666666667	0.015944016578974	Spearman's rank correlation rho	two.sided	RAS related protein 2a	76108	ENSMUSG00000051615	#77:18053
Expression	Mouse	AI	SC Sources	excitatory	Rgs4(Z2018)	0.766666666666667	0.015944016578974	Spearman's rank correlation rho	two.sided	regulator of Gprotein signaling 4	19736	ENSMUSG00000038530	#77:4138
Expression	Mouse	AI	SC Sources	excitatory	Rida(Z2018)	0.766666666666667	0.015944016578974	Spearman's rank correlation rho	two.sided	reactive intermediate imine deaminase A homolog	15473	ENSMUSG00000022323	#77:2560
Expression	Mouse	AI	SC Sources	excitatory	Sarnp(Z2018)	0.766666666666667	0.015944016578974	Spearman's rank correlation rho	two.sided	SAP domain containing ribonucleoprotein	66118	ENSMUSG00000078427	#77:12252
Expression	Mouse	AI	SC Sources	excitatory	Selplg(Z2018)	0.766666666666667	0.015944016578974	Spearman's rank correlation rho	two.sided	selectin platelet pselectin ligand	20345	ENSMUSG00000048163	#77:5871
Expression	Mouse	AI	SC Sources	excitatory	Slc9b2(Z2018)	0.766666666666667	0.015944016578974	Spearman's rank correlation rho	two.sided	solute carrier family 9 subfamily B NHA2 cation proton antiporter 2 member 2	97086	ENSMUSG00000037994	#77:21682
Expression	Mouse	AI	SC Sources	excitatory	Stox1(Z2018)	0.766666666666667	0.015944016578974	Spearman's rank correlation rho	two.sided	storkhead box 1	216021	ENSMUSG00000036923	#77:28279
Expression	Mouse	AI	SC Sources	excitatory	Suv39h1(Z2018)	0.766666666666667	0.015944016578974	Spearman's rank correlation rho	two.sided	suppressor of variegation 39 1	20937	ENSMUSG00000039231	#77:5447
Expression	Mouse	AI	SC Sources	excitatory	Ttpal(Z2018)	0.766666666666667	0.015944016578974	Spearman's rank correlation rho	two.sided	tocopherol alpha transfer proteinlike	76080	ENSMUSG00000017679	#77:18067
Expression	Mouse	AI	SC Sources	excitatory	Ttyh1(Z2018)	0.766666666666667	0.015944016578974	Spearman's rank correlation rho	two.sided	tweety family member 1	57776	ENSMUSG00000030428	#77:9060
Expression	Mouse	AI	SC Sources	excitatory	Zc3h11a(Z2018)	0.766666666666667	0.015944016578974	Spearman's rank correlation rho	two.sided	zinc finger CCCH type containing 11A	70579	ENSMUSG00000102976	#77:15477
Expression	Mouse	AI	SC Sources	inhibitory	Gm4208(Z2018)	0.762872587366481	0.0102722494807348	Spearman's rank correlation rho	two.sided	predicted gene 4208	NA	ENSMUSG00000100426	#77:85674
Expression	Mouse	AI	SC Sources	inhibitory	Ccdc66(Z2018)	0.757575757575757	0.0111434467996942	Spearman's rank correlation rho	two.sided	coiledcoil domain containing 66	320234	ENSMUSG00000046753	#77:33141
Expression	Mouse	AI	SC Sources	inhibitory	Frrs1(Z2018)	0.757575757575757	0.0111434467996942	Spearman's rank correlation rho	two.sided	ferricchelate reductase 1	20321	ENSMUSG00000033386	#77:5887
Expression	Mouse	AI	SC Sources	inhibitory	Krt77(Z2018)	0.757575757575757	0.0111434467996942	Spearman's rank correlation rho	two.sided	keratin 77	406220	ENSMUSG00000067594	#77:36485
Expression	Mouse	AI	SC Sources	inhibitory	Pde1a(Z2018)	0.757575757575757	0.0111434467996942	Spearman's rank correlation rho	two.sided	phosphodiesterase 1A calmodulindependent	18573	ENSMUSG00000059173	#77:4950
Expression	Mouse	AI	SC Sources	inhibitory	3300002P13Rik(Z2018)	0.75380287416328	0.0117947862899837	Spearman's rank correlation rho	two.sided	RIKEN cDNA 3300002P13 gene	70230	ENSMUSG00000107585	#77:15670
Expression	Mouse	AI	SC Sources	inhibitory	Tgm4(Z2018)	0.75380287416328	0.0117947862899837	Spearman's rank correlation rho	two.sided	transglutaminase 4 prostate	331046	ENSMUSG00000025787	#77:34197
Expression	Mouse	AI	SC Sources	excitatory	4930570G19Rik(Z2018)	0.75	0.0199421261319925	Spearman's rank correlation rho	two.sided	RIKEN cDNA 4930570G19 gene	329782	ENSMUSG00000085084	#77:34380
Expression	Mouse	AI	SC Sources	excitatory	5930430L01Rik(Z2018)	0.75	0.0199421261319925	Spearman's rank correlation rho	two.sided	RIKEN cDNA 5930430L01 gene	319982	ENSMUSG00000106951	#77:33285
Expression	Mouse	AI	SC Sources	excitatory	Aldh3b2(Z2018)	0.75	0.0199421261319925	Spearman's rank correlation rho	two.sided	aldehyde dehydrogenase 3 family member B2	621603	ENSMUSG00000075296	#77:38251
Expression	Mouse	AI	SC Sources	excitatory	Arhgdig(Z2018)	0.75	0.0199421261319925	Spearman's rank correlation rho	two.sided	Rho GDP dissociation inhibitor GDI gamma	14570	ENSMUSG00000073433	#77:1077
Expression	Mouse	AI	SC Sources	excitatory	Dnah7a(Z2018)	0.75	0.0199421261319925	Spearman's rank correlation rho	two.sided	dynein axonemal heavy chain 7A	627872	ENSMUSG00000096141	#77:39535
Expression	Mouse	AI	SC Sources	excitatory	Efcab10(Z2018)	0.75	0.0199421261319925	Spearman's rank correlation rho	two.sided	EFhand calcium binding domain 10	75040	ENSMUSG00000020562	#77:18765
Expression	Mouse	AI	SC Sources	excitatory	Fkbp3(Z2018)	0.75	0.0199421261319925	Spearman's rank correlation rho	two.sided	FK506 binding protein 3	30795	ENSMUSG00000020949	#77:7126
Expression	Mouse	AI	SC Sources	excitatory	Gdpd2(Z2018)	0.75	0.0199421261319925	Spearman's rank correlation rho	two.sided	glycerophosphodiester phosphodiesterase domain containing 2	71584	ENSMUSG00000019359	#77:16902
Expression	Mouse	AI	SC Sources	excitatory	Gm12166(Z2018)	0.75	0.0199421261319925	Spearman's rank correlation rho	two.sided	predicted gene 12166	NA	ENSMUSG00000069899	#77:70005
Expression	Mouse	AI	SC Sources	excitatory	Gm9866(Z2018)	0.75	0.0199421261319925	Spearman's rank correlation rho	two.sided	predicted gene 9866	636791	ENSMUSG00000094002	#77:39009
Expression	Mouse	AI	SC Sources	excitatory	Grk5(Z2018)	0.75	0.0199421261319925	Spearman's rank correlation rho	two.sided	G proteincoupled receptor kinase 5	14773	ENSMUSG00000003228	#77:2934
Expression	Mouse	AI	SC Sources	excitatory	Gxylt2(Z2018)	0.75	0.0199421261319925	Spearman's rank correlation rho	two.sided	glucoside xylosyltransferase 2	232313	ENSMUSG00000030074	#77:30921
Expression	Mouse	AI	SC Sources	excitatory	Hddc3(Z2018)	0.75	0.0199421261319925	Spearman's rank correlation rho	two.sided	HD domain containing 3	68695	ENSMUSG00000030532	#77:14520
Expression	Mouse	AI	SC Sources	excitatory	Il17rd(Z2018)	0.75	0.0199421261319925	Spearman's rank correlation rho	two.sided	interleukin 17 receptor D	171463	ENSMUSG00000040717	#77:27209
Expression	Mouse	AI	SC Sources	excitatory	Itga2b(Z2018)	0.75	0.0199421261319925	Spearman's rank correlation rho	two.sided	integrin alpha 2b	16399	ENSMUSG00000034664	#77:2172
Expression	Mouse	AI	SC Sources	excitatory	Klf6(Z2018)	0.75	0.0199421261319925	Spearman's rank correlation rho	two.sided	Kruppellike factor 6	23849	ENSMUSG00000000078	#77:6323
Expression	Mouse	AI	SC Sources	excitatory	Mapk3(Z2018)	0.75	0.0199421261319925	Spearman's rank correlation rho	two.sided	mitogenactivated protein kinase 3	26417	ENSMUSG00000063065	#77:6109
Expression	Mouse	AI	SC Sources	excitatory	Nog(Z2018)	0.75	0.0199421261319925	Spearman's rank correlation rho	two.sided	noggin	18121	ENSMUSG00000048616	#77:3211
Expression	Mouse	AI	SC Sources	excitatory	Psmb10(Z2018)	0.75	0.0199421261319925	Spearman's rank correlation rho	two.sided	proteasome prosome macropain subunit beta type 10	19171	ENSMUSG00000031897	#77:4606
Expression	Mouse	AI	SC Sources	excitatory	Rgs20(Z2018)	0.75	0.0199421261319925	Spearman's rank correlation rho	two.sided	regulator of Gprotein signaling 20	58175	ENSMUSG00000002459	#77:9020
Expression	Mouse	AI	SC Sources	excitatory	Selenoh(Z2018)	0.75	0.0199421261319925	Spearman's rank correlation rho	two.sided	selenoprotein H	72657	ENSMUSG00000076437	#77:16264
Expression	Mouse	AI	SC Sources	excitatory	Stx1a(Z2018)	0.75	0.0199421261319925	Spearman's rank correlation rho	two.sided	syntaxin 1A brain	20907	ENSMUSG00000007207	#77:5469
Expression	Mouse	AI	SC Sources	excitatory	Tmem215(Z2018)	0.75	0.0199421261319925	Spearman's rank correlation rho	two.sided	transmembrane protein 215	320500	ENSMUSG00000046593	#77:34982
Expression	Mouse	AI	SC Sources	excitatory	Trpc7(Z2018)	0.75	0.0199421261319925	Spearman's rank correlation rho	two.sided	transient receptor potential cation channel subfamily C member 7	26946	ENSMUSG00000021541	#77:7996
Expression	Mouse	AI	SC Sources	excitatory	Vrk1(Z2018)	0.75	0.0199421261319925	Spearman's rank correlation rho	two.sided	vaccinia related kinase 1	22367	ENSMUSG00000021115	#77:6536
Expression	Mouse	AI	SC Sources	excitatory	Zc3h8(Z2018)	0.75	0.0199421261319925	Spearman's rank correlation rho	two.sided	zinc finger CCCH type containing 8	57432	ENSMUSG00000027387	#77:9095
Expression	Mouse	AI	SC Sources	excitatory	Bhlhe23(Z2018)	0.748554161923727	0.0203173432017693	Spearman's rank correlation rho	two.sided	basic helixloophelix family member e23	140489	ENSMUSG00000045493	#77:27523
Expression	Mouse	AI	SC Sources	excitatory	Esr2(Z2018)	0.745869853982892	0.0210263031060696	Spearman's rank correlation rho	two.sided	estrogen receptor 2 beta	13983	ENSMUSG00000021055	#77:1427
Expression	Mouse	AI	SC Sources	inhibitory	4930452B06Rik(Z2018)	0.745454545454545	0.01333014631544	Spearman's rank correlation rho	two.sided	RIKEN cDNA 4930452B06 gene	74430	ENSMUSG00000021747	#77:17154
Expression	Mouse	AI	SC Sources	inhibitory	Acer2(Z2018)	0.745454545454545	0.01333014631544	Spearman's rank correlation rho	two.sided	alkaline ceramidase 2	230379	ENSMUSG00000038007	#77:29177
Expression	Mouse	AI	SC Sources	inhibitory	Lgals3bp(Z2018)	0.745454545454545	0.01333014631544	Spearman's rank correlation rho	two.sided	lectin galactosidebinding soluble 3 binding protein	19039	ENSMUSG00000033880	#77:4695
Expression	Mouse	AI	SC Sources	inhibitory	Setmar(Z2018)	0.745454545454545	0.01333014631544	Spearman's rank correlation rho	two.sided	SET domain without mariner transposase fusion	74729	ENSMUSG00000034639	#77:18938
Expression	Mouse	AI	SC Sources	inhibitory	Zfp995(Z2018)	0.745454545454545	0.01333014631544	Spearman's rank correlation rho	two.sided	zinc finger protein 995	70081	ENSMUSG00000078546	#77:15735
Expression	Mouse	AI	SC Sources	inhibitory	Tssk3(Z2018)	0.744239728778822	0.0135646413943264	Spearman's rank correlation rho	two.sided	testisspecific serine kinase 3	58864	ENSMUSG00000000411	#77:10939
Expression	Mouse	AI	SC Sources	inhibitory	6430628N08Rik(Z2018)	0.743484411410521	0.013711884904507	Spearman's rank correlation rho	two.sided	RIKEN cDNA 6430628N08 gene	76237	ENSMUSG00000034185	#77:19990
Expression	Mouse	AI	SC Sources	inhibitory	1700001C02Rik(Z2018)	0.738210084217472	0.0147713593470921	Spearman's rank correlation rho	two.sided	RIKEN cDNA 1700001C02 gene	75434	ENSMUSG00000029182	#77:18489
Expression	Mouse	AI	SC Sources	inhibitory	Nfam1(Z2018)	0.735565707852878	0.015323456377805	Spearman's rank correlation rho	two.sided	Nfat activating molecule with ITAM motif 1	74039	ENSMUSG00000058099	#77:17440
Expression	Mouse	AI	SC Sources	excitatory	4930452B06Rik(Z2018)	0.733333333333333	0.0245541500714697	Spearman's rank correlation rho	two.sided	RIKEN cDNA 4930452B06 gene	74430	ENSMUSG00000021747	#77:17154
Expression	Mouse	AI	SC Sources	excitatory	Adgra1(Z2018)	0.733333333333333	0.0245541500714697	Spearman's rank correlation rho	two.sided	adhesion G proteincoupled receptor A1	52389	ENSMUSG00000025475	#77:8577
Expression	Mouse	AI	SC Sources	inhibitory	Arhgap19(Z2018)	0.733333333333333	0.0158005962505716	Spearman's rank correlation rho	two.sided	Rho GTPase activating protein 19	71085	ENSMUSG00000025154	#77:15198
Expression	Mouse	AI	SC Sources	excitatory	Baalc(Z2018)	0.733333333333333	0.0245541500714697	Spearman's rank correlation rho	two.sided	brain and acute leukemia cytoplasmic	118452	ENSMUSG00000022296	#77:27539
Expression	Mouse	AI	SC Sources	excitatory	Basp1(Z2018)	0.733333333333333	0.0245541500714697	Spearman's rank correlation rho	two.sided	brain abundant membrane attached signal protein 1	70350	ENSMUSG00000045763	#77:15611
Expression	Mouse	AI	SC Sources	excitatory	Bex3(Z2018)	0.733333333333333	0.0245541500714697	Spearman's rank correlation rho	two.sided	brain expressed Xlinked 3	12070	ENSMUSG00000046432	#77:565
Expression	Mouse	AI	SC Sources	excitatory	Cenpj(Z2018)	0.733333333333333	0.0245541500714697	Spearman's rank correlation rho	two.sided	centromere protein J	219103	ENSMUSG00000064128	#77:29920
Expression	Mouse	AI	SC Sources	excitatory	Cmc4(Z2018)	0.733333333333333	0.0245541500714697	Spearman's rank correlation rho	two.sided	Cx9C motif containing 4	105886298	ENSMUSG00000090110	#77:65153
Expression	Mouse	AI	SC Sources	excitatory	Coch(Z2018)	0.733333333333333	0.0245541500714697	Spearman's rank correlation rho	two.sided	cochlin	12810	ENSMUSG00000020953	#77:121
Expression	Mouse	AI	SC Sources	excitatory	Col26a1(Z2018)	0.733333333333333	0.0245541500714697	Spearman's rank correlation rho	two.sided	collagen type XXVI alpha 1	140709	ENSMUSG00000004415	#77:27487
Expression	Mouse	AI	SC Sources	excitatory	Comt(Z2018)	0.733333333333333	0.0245541500714697	Spearman's rank correlation rho	two.sided	catecholOmethyltransferase	12846	ENSMUSG00000000326	#77:88
Expression	Mouse	AI	SC Sources	excitatory	Etnk2(Z2018)	0.733333333333333	0.0245541500714697	Spearman's rank correlation rho	two.sided	ethanolamine kinase 2	214253	ENSMUSG00000070644	#77:28434
Expression	Mouse	AI	SC Sources	excitatory	Fsbp(Z2018)	0.733333333333333	0.0245541500714697	Spearman's rank correlation rho	two.sided	fibrinogen silencer binding protein	100503583	ENSMUSG00000094595	#77:51681
Expression	Mouse	AI	SC Sources	excitatory	Fzd1(Z2018)	0.733333333333333	0.0245541500714697	Spearman's rank correlation rho	two.sided	frizzled class receptor 1	14362	ENSMUSG00000044674	#77:1186
Expression	Mouse	AI	SC Sources	excitatory	Gm18025(Z2018)	0.733333333333333	0.0245541500714697	Spearman's rank correlation rho	two.sided	predicted gene 18025	NA	ENSMUSG00000113756	#77:72452
Expression	Mouse	AI	SC Sources	excitatory	Gpr4(Z2018)	0.733333333333333	0.0245541500714697	Spearman's rank correlation rho	two.sided	G proteincoupled receptor 4	319197	ENSMUSG00000044317	#77:33702
Expression	Mouse	AI	SC Sources	excitatory	Grip1(Z2018)	0.733333333333333	0.0245541500714697	Spearman's rank correlation rho	two.sided	glutamate receptor interacting protein 1	74053	ENSMUSG00000034813	#77:17429
Expression	Mouse	AI	SC Sources	excitatory	Ift22(Z2018)	0.733333333333333	0.0245541500714697	Spearman's rank correlation rho	two.sided	intraflagellar transport 22	67286	ENSMUSG00000007987	#77:13415
Expression	Mouse	AI	SC Sources	inhibitory	Jsrp1(Z2018)	0.733333333333333	0.0158005962505716	Spearman's rank correlation rho	two.sided	junctional sarcoplasmic reticulum protein 1	71912	ENSMUSG00000020216	#77:16692
Expression	Mouse	AI	SC Sources	excitatory	Kcnd3(Z2018)	0.733333333333333	0.0245541500714697	Spearman's rank correlation rho	two.sided	potassium voltagegated channel Shalrelated family member 3	56543	ENSMUSG00000040896	#77:9326
Expression	Mouse	AI	SC Sources	excitatory	Kcnt2(Z2018)	0.733333333333333	0.0245541500714697	Spearman's rank correlation rho	two.sided	potassium channel subfamily T member 2	240776	ENSMUSG00000052726	#77:30090
Expression	Mouse	AI	SC Sources	inhibitory	Lzts3(Z2018)	0.733333333333333	0.0158005962505716	Spearman's rank correlation rho	two.sided	leucine zipper putative tumor suppressor family member 3	241638	ENSMUSG00000037703	#77:30008
Expression	Mouse	AI	SC Sources	excitatory	Magi3(Z2018)	0.733333333333333	0.0245541500714697	Spearman's rank correlation rho	two.sided	membrane associated guanylate kinase WW and PDZ domain containing 3	99470	ENSMUSG00000052539	#77:21134
Expression	Mouse	AI	SC Sources	excitatory	Map4k1(Z2018)	0.733333333333333	0.0245541500714697	Spearman's rank correlation rho	two.sided	mitogenactivated protein kinase kinase kinase kinase 1	26411	ENSMUSG00000037337	#77:6116
Expression	Mouse	AI	SC Sources	excitatory	Morn5(Z2018)	0.733333333333333	0.0245541500714697	Spearman's rank correlation rho	two.sided	MORN repeat containing 5	75495	ENSMUSG00000026894	#77:18448
Expression	Mouse	AI	SC Sources	excitatory	Mycl(Z2018)	0.733333333333333	0.0245541500714697	Spearman's rank correlation rho	two.sided	vmyc avian myelocytomatosis viral oncogene lung carcinoma derived	16918	ENSMUSG00000028654	#77:3810
Expression	Mouse	AI	SC Sources	inhibitory	Nphp1(Z2018)	0.733333333333333	0.0158005962505716	Spearman's rank correlation rho	two.sided	nephronophthisis 1 juvenile homolog human	53885	ENSMUSG00000027378	#77:9854
Expression	Mouse	AI	SC Sources	excitatory	Otud7a(Z2018)	0.733333333333333	0.0245541500714697	Spearman's rank correlation rho	two.sided	OTU domain containing 7A	170711	ENSMUSG00000033510	#77:27410
Expression	Mouse	AI	SC Sources	inhibitory	Pi16(Z2018)	0.733333333333333	0.0158005962505716	Spearman's rank correlation rho	two.sided	peptidase inhibitor 16	74116	ENSMUSG00000024011	#77:17382
Expression	Mouse	AI	SC Sources	excitatory	Piezo2(Z2018)	0.733333333333333	0.0245541500714697	Spearman's rank correlation rho	two.sided	piezotype mechanosensitive ion channel component 2	667742	ENSMUSG00000041482	#77:41289
Expression	Mouse	AI	SC Sources	excitatory	Plxnc1(Z2018)	0.733333333333333	0.0245541500714697	Spearman's rank correlation rho	two.sided	plexin C1	54712	ENSMUSG00000074785	#77:9652
Expression	Mouse	AI	SC Sources	inhibitory	Polr1b(Z2018)	0.733333333333333	0.0158005962505716	Spearman's rank correlation rho	two.sided	polymerase RNA I polypeptide B	20017	ENSMUSG00000027395	#77:4032
Expression	Mouse	AI	SC Sources	excitatory	Ppp1r11(Z2018)	0.733333333333333	0.0245541500714697	Spearman's rank correlation rho	two.sided	protein phosphatase 1 regulatory inhibitor subunit 11	76497	ENSMUSG00000036398	#77:19890
Expression	Mouse	AI	SC Sources	excitatory	Psip1(Z2018)	0.733333333333333	0.0245541500714697	Spearman's rank correlation rho	two.sided	PC4 and SFRS1 interacting protein 1	101739	ENSMUSG00000028484	#77:22789
Expression	Mouse	AI	SC Sources	excitatory	Rpl23(Z2018)	0.733333333333333	0.0245541500714697	Spearman's rank correlation rho	two.sided	ribosomal protein L23	65019	ENSMUSG00000071415	#77:12359
Expression	Mouse	AI	SC Sources	excitatory	Rps27rt(Z2018)	0.733333333333333	0.0245541500714697	Spearman's rank correlation rho	two.sided	ribosomal protein S27 retrogene	100043813	ENSMUSG00000050621	#77:47483
Expression	Mouse	AI	SC Sources	excitatory	Tmem64(Z2018)	0.733333333333333	0.0245541500714697	Spearman's rank correlation rho	two.sided	transmembrane protein 64	100201	ENSMUSG00000043252	#77:21028
Expression	Mouse	AI	SC Sources	excitatory	Usf1(Z2018)	0.733333333333333	0.0245541500714697	Spearman's rank correlation rho	two.sided	upstream transcription factor 1	22278	ENSMUSG00000026641	#77:6603
Expression	Mouse	AI	SC Sources	excitatory	Usp50(Z2018)	0.733333333333333	0.0245541500714697	Spearman's rank correlation rho	two.sided	ubiquitin specific peptidase 50	75083	ENSMUSG00000027364	#77:18734
Expression	Mouse	AI	SC Sources	excitatory	Vps26a(Z2018)	0.733333333333333	0.0245541500714697	Spearman's rank correlation rho	two.sided	VPS26 retromer complex component A	30930	ENSMUSG00000020078	#77:7088
Expression	Mouse	AI	SC Sources	excitatory	Zfp13(Z2018)	0.733333333333333	0.0245541500714697	Spearman's rank correlation rho	two.sided	zinc finger protein 13	22654	ENSMUSG00000062012	#77:6441
Expression	Mouse	AI	SC Sources	excitatory	Zfp341(Z2018)	0.733333333333333	0.0245541500714697	Spearman's rank correlation rho	two.sided	zinc finger protein 341	228807	ENSMUSG00000059842	#77:29333
Expression	Mouse	AI	SC Sources	excitatory	Zfp423(Z2018)	0.733333333333333	0.0245541500714697	Spearman's rank correlation rho	two.sided	zinc finger protein 423	94187	ENSMUSG00000045333	#77:21804
Expression	Mouse	AI	SC Sources	inhibitory	Zfp992(Z2018)	0.733333333333333	0.0158005962505716	Spearman's rank correlation rho	two.sided	zinc finger protein 992	433791	ENSMUSG00000070605	#77:36034
Expression	Mouse	AI	SC Sources	inhibitory	Gm38413(Z2018)	0.731607317392445	0.0161765277312124	Spearman's rank correlation rho	two.sided	predicted gene 38413	330133	ENSMUSG00000105218	#77:34327
Expression	Mouse	AI	SC Sources	excitatory	Six3(Z2018)	0.731126155013931	0.0252130044412035	Spearman's rank correlation rho	two.sided	sine oculisrelated homeobox 3	20473	ENSMUSG00000038805	#77:5774
Expression	Mouse	AI	SC Sources	excitatory	1700121C08Rik(Z2018)	0.730296743340221	0.0254635616832393	Spearman's rank correlation rho	two.sided	RIKEN cDNA 1700121C08 gene	NA	ENSMUSG00000086275	#77:79909
Expression	Mouse	AI	SC Sources	excitatory	2610016A17Rik(Z2018)	0.730296743340221	0.0254635616832393	Spearman's rank correlation rho	two.sided	RIKEN cDNA 2610016A17 gene	100503074	ENSMUSG00000101089	#77:51882
Expression	Mouse	AI	SC Sources	excitatory	4933405O20Rik(Z2018)	0.730296743340221	0.0254635616832393	Spearman's rank correlation rho	two.sided	RIKEN cDNA 4933405O20 gene	243996	ENSMUSG00000084234	#77:31780
Expression	Mouse	AI	SC Sources	excitatory	Ccdc180(Z2018)	0.730296743340221	0.0254635616832393	Spearman's rank correlation rho	two.sided	coiledcoil domain containing 180	381522	ENSMUSG00000035539	#77:35572
Expression	Mouse	AI	SC Sources	excitatory	Fam205c(Z2018)	0.730296743340221	0.0254635616832393	Spearman's rank correlation rho	two.sided	family with sequence similarity 205 member C	277773	ENSMUSG00000050141	#77:33824
Expression	Mouse	AI	SC Sources	excitatory	Glipr1l1(Z2018)	0.730296743340221	0.0254635616832393	Spearman's rank correlation rho	two.sided	GLI pathogenesisrelated 1 like 1	69286	ENSMUSG00000020213	#77:14213
Expression	Mouse	AI	SC Sources	excitatory	Glrp1(Z2018)	0.730296743340221	0.0254635616832393	Spearman's rank correlation rho	two.sided	glutamine repeat protein 1	14659	ENSMUSG00000062310	#77:1017
Expression	Mouse	AI	SC Sources	excitatory	Gm13049(Z2018)	0.730296743340221	0.0254635616832393	Spearman's rank correlation rho	two.sided	predicted gene 13049	102640906	ENSMUSG00000085097	#77:61869
Expression	Mouse	AI	SC Sources	excitatory	Gm13716(Z2018)	0.730296743340221	0.0254635616832393	Spearman's rank correlation rho	two.sided	predicted gene 13716	NA	ENSMUSG00000086905	#77:89645
Expression	Mouse	AI	SC Sources	excitatory	Gm16059(Z2018)	0.730296743340221	0.0254635616832393	Spearman's rank correlation rho	two.sided	predicted gene 16059	NA	ENSMUSG00000085802	#77:87631
Expression	Mouse	AI	SC Sources	excitatory	Gm20687(Z2018)	0.730296743340221	0.0254635616832393	Spearman's rank correlation rho	two.sided	predicted gene 20687	NA	ENSMUSG00000100162	#77:83287
Expression	Mouse	AI	SC Sources	excitatory	Gm20700(Z2018)	0.730296743340221	0.0254635616832393	Spearman's rank correlation rho	two.sided	predicted gene 20700	NA	ENSMUSG00000093502	#77:90324
Expression	Mouse	AI	SC Sources	excitatory	Gm21981(Z2018)	0.730296743340221	0.0254635616832393	Spearman's rank correlation rho	two.sided	predicted gene 21981	NA	ENSMUSG00000079444	#77:92153
Expression	Mouse	AI	SC Sources	excitatory	Gm26674(Z2018)	0.730296743340221	0.0254635616832393	Spearman's rank correlation rho	two.sided	predicted gene 26674	NA	ENSMUSG00000097597	#77:81497
Expression	Mouse	AI	SC Sources	excitatory	Gm26716(Z2018)	0.730296743340221	0.0254635616832393	Spearman's rank correlation rho	two.sided	predicted gene 26716	NA	ENSMUSG00000097224	#77:88779
Expression	Mouse	AI	SC Sources	excitatory	Gm38304(Z2018)	0.730296743340221	0.0254635616832393	Spearman's rank correlation rho	two.sided	predicted gene 38304	NA	ENSMUSG00000103393	#77:70582
Expression	Mouse	AI	SC Sources	excitatory	Gm38353(Z2018)	0.730296743340221	0.0254635616832393	Spearman's rank correlation rho	two.sided	predicted gene 38353	NA	ENSMUSG00000102820	#77:74704
Expression	Mouse	AI	SC Sources	excitatory	Gm43251(Z2018)	0.730296743340221	0.0254635616832393	Spearman's rank correlation rho	two.sided	predicted gene 43251	NA	ENSMUSG00000105579	#77:85266
Expression	Mouse	AI	SC Sources	excitatory	Npvf(Z2018)	0.730296743340221	0.0254635616832393	Spearman's rank correlation rho	two.sided	neuropeptide VF precursor	60531	ENSMUSG00000029831	#77:10828
Expression	Mouse	AI	SC Sources	excitatory	Pik3ap1(Z2018)	0.730296743340221	0.0254635616832393	Spearman's rank correlation rho	two.sided	phosphoinositide3kinase adaptor protein 1	83490	ENSMUSG00000025017	#77:20322
Expression	Mouse	AI	SC Sources	excitatory	Ribc2(Z2018)	0.730296743340221	0.0254635616832393	Spearman's rank correlation rho	two.sided	RIB43A domain with coiledcoils 2	67747	ENSMUSG00000022431	#77:13075
Expression	Mouse	AI	SC Sources	excitatory	Rpl27ps3(Z2018)	0.730296743340221	0.0254635616832393	Spearman's rank correlation rho	two.sided	ribosomal protein L27 pseudogene 3	NA	ENSMUSG00000073640	#77:79856
Expression	Mouse	AI	SC Sources	excitatory	Smim9(Z2018)	0.730296743340221	0.0254635616832393	Spearman's rank correlation rho	two.sided	small integral membrane protein 9	434800	ENSMUSG00000073094	#77:37841
Expression	Mouse	AI	SC Sources	excitatory	Spata16(Z2018)	0.730296743340221	0.0254635616832393	Spearman's rank correlation rho	two.sided	spermatogenesis associated 16	70862	ENSMUSG00000039335	#77:15348
Expression	Mouse	AI	SC Sources	excitatory	Spink2(Z2018)	0.730296743340221	0.0254635616832393	Spearman's rank correlation rho	two.sided	serine peptidase inhibitor Kazal type 2	69982	ENSMUSG00000053030	#77:15789
Expression	Mouse	AI	SC Sources	excitatory	Ssmem1(Z2018)	0.730296743340221	0.0254635616832393	Spearman's rank correlation rho	two.sided	serinerich singlepass membrane protein 1	75647	ENSMUSG00000029784	#77:18337
Expression	Mouse	AI	SC Sources	excitatory	T(Z2018)	0.730296743340221	0.0254635616832393	Spearman's rank correlation rho	two.sided	brachyury Tbox transcription factor T	20997	ENSMUSG00000062327	#77:5421
Expression	Mouse	AI	SC Sources	excitatory	Tex47(Z2018)	0.730296743340221	0.0254635616832393	Spearman's rank correlation rho	two.sided	testis expressed 47	70920	ENSMUSG00000040514	#77:15305
Expression	Mouse	AI	SC Sources	excitatory	Tmem150cos(Z2018)	0.730296743340221	0.0254635616832393	Spearman's rank correlation rho	two.sided	transmembrane protein 150C opposite strand	76003	ENSMUSG00000086259	#77:18111
Expression	Mouse	AI	SC Sources	excitatory	Tmem273(Z2018)	0.730296743340221	0.0254635616832393	Spearman's rank correlation rho	two.sided	transmembrane protein 273	69069	ENSMUSG00000041707	#77:14331
Expression	Mouse	AI	SC Sources	excitatory	Tmprss15(Z2018)	0.730296743340221	0.0254635616832393	Spearman's rank correlation rho	two.sided	transmembrane protease serine 15	19146	ENSMUSG00000022857	#77:4619
Expression	Mouse	AI	SC Sources	excitatory	Ube2uos(Z2018)	0.730296743340221	0.0254635616832393	Spearman's rank correlation rho	two.sided	ubiquitinconjugating enzyme E2U putative opposite strand	NA	ENSMUSG00000085871	#77:74690
Expression	Mouse	AI	SC Sources	inhibitory	6430710C18Rik(Z2018)	0.73011631177642	0.0165062454981005	Spearman's rank correlation rho	two.sided	RIKEN cDNA 6430710C18 gene	76218	ENSMUSG00000085427	#77:18001
Expression	Mouse	AI	SC Sources	inhibitory	Gm16793(Z2018)	0.729486652416078	0.016646879953377	Spearman's rank correlation rho	two.sided	predicted gene 16793	100504714	ENSMUSG00000097357	#77:51170
Expression	Mouse	AI	SC Sources	excitatory	Sp9(Z2018)	0.728918266392371	0.0258835971695602	Spearman's rank correlation rho	two.sided	transacting transcription factor 9	381373	ENSMUSG00000068859	#77:35607
Expression	Mouse	AI	SC Sources	inhibitory	Trpm1(Z2018)	0.725354263397638	0.0175905865079138	Spearman's rank correlation rho	two.sided	transient receptor potential cation channel subfamily M member 1	17364	ENSMUSG00000030523	#77:3571
Expression	Mouse	AI	SC Sources	inhibitory	Klhl23(Z2018)	0.721212121212121	0.0185731550894602	Spearman's rank correlation rho	two.sided	kelchlike 23	277396	ENSMUSG00000042155	#77:33841
Expression	Mouse	AI	SC Sources	inhibitory	Mterf1b(Z2018)	0.721212121212121	0.0185731550894602	Spearman's rank correlation rho	two.sided	mitochondrial transcription termination factor 1b	208595	ENSMUSG00000053178	#77:28884
Expression	Mouse	AI	SC Sources	inhibitory	Pkp2(Z2018)	0.721212121212121	0.0185731550894602	Spearman's rank correlation rho	two.sided	plakophilin 2	67451	ENSMUSG00000041957	#77:13293
Expression	Mouse	AI	SC Sources	inhibitory	Tmem119(Z2018)	0.721212121212121	0.0185731550894602	Spearman's rank correlation rho	two.sided	transmembrane protein 119	231633	ENSMUSG00000054675	#77:29006
Expression	Mouse	AI	SC Sources	inhibitory	Mgst2(Z2018)	0.717845449393623	0.0193992890736001	Spearman's rank correlation rho	two.sided	microsomal glutathione Stransferase 2	211666	ENSMUSG00000074604	#77:28647
Expression	Mouse	AI	SC Sources	inhibitory	Slc6a3(Z2018)	0.716928179098865	0.0196287071508284	Spearman's rank correlation rho	two.sided	solute carrier family 6 neurotransmitter transporter dopamine member 3	13162	ENSMUSG00000021609	#77:1877
Expression	Mouse	AI	SC Sources	excitatory	1700015F17Rik(Z2018)	0.716666666666667	0.0298180356958453	Spearman's rank correlation rho	two.sided	RIKEN cDNA 1700015F17 gene	381716	ENSMUSG00000079666	#77:35526
Expression	Mouse	AI	SC Sources	excitatory	2900076A07Rik(Z2018)	0.716666666666667	0.0298180356958453	Spearman's rank correlation rho	two.sided	RIKEN cDNA 2900076A07 gene	100504421	ENSMUSG00000097277	#77:51292
Expression	Mouse	AI	SC Sources	excitatory	2900093K20Rik(Z2018)	0.716666666666667	0.0298180356958453	Spearman's rank correlation rho	two.sided	RIKEN cDNA 2900093K20 gene	NA	ENSMUSG00000099632	#77:90233
Expression	Mouse	AI	SC Sources	excitatory	6530409C15Rik(Z2018)	0.716666666666667	0.0298180356958453	Spearman's rank correlation rho	two.sided	RIKEN cDNA 6530409C15 gene	NA	ENSMUSG00000043340	#77:82860
Expression	Mouse	AI	SC Sources	excitatory	Adnp2(Z2018)	0.716666666666667	0.0298180356958453	Spearman's rank correlation rho	two.sided	ADNP homeobox 2	240442	ENSMUSG00000053950	#77:30122
Expression	Mouse	AI	SC Sources	excitatory	Aprt(Z2018)	0.716666666666667	0.0298180356958453	Spearman's rank correlation rho	two.sided	adenine phosphoribosyl transferase	11821	ENSMUSG00000006589	#77:735
Expression	Mouse	AI	SC Sources	excitatory	Ccdc142os(Z2018)	0.716666666666667	0.0298180356958453	Spearman's rank correlation rho	two.sided	coiledcoil domain containing 142 opposite strand	NA	ENSMUSG00000087578	#77:79182
Expression	Mouse	AI	SC Sources	excitatory	Crb1(Z2018)	0.716666666666667	0.0298180356958453	Spearman's rank correlation rho	two.sided	crumbs family member 1 photoreceptor morphogenesis associated	170788	ENSMUSG00000063681	#77:27360
Expression	Mouse	AI	SC Sources	excitatory	Cyp46a1(Z2018)	0.716666666666667	0.0298180356958453	Spearman's rank correlation rho	two.sided	cytochrome P450 family 46 subfamily a polypeptide 1	13116	ENSMUSG00000021259	#77:1898
Expression	Mouse	AI	SC Sources	excitatory	Efcab1(Z2018)	0.716666666666667	0.0298180356958453	Spearman's rank correlation rho	two.sided	EFhand calcium binding domain 1	66793	ENSMUSG00000068617	#77:13764
Expression	Mouse	AI	SC Sources	excitatory	Fahd2a(Z2018)	0.716666666666667	0.0298180356958453	Spearman's rank correlation rho	two.sided	fumarylacetoacetate hydrolase domain containing 2A	68126	ENSMUSG00000027371	#77:14829
Expression	Mouse	AI	SC Sources	excitatory	Fscn1(Z2018)	0.716666666666667	0.0298180356958453	Spearman's rank correlation rho	two.sided	fascin actinbundling protein 1	14086	ENSMUSG00000029581	#77:1359
Expression	Mouse	AI	SC Sources	excitatory	Gabra4(Z2018)	0.716666666666667	0.0298180356958453	Spearman's rank correlation rho	two.sided	gammaaminobutyric acid GABA A receptor subunit alpha 4	14397	ENSMUSG00000029211	#77:1161
Expression	Mouse	AI	SC Sources	excitatory	Galns(Z2018)	0.716666666666667	0.0298180356958453	Spearman's rank correlation rho	two.sided	galactosamine Nacetyl6sulfate sulfatase	50917	ENSMUSG00000015027	#77:8956
Expression	Mouse	AI	SC Sources	excitatory	Gm12976(Z2018)	0.716666666666667	0.0298180356958453	Spearman's rank correlation rho	two.sided	predicted gene 12976	NA	ENSMUSG00000087575	#77:84179
Expression	Mouse	AI	SC Sources	excitatory	Gm15853(Z2018)	0.716666666666667	0.0298180356958453	Spearman's rank correlation rho	two.sided	predicted gene 15853	NA	ENSMUSG00000103400	#77:75900
Expression	Mouse	AI	SC Sources	excitatory	Gnb1(Z2018)	0.716666666666667	0.0298180356958453	Spearman's rank correlation rho	two.sided	guanine nucleotide binding protein G protein beta 1	14688	ENSMUSG00000029064	#77:2995
Expression	Mouse	AI	SC Sources	excitatory	Lst1(Z2018)	0.716666666666667	0.0298180356958453	Spearman's rank correlation rho	two.sided	leukocyte specific transcript 1	16988	ENSMUSG00000073412	#77:3784
Expression	Mouse	AI	SC Sources	excitatory	Lyplal1(Z2018)	0.716666666666667	0.0298180356958453	Spearman's rank correlation rho	two.sided	lysophospholipaselike 1	226791	ENSMUSG00000039246	#77:29522
Expression	Mouse	AI	SC Sources	excitatory	Msh3(Z2018)	0.716666666666667	0.0298180356958453	Spearman's rank correlation rho	two.sided	mutS homolog 3	17686	ENSMUSG00000014850	#77:3485
Expression	Mouse	AI	SC Sources	excitatory	Myadm(Z2018)	0.716666666666667	0.0298180356958453	Spearman's rank correlation rho	two.sided	myeloidassociated differentiation marker	50918	ENSMUSG00000068566	#77:8955
Expression	Mouse	AI	SC Sources	excitatory	Nmnat2(Z2018)	0.716666666666667	0.0298180356958453	Spearman's rank correlation rho	two.sided	nicotinamide nucleotide adenylyltransferase 2	226518	ENSMUSG00000042751	#77:29552
Expression	Mouse	AI	SC Sources	excitatory	Noa1(Z2018)	0.716666666666667	0.0298180356958453	Spearman's rank correlation rho	two.sided	nitric oxide associated 1	56412	ENSMUSG00000036285	#77:9414
Expression	Mouse	AI	SC Sources	excitatory	Nt5c3b(Z2018)	0.716666666666667	0.0298180356958453	Spearman's rank correlation rho	two.sided	5nucleotidase cytosolic IIIB	68106	ENSMUSG00000017176	#77:14839
Expression	Mouse	AI	SC Sources	excitatory	Pdzd4(Z2018)	0.716666666666667	0.0298180356958453	Spearman's rank correlation rho	two.sided	PDZ domain containing 4	245469	ENSMUSG00000002006	#77:31649
Expression	Mouse	AI	SC Sources	excitatory	Phf24(Z2018)	0.716666666666667	0.0298180356958453	Spearman's rank correlation rho	two.sided	PHD finger protein 24	230085	ENSMUSG00000036062	#77:29201
Expression	Mouse	AI	SC Sources	excitatory	Prdx4(Z2018)	0.716666666666667	0.0298180356958453	Spearman's rank correlation rho	two.sided	peroxiredoxin 4	53381	ENSMUSG00000025289	#77:8061
Expression	Mouse	AI	SC Sources	excitatory	Socs1(Z2018)	0.716666666666667	0.0298180356958453	Spearman's rank correlation rho	two.sided	suppressor of cytokine signaling 1	12703	ENSMUSG00000038037	#77:195
Expression	Mouse	AI	SC Sources	excitatory	Sostdc1(Z2018)	0.716666666666667	0.0298180356958453	Spearman's rank correlation rho	two.sided	sclerostin domain containing 1	66042	ENSMUSG00000036169	#77:12309
Expression	Mouse	AI	SC Sources	excitatory	Spata24(Z2018)	0.716666666666667	0.0298180356958453	Spearman's rank correlation rho	two.sided	spermatogenesis associated 24	71242	ENSMUSG00000024352	#77:15089
Expression	Mouse	AI	SC Sources	excitatory	Sptssa(Z2018)	0.716666666666667	0.0298180356958453	Spearman's rank correlation rho	two.sided	serine palmitoyltransferase small subunit A	104725	ENSMUSG00000044408	#77:22123
Expression	Mouse	AI	SC Sources	excitatory	Taf5l(Z2018)	0.716666666666667	0.0298180356958453	Spearman's rank correlation rho	two.sided	TATAbox binding protein associated factor 5 like	102162	ENSMUSG00000038697	#77:22726
Expression	Mouse	AI	SC Sources	excitatory	Tmem8b(Z2018)	0.716666666666667	0.0298180356958453	Spearman's rank correlation rho	two.sided	transmembrane protein 8B	242409	ENSMUSG00000078716	#77:31957
Expression	Mouse	AI	SC Sources	excitatory	Tnc(Z2018)	0.716666666666667	0.0298180356958453	Spearman's rank correlation rho	two.sided	tenascin C	21923	ENSMUSG00000028364	#77:6832
Expression	Mouse	AI	SC Sources	excitatory	Tpd52l1(Z2018)	0.716666666666667	0.0298180356958453	Spearman's rank correlation rho	two.sided	tumor protein D52like 1	21987	ENSMUSG00000000296	#77:6781
Expression	Mouse	AI	SC Sources	excitatory	Trpm6(Z2018)	0.716666666666667	0.0298180356958453	Spearman's rank correlation rho	two.sided	transient receptor potential cation channel subfamily M member 6	225997	ENSMUSG00000024727	#77:29613
Expression	Mouse	AI	SC Sources	excitatory	Yeats4(Z2018)	0.716666666666667	0.0298180356958453	Spearman's rank correlation rho	two.sided	YEATS domain containing 4	64050	ENSMUSG00000020171	#77:12456
Expression	Mouse	AI	SC Sources	excitatory	Gm13596(Z2018)	0.713718389418361	0.0308197929754112	Spearman's rank correlation rho	two.sided	predicted gene 13596	NA	ENSMUSG00000085182	#77:75172
Expression	Mouse	AI	SC Sources	inhibitory	Gm28626(Z2018)	0.712848155408023	0.020671926520082	Spearman's rank correlation rho	two.sided	predicted gene 28626	NA	ENSMUSG00000099644	#77:91304
Expression	Mouse	AI	SC Sources	excitatory	Isl1(Z2018)	0.711966678801851	0.0314252558607661	Spearman's rank correlation rho	two.sided	ISL1 transcription factor LIMhomeodomain	16392	ENSMUSG00000042258	#77:2175
Expression	Mouse	AI	SC Sources	excitatory	Nod2(Z2018)	0.711966678801851	0.0314252558607661	Spearman's rank correlation rho	two.sided	nucleotidebinding oligomerization domain containing 2	257632	ENSMUSG00000055994	#77:31461
Expression	Mouse	AI	SC Sources	inhibitory	Slc22a3(Z2018)	0.711249486105676	0.0210909259855488	Spearman's rank correlation rho	two.sided	solute carrier family 22 organic cation transporter member 3	20519	ENSMUSG00000023828	#77:5739
Expression	Mouse	AI	SC Sources	inhibitory	Frmd6(Z2018)	0.709090909090909	0.0216659233675324	Spearman's rank correlation rho	two.sided	FERM domain containing 6	319710	ENSMUSG00000048285	#77:33437
Expression	Mouse	AI	SC Sources	inhibitory	Gm43254(Z2018)	0.709090909090909	0.0216659233675324	Spearman's rank correlation rho	two.sided	predicted gene 43254	NA	ENSMUSG00000105957	#77:82968
Expression	Mouse	AI	SC Sources	inhibitory	Gm7334(Z2018)	0.709090909090909	0.0216659233675324	Spearman's rank correlation rho	two.sided	predicted gene 7334	NA	ENSMUSG00000044645	#77:85721
Expression	Mouse	AI	SC Sources	inhibitory	Gpr34(Z2018)	0.709090909090909	0.0216659233675324	Spearman's rank correlation rho	two.sided	G proteincoupled receptor 34	23890	ENSMUSG00000040229	#77:6300
Expression	Mouse	AI	SC Sources	inhibitory	Hrk(Z2018)	0.709090909090909	0.0216659233675324	Spearman's rank correlation rho	two.sided	harakiri BCL2 interacting protein contains only BH3 domain	12123	ENSMUSG00000046607	#77:554
Expression	Mouse	AI	SC Sources	inhibitory	Nmb(Z2018)	0.709090909090909	0.0216659233675324	Spearman's rank correlation rho	two.sided	neuromedin B	68039	ENSMUSG00000025723	#77:14877
Expression	Mouse	AI	SC Sources	inhibitory	Nsun7(Z2018)	0.709090909090909	0.0216659233675324	Spearman's rank correlation rho	two.sided	NOL1NOP2Sun domain family member 7	70918	ENSMUSG00000029206	#77:15307
Expression	Mouse	AI	SC Sources	inhibitory	Pdyn(Z2018)	0.709090909090909	0.0216659233675324	Spearman's rank correlation rho	two.sided	prodynorphin	18610	ENSMUSG00000027400	#77:4922
Expression	Mouse	AI	SC Sources	inhibitory	Zfp975(Z2018)	0.709090909090909	0.0216659233675324	Spearman's rank correlation rho	two.sided	zinc finger protein 975	434179	ENSMUSG00000069727	#77:37947
Expression	Mouse	AI	SC Sources	excitatory	1700017M07Rik(Z2018)	0.70747497011084	0.0330130782097257	Spearman's rank correlation rho	two.sided	RIKEN cDNA 1700017M07 gene	76398	ENSMUSG00000105651	#77:19936
Expression	Mouse	AI	SC Sources	excitatory	B430306N03Rik(Z2018)	0.70747497011084	0.0330130782097257	Spearman's rank correlation rho	two.sided	RIKEN cDNA B430306N03 gene	320148	ENSMUSG00000043740	#77:33192
Expression	Mouse	AI	SC Sources	excitatory	Gm11665(Z2018)	0.70747497011084	0.0330130782097257	Spearman's rank correlation rho	two.sided	predicted gene 11665	NA	ENSMUSG00000086222	#77:88083
Expression	Mouse	AI	SC Sources	excitatory	Gm14137(Z2018)	0.70747497011084	0.0330130782097257	Spearman's rank correlation rho	two.sided	predicted gene 14137	623781	ENSMUSG00000055926	#77:39998
Expression	Mouse	AI	SC Sources	excitatory	Gm28641(Z2018)	0.70747497011084	0.0330130782097257	Spearman's rank correlation rho	two.sided	predicted gene 28641	NA	ENSMUSG00000099424	#77:76568
Expression	Mouse	AI	SC Sources	excitatory	Gm9898(Z2018)	0.70747497011084	0.0330130782097257	Spearman's rank correlation rho	two.sided	predicted gene 9898	NA	ENSMUSG00000053185	#77:83510
Expression	Mouse	AI	SC Sources	excitatory	Loxhd1(Z2018)	0.70747497011084	0.0330130782097257	Spearman's rank correlation rho	two.sided	lipoxygenase homology domains 1	240411	ENSMUSG00000032818	#77:30124
Expression	Mouse	AI	SC Sources	excitatory	Mx1(Z2018)	0.70747497011084	0.0330130782097257	Spearman's rank correlation rho	two.sided	MX dynaminlike GTPase 1	17857	ENSMUSG00000000386	#77:3385
Expression	Mouse	AI	SC Sources	excitatory	Procr(Z2018)	0.70747497011084	0.0330130782097257	Spearman's rank correlation rho	two.sided	protein C receptor endothelial	19124	ENSMUSG00000027611	#77:4635
Expression	Mouse	AI	SC Sources	excitatory	Tesmin(Z2018)	0.70747497011084	0.0330130782097257	Spearman's rank correlation rho	two.sided	testis expressed metallothionein like	17771	ENSMUSG00000024905	#77:3416
Expression	Mouse	AI	SC Sources	inhibitory	Gm15155(Z2018)	0.705574587010826	0.022625592848361	Spearman's rank correlation rho	two.sided	predicted gene 15155	NA	ENSMUSG00000055109	#77:89196
Expression	Mouse	AI	SC Sources	inhibitory	Upk3a(Z2018)	0.705574587010826	0.022625592848361	Spearman's rank correlation rho	two.sided	uroplakin 3A	22270	ENSMUSG00000022435	#77:6612
Expression	Mouse	AI	SC Sources	excitatory	4930404A12Rik(Z2018)	0.703004755513439	0.0346442553276612	Spearman's rank correlation rho	two.sided	RIKEN cDNA 4930404A12 gene	NA	ENSMUSG00000106082	#77:73787
Expression	Mouse	AI	SC Sources	excitatory	Gm11973(Z2018)	0.703004755513439	0.0346442553276612	Spearman's rank correlation rho	two.sided	predicted gene 11973	NA	ENSMUSG00000086839	#77:69400
Expression	Mouse	AI	SC Sources	excitatory	Gm30484(Z2018)	0.703004755513439	0.0346442553276612	Spearman's rank correlation rho	two.sided	predicted gene 30484	NA	ENSMUSG00000104645	#77:82333
Expression	Mouse	AI	SC Sources	excitatory	Hist1h2ak(Z2018)	0.703004755513439	0.0346442553276612	Spearman's rank correlation rho	two.sided	histone cluster 1 H2ak	319169	ENSMUSG00000063021	#77:33727
Expression	Mouse	AI	SC Sources	inhibitory	ND3(Z2018)	-0.648649304898973	0.042470168282224	Spearman's rank correlation rho	two.sided	NADH dehydrogenase subunit 3	17718	ENSMUSG00000064360	#77:3463
Expression	Mouse	AI	SC Sources	inhibitory	Tlx3(Z2018)	-0.648649304898973	0.042470168282224	Spearman's rank correlation rho	two.sided	T cell leukemia homeobox 3	27140	ENSMUSG00000040610	#77:7955
Expression	Mouse	AI	SC Sources	inhibitory	Gm11186(Z2018)	-0.64873007400929406	0.0424358375697085	Spearman's rank correlation rho	two.sided	predicted gene 11186	790909	ENSMUSG00000087668	#77:43856
Expression	Mouse	AI	SC Sources	inhibitory	Gm12116(Z2018)	-0.64873007400929406	0.0424358375697085	Spearman's rank correlation rho	two.sided	predicted gene 12116	NA	ENSMUSG00000087501	#77:75241
Expression	Mouse	AI	SC Sources	inhibitory	Sgcg(Z2018)	-0.64873007400929406	0.0424358375697085	Spearman's rank correlation rho	two.sided	sarcoglycan gamma dystrophinassociated glycoprotein	24053	ENSMUSG00000035296	#77:6213
Expression	Mouse	AI	SC Sources	inhibitory	Xlr5a(Z2018)	-0.64873007400929406	0.0424358375697085	Spearman's rank correlation rho	two.sided	Xlinked lymphocyteregulated 5A	574438	ENSMUSG00000058328	#77:38606
Expression	Mouse	AI	SC Sources	excitatory	Usp3(Z2018)	-0.65	0.0580730580171487	Spearman's rank correlation rho	two.sided	ubiquitin specific peptidase 3	235441	ENSMUSG00000032376	#77:30549
Expression	Mouse	AI	SC Sources	excitatory	A930006I01Rik(Z2018)	-0.653497378364605	0.0562850606079013	Spearman's rank correlation rho	two.sided	RIKEN cDNA A930006I01 gene	319854	ENSMUSG00000087278	#77:33354
Expression	Mouse	AI	SC Sources	excitatory	Actg2(Z2018)	-0.653497378364605	0.0562850606079013	Spearman's rank correlation rho	two.sided	actin gamma 2 smooth muscle enteric	11468	ENSMUSG00000059430	#77:952
Expression	Mouse	AI	SC Sources	excitatory	Cd300lb(Z2018)	-0.653497378364605	0.0562850606079013	Spearman's rank correlation rho	two.sided	CD300 molecule like family member B	217304	ENSMUSG00000063193	#77:28108
Expression	Mouse	AI	SC Sources	excitatory	Gm16982(Z2018)	-0.653497378364605	0.0562850606079013	Spearman's rank correlation rho	two.sided	predicted gene 16982	100036523	ENSMUSG00000097170	#77:45950
Expression	Mouse	AI	SC Sources	excitatory	Gm43064(Z2018)	-0.653497378364605	0.0562850606079013	Spearman's rank correlation rho	two.sided	predicted gene 43064	NA	ENSMUSG00000105053	#77:90387
Expression	Mouse	AI	SC Sources	excitatory	Mslnl(Z2018)	-0.653497378364605	0.0562850606079013	Spearman's rank correlation rho	two.sided	mesothelinlike	328783	ENSMUSG00000041062	#77:34519
Expression	Mouse	AI	SC Sources	excitatory	Zfp647(Z2018)	-0.653497378364605	0.0562850606079013	Spearman's rank correlation rho	two.sided	zinc finger protein 647	239546	ENSMUSG00000054967	#77:30214
Expression	Mouse	AI	SC Sources	inhibitory	9330121J05Rik(Z2018)	-0.656491137479638	0.039223264750292	Spearman's rank correlation rho	two.sided	RIKEN cDNA 9330121J05 gene	NA	ENSMUSG00000103502	#77:83794
Expression	Mouse	AI	SC Sources	inhibitory	Kcng4(Z2018)	-0.656491137479638	0.039223264750292	Spearman's rank correlation rho	two.sided	potassium voltagegated channel subfamily G member 4	66733	ENSMUSG00000045246	#77:13809
Expression	Mouse	AI	SC Sources	inhibitory	Tmem51(Z2018)	-0.656491137479638	0.039223264750292	Spearman's rank correlation rho	two.sided	transmembrane protein 51	214359	ENSMUSG00000040616	#77:28425
Expression	Mouse	AI	SC Sources	inhibitory	Vwa5a(Z2018)	-0.656491137479638	0.039223264750292	Spearman's rank correlation rho	two.sided	von Willebrand factor A domain containing 5A	67776	ENSMUSG00000023186	#77:13054
Expression	Mouse	AI	SC Sources	inhibitory	Golm1(Z2018)	-0.65653798717447	0.0392043863325568	Spearman's rank correlation rho	two.sided	golgi membrane protein 1	105348	ENSMUSG00000021556	#77:22024
Expression	Mouse	AI	SC Sources	inhibitory	Myo1a(Z2018)	-0.65653798717447	0.0392043863325568	Spearman's rank correlation rho	two.sided	myosin IA	432516	ENSMUSG00000025401	#77:36322
Expression	Mouse	AI	SC Sources	inhibitory	Tmsb15b2(Z2018)	-0.65653798717447	0.0392043863325568	Spearman's rank correlation rho	two.sided	thymosin beta 15b2	100034363	ENSMUSG00000089996	#77:43695
Expression	Mouse	AI	SC Sources	inhibitory	Gm10545(Z2018)	-0.656570669454759	0.0391912204006217	Spearman's rank correlation rho	two.sided	predicted gene 10545	NA	ENSMUSG00000073594	#77:72576
Expression	Mouse	AI	SC Sources	inhibitory	Scn11a(Z2018)	-0.656570669454759	0.0391912204006217	Spearman's rank correlation rho	two.sided	sodium channel voltagegated type XI alpha	24046	ENSMUSG00000034115	#77:6218
Expression	Mouse	AI	SC Sources	inhibitory	Tbxa2r(Z2018)	-0.656570669454759	0.0391912204006217	Spearman's rank correlation rho	two.sided	thromboxane A2 receptor	21390	ENSMUSG00000034881	#77:5050
Expression	Mouse	AI	SC Sources	excitatory	BC051077(Z2018)	-0.657267069006199	0.0543973798135115	Spearman's rank correlation rho	two.sided	cDNA sequence BC051077	NA	ENSMUSG00000097163	#77:87632
Expression	Mouse	AI	SC Sources	excitatory	Gm12116(Z2018)	-0.657267069006199	0.0543973798135115	Spearman's rank correlation rho	two.sided	predicted gene 12116	NA	ENSMUSG00000087501	#77:75241
Expression	Mouse	AI	SC Sources	inhibitory	Daam2(Z2018)	-0.660606060606061	0.0375883775714093	Spearman's rank correlation rho	two.sided	dishevelled associated activator of morphogenesis 2	76441	ENSMUSG00000040260	#77:19912
Expression	Mouse	AI	SC Sources	inhibitory	Gm17146(Z2018)	-0.660606060606061	0.0375883775714093	Spearman's rank correlation rho	two.sided	predicted gene 17146	NA	ENSMUSG00000091881	#77:88789
Expression	Mouse	AI	SC Sources	inhibitory	Id2(Z2018)	-0.660606060606061	0.0375883775714093	Spearman's rank correlation rho	two.sided	inhibitor of DNA binding 2	15902	ENSMUSG00000020644	#77:2480
Expression	Mouse	AI	SC Sources	inhibitory	Il4ra(Z2018)	-0.660606060606061	0.0375883775714093	Spearman's rank correlation rho	two.sided	interleukin 4 receptor alpha	16190	ENSMUSG00000030748	#77:2348
Expression	Mouse	AI	SC Sources	inhibitory	Ipcef1(Z2018)	-0.660606060606061	0.0375883775714093	Spearman's rank correlation rho	two.sided	interaction protein for cytohesin exchange factors 1	320495	ENSMUSG00000064065	#77:34985
Expression	Mouse	AI	SC Sources	inhibitory	Soga1(Z2018)	-0.660606060606061	0.0375883775714093	Spearman's rank correlation rho	two.sided	suppressor of glucose autophagy associated 1	320706	ENSMUSG00000055485	#77:34865
Expression	Mouse	AI	SC Sources	inhibitory	Spsb2(Z2018)	-0.660606060606061	0.0375883775714093	Spearman's rank correlation rho	two.sided	splAryanodine receptor domain and SOCS box containing 2	14794	ENSMUSG00000038451	#77:2917
Expression	Mouse	AI	SC Sources	inhibitory	Tmem178(Z2018)	-0.660606060606061	0.0375883775714093	Spearman's rank correlation rho	two.sided	transmembrane protein 178	68027	ENSMUSG00000024245	#77:14886
Expression	Mouse	AI	SC Sources	excitatory	Phf19(Z2018)	-0.66111191603029	0.0525140140750654	Spearman's rank correlation rho	two.sided	PHD finger protein 19	74016	ENSMUSG00000026873	#77:17456
Expression	Mouse	AI	SC Sources	excitatory	A730049H05Rik(Z2018)	-0.661495092631652	0.0523286274813607	Spearman's rank correlation rho	two.sided	RIKEN cDNA A730049H05 gene	74516	ENSMUSG00000048636	#77:17090
Expression	Mouse	AI	SC Sources	excitatory	Tgif2(Z2018)	-0.661495092631652	0.0523286274813607	Spearman's rank correlation rho	two.sided	TGFBinduced factor homeobox 2	228839	ENSMUSG00000062175	#77:29329
Expression	Mouse	AI	SC Sources	inhibitory	Lpin3(Z2018)	-0.662305079738951	0.036926982854065	Spearman's rank correlation rho	two.sided	lipin 3	64899	ENSMUSG00000027412	#77:12369
Expression	Mouse	AI	SC Sources	inhibitory	Svep1(Z2018)	-0.662305079738951	0.036926982854065	Spearman's rank correlation rho	two.sided	sushi von Willebrand factor type A EGF and pentraxin domain containing 1	64817	ENSMUSG00000028369	#77:12374
Expression	Mouse	AI	SC Sources	inhibitory	Serping1(Z2018)	-0.66261704261127	0.0368064023486644	Spearman's rank correlation rho	two.sided	serine or cysteine peptidase inhibitor clade G member 1	12258	ENSMUSG00000023224	#77:497
Expression	Mouse	AI	SC Sources	inhibitory	A930001A20Rik(Z2018)	-0.66364340904399	0.0364115671661747	Spearman's rank correlation rho	two.sided	RIKEN cDNA A930001A20 gene	77127	ENSMUSG00000098008	#77:19538
Expression	Mouse	AI	SC Sources	inhibitory	Cd300lg(Z2018)	-0.66364340904399	0.0364115671661747	Spearman's rank correlation rho	two.sided	CD300 molecule like family member G	52685	ENSMUSG00000017309	#77:8415
Expression	Mouse	AI	SC Sources	inhibitory	Fat2(Z2018)	-0.66364340904399	0.0364115671661747	Spearman's rank correlation rho	two.sided	FAT atypical cadherin 2	245827	ENSMUSG00000055333	#77:31599
Expression	Mouse	AI	SC Sources	inhibitory	Gm15234(Z2018)	-0.66364340904399	0.0364115671661747	Spearman's rank correlation rho	two.sided	predicted gene 15234	NA	ENSMUSG00000085250	#77:87165
Expression	Mouse	AI	SC Sources	inhibitory	Gm26705(Z2018)	-0.66364340904399	0.0364115671661747	Spearman's rank correlation rho	two.sided	predicted gene 26705	381967	ENSMUSG00000097015	#77:35473
Expression	Mouse	AI	SC Sources	inhibitory	Gm5426(Z2018)	-0.66364340904399	0.0364115671661747	Spearman's rank correlation rho	two.sided	predicted pseudogene 5426	NA	ENSMUSG00000096486	#77:87123
Expression	Mouse	AI	SC Sources	inhibitory	Hist1h4j(Z2018)	-0.66364340904399	0.0364115671661747	Spearman's rank correlation rho	two.sided	histone cluster 1 H4j	319159	ENSMUSG00000067455	#77:33737
Expression	Mouse	AI	SC Sources	inhibitory	F2(Z2018)	-0.665903429350293	0.035552270160944	Spearman's rank correlation rho	two.sided	coagulation factor II	14061	ENSMUSG00000027249	#77:1381
Expression	Mouse	AI	SC Sources	inhibitory	Kcnrg(Z2018)	-0.665903429350293	0.035552270160944	Spearman's rank correlation rho	two.sided	potassium channel regulator	328424	ENSMUSG00000046168	#77:34561
Expression	Mouse	AI	SC Sources	inhibitory	Ly6g6e(Z2018)	-0.665903429350293	0.035552270160944	Spearman's rank correlation rho	two.sided	lymphocyte antigen 6 complex locus G6E	70274	ENSMUSG00000013766	#77:15648
Expression	Mouse	AI	SC Sources	inhibitory	Mgl2(Z2018)	-0.665903429350293	0.035552270160944	Spearman's rank correlation rho	two.sided	macrophage galactose Nacetylgalactosamine specific lectin 2	216864	ENSMUSG00000040950	#77:28173
Expression	Mouse	AI	SC Sources	inhibitory	Smim22(Z2018)	-0.665903429350293	0.035552270160944	Spearman's rank correlation rho	two.sided	small integral membrane protein 22	432995	ENSMUSG00000096215	#77:36209
Expression	Mouse	AI	SC Sources	inhibitory	Stil(Z2018)	-0.665903429350293	0.035552270160944	Spearman's rank correlation rho	two.sided	SclTal1 interrupting locus	20460	ENSMUSG00000028718	#77:5785
Expression	Mouse	AI	SC Sources	excitatory	Exoc3l(Z2018)	-0.666666666666667	0.0498672305688851	Spearman's rank correlation rho	two.sided	exocyst complex component 3like	277978	ENSMUSG00000043251	#77:33817
Expression	Mouse	AI	SC Sources	excitatory	Rsbn1l(Z2018)	-0.666666666666667	0.0498672305688851	Spearman's rank correlation rho	two.sided	round spermatid basic protein 1like	242860	ENSMUSG00000039968	#77:31893
Expression	Mouse	AI	SC Sources	excitatory	Trhde(Z2018)	-0.666666666666667	0.0498672305688851	Spearman's rank correlation rho	two.sided	TRHdegrading enzyme	237553	ENSMUSG00000050663	#77:30386
Expression	Mouse	AI	SC Sources	inhibitory	Aif1l(Z2018)	-0.668761999862435	0.0344851886232837	Spearman's rank correlation rho	two.sided	allograft inflammatory factor 1like	108897	ENSMUSG00000001864	#77:24801
Expression	Mouse	AI	SC Sources	inhibitory	Bfsp2(Z2018)	-0.668761999862435	0.0344851886232837	Spearman's rank correlation rho	two.sided	beaded filament structural protein 2 phakinin	107993	ENSMUSG00000032556	#77:23383
Expression	Mouse	AI	SC Sources	inhibitory	Neurod2(Z2018)	-0.668761999862435	0.0344851886232837	Spearman's rank correlation rho	two.sided	neurogenic differentiation 2	18013	ENSMUSG00000038255	#77:3282
Expression	Mouse	AI	SC Sources	inhibitory	Ppm1j(Z2018)	-0.668761999862435	0.0344851886232837	Spearman's rank correlation rho	two.sided	protein phosphatase 1J	71887	ENSMUSG00000002228	#77:16710
Expression	Mouse	AI	SC Sources	inhibitory	Pcp2(Z2018)	-0.669076777444373	0.0343690279218449	Spearman's rank correlation rho	two.sided	Purkinje cell protein 2 L7	18545	ENSMUSG00000004630	#77:4969
Expression	Mouse	AI	SC Sources	inhibitory	4933423P22Rik(Z2018)	-0.669132967158941	0.0343483204594706	Spearman's rank correlation rho	two.sided	RIKEN cDNA 4933423P22 gene	NA	ENSMUSG00000085471	#77:69897
Expression	Mouse	AI	SC Sources	inhibitory	Gm27151(Z2018)	-0.669132967158941	0.0343483204594706	Spearman's rank correlation rho	two.sided	predicted gene 27151	NA	ENSMUSG00000098739	#77:71173
Expression	Mouse	AI	SC Sources	inhibitory	Sypl2(Z2018)	-0.669132967158941	0.0343483204594706	Spearman's rank correlation rho	two.sided	synaptophysinlike 2	17306	ENSMUSG00000027887	#77:3597
Expression	Mouse	AI	SC Sources	inhibitory	Amer2(Z2018)	-0.672727272727273	0.0330412225454378	Spearman's rank correlation rho	two.sided	APC membrane recruitment 2	72125	ENSMUSG00000021986	#77:16558
Expression	Mouse	AI	SC Sources	inhibitory	Cdyl(Z2018)	-0.672727272727273	0.0330412225454378	Spearman's rank correlation rho	two.sided	chromodomain protein Y chromosomelike	12593	ENSMUSG00000059288	#77:247
Expression	Mouse	AI	SC Sources	inhibitory	Creb5(Z2018)	-0.672727272727273	0.0330412225454378	Spearman's rank correlation rho	two.sided	cAMP responsive element binding protein 5	231991	ENSMUSG00000053007	#77:30954
Expression	Mouse	AI	SC Sources	inhibitory	Mcam(Z2018)	-0.672727272727273	0.0330412225454378	Spearman's rank correlation rho	two.sided	melanoma cell adhesion molecule	84004	ENSMUSG00000032135	#77:20260
Expression	Mouse	AI	SC Sources	inhibitory	Nkd1(Z2018)	-0.672727272727273	0.0330412225454378	Spearman's rank correlation rho	two.sided	naked cuticle 1	93960	ENSMUSG00000031661	#77:21857
Expression	Mouse	AI	SC Sources	inhibitory	Trim67(Z2018)	-0.672727272727273	0.0330412225454378	Spearman's rank correlation rho	two.sided	tripartite motifcontaining 67	330863	ENSMUSG00000036913	#77:34223
Expression	Mouse	AI	SC Sources	excitatory	Comp(Z2018)	-0.673300329224139	0.0468199426062998	Spearman's rank correlation rho	two.sided	cartilage oligomeric matrix protein	12845	ENSMUSG00000031849	#77:89
Expression	Mouse	AI	SC Sources	excitatory	Gm42477(Z2018)	-0.675524487589705	0.0458256304721726	Spearman's rank correlation rho	two.sided	predicted gene 42477	NA	ENSMUSG00000106967	#77:83656
Expression	Mouse	AI	SC Sources	excitatory	Lgi4(Z2018)	-0.677830201092136	0.0448092626930051	Spearman's rank correlation rho	two.sided	leucinerich repeat LGI family member 4	243914	ENSMUSG00000036560	#77:31792
Expression	Mouse	AI	SC Sources	inhibitory	Barhl1(Z2018)	-0.678556744078686	0.0309937844554128	Spearman's rank correlation rho	two.sided	BarH like homeobox 1	54422	ENSMUSG00000026805	#77:9716
Expression	Mouse	AI	SC Sources	inhibitory	Ceacam16(Z2018)	-0.678556744078686	0.0309937844554128	Spearman's rank correlation rho	two.sided	carcinoembryonic antigenrelated cell adhesion molecule 16	330483	ENSMUSG00000014686	#77:34270
Expression	Mouse	AI	SC Sources	inhibitory	Fut1(Z2018)	-0.678556744078686	0.0309937844554128	Spearman's rank correlation rho	two.sided	fucosyltransferase 1	14343	ENSMUSG00000008461	#77:1199
Expression	Mouse	AI	SC Sources	inhibitory	Ifih1(Z2018)	-0.678556744078686	0.0309937844554128	Spearman's rank correlation rho	two.sided	interferon induced with helicase C domain 1	71586	ENSMUSG00000026896	#77:16900
Expression	Mouse	AI	SC Sources	inhibitory	Lox(Z2018)	-0.678556744078686	0.0309937844554128	Spearman's rank correlation rho	two.sided	lysyl oxidase	16948	ENSMUSG00000024529	#77:3804
Expression	Mouse	AI	SC Sources	inhibitory	Ly6g6c(Z2018)	-0.678556744078686	0.0309937844554128	Spearman's rank correlation rho	two.sided	lymphocyte antigen 6 complex locus G6C	68468	ENSMUSG00000092586	#77:14638
Expression	Mouse	AI	SC Sources	inhibitory	Pax6os1(Z2018)	-0.678556744078686	0.0309937844554128	Spearman's rank correlation rho	two.sided	paired box 6 opposite strand 1	402728	ENSMUSG00000086029	#77:36774
Expression	Mouse	AI	SC Sources	inhibitory	Pla2g4d(Z2018)	-0.678556744078686	0.0309937844554128	Spearman's rank correlation rho	two.sided	phospholipase A2 group IVD	78390	ENSMUSG00000070719	#77:20828
Expression	Mouse	AI	SC Sources	inhibitory	Rhbdf2(Z2018)	-0.678556744078686	0.0309937844554128	Spearman's rank correlation rho	two.sided	rhomboid 5 homolog 2	217344	ENSMUSG00000020806	#77:28094
Expression	Mouse	AI	SC Sources	inhibitory	Cxcr4(Z2018)	-0.678833593026998	0.0308987549942558	Spearman's rank correlation rho	two.sided	chemokine CXC motif receptor 4	12767	ENSMUSG00000045382	#77:153
Expression	Mouse	AI	SC Sources	inhibitory	Cyp27a1(Z2018)	-0.678833593026998	0.0308987549942558	Spearman's rank correlation rho	two.sided	cytochrome P450 family 27 subfamily a polypeptide 1	104086	ENSMUSG00000026170	#77:22366
Expression	Mouse	AI	SC Sources	inhibitory	Steap1(Z2018)	-0.678833593026998	0.0308987549942558	Spearman's rank correlation rho	two.sided	six transmembrane epithelial antigen of the prostate 1	70358	ENSMUSG00000015652	#77:15605
Expression	Mouse	AI	SC Sources	excitatory	Gm42893(Z2018)	-0.678902858227222	0.0443414075104485	Spearman's rank correlation rho	two.sided	predicted gene 42893	NA	ENSMUSG00000106415	#77:89211
Expression	Mouse	AI	SC Sources	excitatory	Gm9970(Z2018)	-0.678902858227222	0.0443414075104485	Spearman's rank correlation rho	two.sided	predicted gene 9970	NA	ENSMUSG00000055424	#77:73833
Expression	Mouse	AI	SC Sources	inhibitory	Aqp6(Z2018)	-0.681032862245232	0.030150884031877	Spearman's rank correlation rho	two.sided	aquaporin 6	11831	ENSMUSG00000043144	#77:729
Expression	Mouse	AI	SC Sources	inhibitory	Ccdc105(Z2018)	-0.681032862245232	0.030150884031877	Spearman's rank correlation rho	two.sided	coiledcoil domain containing 105	70976	ENSMUSG00000078442	#77:15268
Expression	Mouse	AI	SC Sources	inhibitory	Ddo(Z2018)	-0.681032862245232	0.030150884031877	Spearman's rank correlation rho	two.sided	Daspartate oxidase	70503	ENSMUSG00000063428	#77:15519
Expression	Mouse	AI	SC Sources	inhibitory	Pde5a(Z2018)	-0.681032862245232	0.030150884031877	Spearman's rank correlation rho	two.sided	phosphodiesterase 5A cGMPspecific	242202	ENSMUSG00000053965	#77:31974
Expression	Mouse	AI	SC Sources	inhibitory	Prdm8(Z2018)	-0.681032862245232	0.030150884031877	Spearman's rank correlation rho	two.sided	PR domain containing 8	77630	ENSMUSG00000035456	#77:19300
Expression	Mouse	AI	SC Sources	excitatory	Fxyd3(Z2018)	-0.683201804653905	0.0424978836103682	Spearman's rank correlation rho	two.sided	FXYD domaincontaining ion transport regulator 3	17178	ENSMUSG00000057092	#77:3683
Expression	Mouse	AI	SC Sources	excitatory	Mmp28(Z2018)	-0.683201804653905	0.0424978836103682	Spearman's rank correlation rho	two.sided	matrix metallopeptidase 28 epilysin	118453	ENSMUSG00000020682	#77:27537
Expression	Mouse	AI	SC Sources	excitatory	Chd7(Z2018)	-0.683333333333333	0.0424422720870724	Spearman's rank correlation rho	two.sided	chromodomain helicase DNA binding protein 7	320790	ENSMUSG00000041235	#77:34814
Expression	Mouse	AI	SC Sources	excitatory	Ctbp2(Z2018)	-0.683333333333333	0.0424422720870724	Spearman's rank correlation rho	two.sided	Cterminal binding protein 2	13017	ENSMUSG00000030970	#77:1965
Expression	Mouse	AI	SC Sources	excitatory	Efna1(Z2018)	-0.683333333333333	0.0424422720870724	Spearman's rank correlation rho	two.sided	ephrin A1	13636	ENSMUSG00000027954	#77:1559
Expression	Mouse	AI	SC Sources	inhibitory	1700040L08Rik(Z2018)	-0.683349073208448	0.0293766834796138	Spearman's rank correlation rho	two.sided	RIKEN cDNA 1700040L08 gene	NA	ENSMUSG00000107406	#77:78398
Expression	Mouse	AI	SC Sources	inhibitory	1700047F07Rik(Z2018)	-0.683349073208448	0.0293766834796138	Spearman's rank correlation rho	two.sided	RIKEN cDNA 1700047F07 gene	NA	ENSMUSG00000085549	#77:91366
Expression	Mouse	AI	SC Sources	inhibitory	1700109K24Rik(Z2018)	-0.683349073208448	0.0293766834796138	Spearman's rank correlation rho	two.sided	RIKEN cDNA 1700109K24 gene	74303	ENSMUSG00000097267	#77:17243
Expression	Mouse	AI	SC Sources	inhibitory	A330093E20Rik(Z2018)	-0.683349073208448	0.0293766834796138	Spearman's rank correlation rho	two.sided	RIKEN cDNA A330093E20 gene	NA	ENSMUSG00000098284	#77:71900
Expression	Mouse	AI	SC Sources	inhibitory	Aldoart1(Z2018)	-0.683349073208448	0.0293766834796138	Spearman's rank correlation rho	two.sided	aldolase 1 A retrogene 1	353204	ENSMUSG00000059343	#77:34058
Expression	Mouse	AI	SC Sources	inhibitory	B230112J18Rik(Z2018)	-0.683349073208448	0.0293766834796138	Spearman's rank correlation rho	two.sided	RIKEN cDNA B230112J18 gene	77846	ENSMUSG00000086715	#77:19173
Expression	Mouse	AI	SC Sources	inhibitory	Cav3(Z2018)	-0.683349073208448	0.0293766834796138	Spearman's rank correlation rho	two.sided	caveolin 3	12391	ENSMUSG00000062694	#77:395
Expression	Mouse	AI	SC Sources	inhibitory	Dhrs7c(Z2018)	-0.683349073208448	0.0293766834796138	Spearman's rank correlation rho	two.sided	dehydrogenasereductase SDR family member 7C	68460	ENSMUSG00000033044	#77:14643
Expression	Mouse	AI	SC Sources	inhibitory	Dmp1(Z2018)	-0.683349073208448	0.0293766834796138	Spearman's rank correlation rho	two.sided	dentin matrix protein 1	13406	ENSMUSG00000029307	#77:1692
Expression	Mouse	AI	SC Sources	inhibitory	Evx1os(Z2018)	-0.683349073208448	0.0293766834796138	Spearman's rank correlation rho	two.sided	even skipped homeotic gene 1 opposite strand	70593	ENSMUSG00000086126	#77:15471
Expression	Mouse	AI	SC Sources	inhibitory	Fgfr4(Z2018)	-0.683349073208448	0.0293766834796138	Spearman's rank correlation rho	two.sided	fibroblast growth factor receptor 4	14186	ENSMUSG00000005320	#77:1290
Expression	Mouse	AI	SC Sources	inhibitory	Gcgr(Z2018)	-0.683349073208448	0.0293766834796138	Spearman's rank correlation rho	two.sided	glucagon receptor	14527	ENSMUSG00000025127	#77:1105
Expression	Mouse	AI	SC Sources	inhibitory	Gm10784(Z2018)	-0.683349073208448	0.0293766834796138	Spearman's rank correlation rho	two.sided	predicted pseudogene 10784	NA	ENSMUSG00000094886	#77:83214
Expression	Mouse	AI	SC Sources	inhibitory	Gm11716(Z2018)	-0.683349073208448	0.0293766834796138	Spearman's rank correlation rho	two.sided	predicted gene 11716	NA	ENSMUSG00000086298	#77:89262
Expression	Mouse	AI	SC Sources	inhibitory	Gm11738(Z2018)	-0.683349073208448	0.0293766834796138	Spearman's rank correlation rho	two.sided	predicted gene 11738	NA	ENSMUSG00000085511	#77:77810
Expression	Mouse	AI	SC Sources	inhibitory	Gm12679(Z2018)	-0.683349073208448	0.0293766834796138	Spearman's rank correlation rho	two.sided	predicted gene 12679	NA	ENSMUSG00000086205	#77:84036
Expression	Mouse	AI	SC Sources	inhibitory	Gm14285(Z2018)	-0.683349073208448	0.0293766834796138	Spearman's rank correlation rho	two.sided	predicted gene 14285	NA	ENSMUSG00000087524	#77:77127
Expression	Mouse	AI	SC Sources	inhibitory	Gm14296(Z2018)	-0.683349073208448	0.0293766834796138	Spearman's rank correlation rho	two.sided	predicted gene 14296	102639598	ENSMUSG00000074527	#77:60899
Expression	Mouse	AI	SC Sources	inhibitory	Gm17036(Z2018)	-0.683349073208448	0.0293766834796138	Spearman's rank correlation rho	two.sided	predicted gene 17036	NA	ENSMUSG00000091165	#77:77217
Expression	Mouse	AI	SC Sources	inhibitory	Gm17168(Z2018)	-0.683349073208448	0.0293766834796138	Spearman's rank correlation rho	two.sided	predicted gene 17168	NA	ENSMUSG00000091390	#77:93854
Expression	Mouse	AI	SC Sources	inhibitory	Gm26576(Z2018)	-0.683349073208448	0.0293766834796138	Spearman's rank correlation rho	two.sided	predicted gene 26576	NA	ENSMUSG00000097921	#77:76903
Expression	Mouse	AI	SC Sources	inhibitory	Gm28258(Z2018)	-0.683349073208448	0.0293766834796138	Spearman's rank correlation rho	two.sided	predicted gene 28258	NA	ENSMUSG00000101559	#77:72255
Expression	Mouse	AI	SC Sources	inhibitory	Gm28294(Z2018)	-0.683349073208448	0.0293766834796138	Spearman's rank correlation rho	two.sided	predicted gene 28294	NA	ENSMUSG00000101840	#77:91874
Expression	Mouse	AI	SC Sources	inhibitory	Gm29417(Z2018)	-0.683349073208448	0.0293766834796138	Spearman's rank correlation rho	two.sided	predicted gene 29417	NA	ENSMUSG00000100320	#77:88194
Expression	Mouse	AI	SC Sources	inhibitory	Gm33280(Z2018)	-0.683349073208448	0.0293766834796138	Spearman's rank correlation rho	two.sided	predicted gene 33280	NA	ENSMUSG00000102202	#77:93723
Expression	Mouse	AI	SC Sources	inhibitory	Gm37768(Z2018)	-0.683349073208448	0.0293766834796138	Spearman's rank correlation rho	two.sided	predicted gene 37768	NA	ENSMUSG00000103649	#77:88000
Expression	Mouse	AI	SC Sources	inhibitory	Gm42538(Z2018)	-0.683349073208448	0.0293766834796138	Spearman's rank correlation rho	two.sided	predicted gene 42538	NA	ENSMUSG00000106137	#77:75822
Expression	Mouse	AI	SC Sources	inhibitory	Gm43738(Z2018)	-0.683349073208448	0.0293766834796138	Spearman's rank correlation rho	two.sided	predicted gene 43738	NA	ENSMUSG00000105204	#77:92892
Expression	Mouse	AI	SC Sources	inhibitory	Gm4978(Z2018)	-0.683349073208448	0.0293766834796138	Spearman's rank correlation rho	two.sided	predicted gene 4978	NA	ENSMUSG00000062874	#77:93498
Expression	Mouse	AI	SC Sources	inhibitory	Gm6583(Z2018)	-0.683349073208448	0.0293766834796138	Spearman's rank correlation rho	two.sided	predicted gene 6583	625424	ENSMUSG00000051503	#77:39823
Expression	Mouse	AI	SC Sources	inhibitory	H2al1m(Z2018)	-0.683349073208448	0.0293766834796138	Spearman's rank correlation rho	two.sided	H2A histone family member L1M	76383	ENSMUSG00000100200	#77:19944
Expression	Mouse	AI	SC Sources	inhibitory	Hbq1b(Z2018)	-0.683349073208448	0.0293766834796138	Spearman's rank correlation rho	two.sided	hemoglobin theta 1B	544763	ENSMUSG00000073063	#77:37139
Expression	Mouse	AI	SC Sources	inhibitory	Itgb6(Z2018)	-0.683349073208448	0.0293766834796138	Spearman's rank correlation rho	two.sided	integrin beta 6	16420	ENSMUSG00000026971	#77:2154
Expression	Mouse	AI	SC Sources	inhibitory	Mfsd7a(Z2018)	-0.683349073208448	0.0293766834796138	Spearman's rank correlation rho	two.sided	major facilitator superfamily domain containing 7A	243197	ENSMUSG00000029490	#77:31876
Expression	Mouse	AI	SC Sources	inhibitory	Nt5c1a(Z2018)	-0.683349073208448	0.0293766834796138	Spearman's rank correlation rho	two.sided	5nucleotidase cytosolic IA	230718	ENSMUSG00000054958	#77:29134
Expression	Mouse	AI	SC Sources	inhibitory	Ppbp(Z2018)	-0.683349073208448	0.0293766834796138	Spearman's rank correlation rho	two.sided	proplatelet basic protein	57349	ENSMUSG00000029372	#77:9114
Expression	Mouse	AI	SC Sources	inhibitory	Prss16(Z2018)	-0.683349073208448	0.0293766834796138	Spearman's rank correlation rho	two.sided	protease serine 16 thymus	54373	ENSMUSG00000006179	#77:9746
Expression	Mouse	AI	SC Sources	inhibitory	Slc22a18(Z2018)	-0.683349073208448	0.0293766834796138	Spearman's rank correlation rho	two.sided	solute carrier family 22 organic cation transporter member 18	18400	ENSMUSG00000000154	#77:3046
Expression	Mouse	AI	SC Sources	inhibitory	Wdr49(Z2018)	-0.683349073208448	0.0293766834796138	Spearman's rank correlation rho	two.sided	WD repeat domain 49	213248	ENSMUSG00000104301	#77:28520
Expression	Mouse	AI	SC Sources	inhibitory	Fignl1(Z2018)	-0.687835939428795	0.0279157241318635	Spearman's rank correlation rho	two.sided	fidgetinlike 1	60530	ENSMUSG00000035455	#77:10829
Expression	Mouse	AI	SC Sources	inhibitory	Adad2(Z2018)	-0.689616629418908	0.0273499498180005	Spearman's rank correlation rho	two.sided	adenosine deaminase domain containing 2	75773	ENSMUSG00000024266	#77:18262
Expression	Mouse	AI	SC Sources	inhibitory	Gm9970(Z2018)	-0.691763756703702	0.0266782402133718	Spearman's rank correlation rho	two.sided	predicted gene 9970	NA	ENSMUSG00000055424	#77:73833
Expression	Mouse	AI	SC Sources	inhibitory	Ccdc69(Z2018)	-0.693303724628029	0.0262034896771421	Spearman's rank correlation rho	two.sided	coiledcoil domain containing 69	52570	ENSMUSG00000049588	#77:8473
Expression	Mouse	AI	SC Sources	inhibitory	Ccdc80(Z2018)	-0.693303724628029	0.0262034896771421	Spearman's rank correlation rho	two.sided	coiledcoil domain containing 80	67896	ENSMUSG00000022665	#77:14971
Expression	Mouse	AI	SC Sources	inhibitory	Zfp109(Z2018)	-0.693303724628029	0.0262034896771421	Spearman's rank correlation rho	two.sided	zinc finger protein 109	56869	ENSMUSG00000074283	#77:9177
Expression	Mouse	AI	SC Sources	inhibitory	Cryba2(Z2018)	-0.693470079113383	0.0261525538583956	Spearman's rank correlation rho	two.sided	crystallin beta A2	12958	ENSMUSG00000006546	#77:13
Expression	Mouse	AI	SC Sources	inhibitory	Slc13a1(Z2018)	-0.693470079113383	0.0261525538583956	Spearman's rank correlation rho	two.sided	solute carrier family 13 sodiumsulfate symporters member 1	55961	ENSMUSG00000029700	#77:9627
Expression	Mouse	AI	SC Sources	excitatory	Nrk(Z2018)	-0.69378190617321	0.0381730074177583	Spearman's rank correlation rho	two.sided	Nik related kinase	27206	ENSMUSG00000052854	#77:7951
Expression	Mouse	AI	SC Sources	excitatory	Tnfsfm13(Z2018)	-0.69378190617321	0.0381730074177583	Spearman's rank correlation rho	two.sided	tumor necrosis factor ligand superfamily membranebound member 13	619441	ENSMUSG00000018752	#77:38482
Expression	Mouse	AI	SC Sources	inhibitory	Mapk13(Z2018)	-0.694088993423602	0.0259636451069436	Spearman's rank correlation rho	two.sided	mitogenactivated protein kinase 13	26415	ENSMUSG00000004864	#77:6111
Expression	Mouse	AI	SC Sources	excitatory	Cerkl(Z2018)	-0.695015091211331	0.0376882924527015	Spearman's rank correlation rho	two.sided	ceramide kinaselike	228094	ENSMUSG00000075256	#77:29390
Expression	Mouse	AI	SC Sources	excitatory	Nhlh1(Z2018)	-0.696310623822791	0.0371833810842836	Spearman's rank correlation rho	two.sided	nescient helix loop helix 1	18071	ENSMUSG00000051251	#77:3247
Expression	Mouse	AI	SC Sources	inhibitory	Ly6k(Z2018)	-0.696444516838897	0.0252532297668949	Spearman's rank correlation rho	two.sided	lymphocyte antigen 6 complex locus K	76486	ENSMUSG00000044678	#77:19893
Expression	Mouse	AI	SC Sources	inhibitory	Fxyd1(Z2018)	-0.696969696969697	0.0250966758822519	Spearman's rank correlation rho	two.sided	FXYD domaincontaining ion transport regulator 1	56188	ENSMUSG00000036570	#77:9547
Expression	Mouse	AI	SC Sources	inhibitory	Gm16183(Z2018)	-0.696969696969697	0.0250966758822519	Spearman's rank correlation rho	two.sided	predicted gene 16183	NA	ENSMUSG00000086067	#77:72260
Expression	Mouse	AI	SC Sources	inhibitory	LOC102632463(Z2018)	-0.696969696969697	0.0250966758822519	Spearman's rank correlation rho	two.sided	uncharacterized LOC102632463	102632463	ENSMUSG00000079045	#77:54555
Expression	Mouse	AI	SC Sources	inhibitory	Prom1(Z2018)	-0.696969696969697	0.0250966758822519	Spearman's rank correlation rho	two.sided	prominin 1	19126	ENSMUSG00000029086	#77:4632
Expression	Mouse	AI	SC Sources	inhibitory	Thrsp(Z2018)	-0.696969696969697	0.0250966758822519	Spearman's rank correlation rho	two.sided	thyroid hormone responsive	21835	ENSMUSG00000035686	#77:6881
Expression	Mouse	AI	SC Sources	inhibitory	Triobp(Z2018)	-0.696969696969697	0.0250966758822519	Spearman's rank correlation rho	two.sided	TRIO and Factin binding protein	110253	ENSMUSG00000033088	#77:24001
Expression	Mouse	AI	SC Sources	excitatory	Gm3294(Z2018)	-0.7	0.0357695749702617	Spearman's rank correlation rho	two.sided	predicted gene 3294	NA	ENSMUSG00000092090	#77:81770
Expression	Mouse	AI	SC Sources	excitatory	Hmgb2(Z2018)	-0.7	0.0357695749702617	Spearman's rank correlation rho	two.sided	high mobility group box 2	97165	ENSMUSG00000054717	#77:21643
Expression	Mouse	AI	SC Sources	excitatory	Kcnc3(Z2018)	-0.7	0.0357695749702617	Spearman's rank correlation rho	two.sided	potassium voltage gated channel Shawrelated subfamily member 3	16504	ENSMUSG00000062785	#77:2101
Expression	Mouse	AI	SC Sources	excitatory	Rad54l(Z2018)	-0.7	0.0357695749702617	Spearman's rank correlation rho	two.sided	RAD54 like S cerevisiae	19366	ENSMUSG00000028702	#77:4453
Expression	Mouse	AI	SC Sources	excitatory	Soga1(Z2018)	-0.7	0.0357695749702617	Spearman's rank correlation rho	two.sided	suppressor of glucose autophagy associated 1	320706	ENSMUSG00000055485	#77:34865
Expression	Mouse	AI	SC Sources	inhibitory	Draxin(Z2018)	-0.700342047418409	0.0241072301876491	Spearman's rank correlation rho	two.sided	dorsal inhibitory axon guidance protein	70433	ENSMUSG00000029005	#77:15562
Expression	Mouse	AI	SC Sources	inhibitory	1700069L16Rik(Z2018)	-0.700649049745371	0.024018509248755	Spearman's rank correlation rho	two.sided	RIKEN cDNA 1700069L16 gene	381707	ENSMUSG00000042184	#77:35529
Expression	Mouse	AI	SC Sources	inhibitory	4930562C15Rik(Z2018)	-0.700649049745371	0.024018509248755	Spearman's rank correlation rho	two.sided	RIKEN cDNA 4930562C15 gene	78809	ENSMUSG00000022518	#77:20587
Expression	Mouse	AI	SC Sources	inhibitory	4931406B18Rik(Z2018)	-0.700649049745371	0.024018509248755	Spearman's rank correlation rho	two.sided	RIKEN cDNA 4931406B18 gene	74054	ENSMUSG00000013353	#77:17428
Expression	Mouse	AI	SC Sources	inhibitory	4933424L21Rik(Z2018)	-0.700649049745371	0.024018509248755	Spearman's rank correlation rho	two.sided	RIKEN cDNA 4933424L21 gene	NA	ENSMUSG00000085719	#77:81271
Expression	Mouse	AI	SC Sources	inhibitory	4933425L06Rik(Z2018)	-0.700649049745371	0.024018509248755	Spearman's rank correlation rho	two.sided	RIKEN cDNA 4933425L06 gene	66763	ENSMUSG00000021718	#77:13789
Expression	Mouse	AI	SC Sources	inhibitory	9530036M11Rik(Z2018)	-0.700649049745371	0.024018509248755	Spearman's rank correlation rho	two.sided	RIKEN cDNA 9530036M11 gene	NA	ENSMUSG00000087670	#77:80572
Expression	Mouse	AI	SC Sources	inhibitory	Abra(Z2018)	-0.700649049745371	0.024018509248755	Spearman's rank correlation rho	two.sided	actinbinding Rho activating protein	223513	ENSMUSG00000042895	#77:29877
Expression	Mouse	AI	SC Sources	inhibitory	Arg1(Z2018)	-0.700649049745371	0.024018509248755	Spearman's rank correlation rho	two.sided	arginase liver	11846	ENSMUSG00000019987	#77:713
Expression	Mouse	AI	SC Sources	inhibitory	Bcl2a1a(Z2018)	-0.700649049745371	0.024018509248755	Spearman's rank correlation rho	two.sided	B cell leukemialymphoma 2 related protein A1a	12044	ENSMUSG00000102037	#77:585
Expression	Mouse	AI	SC Sources	inhibitory	Ccl19(Z2018)	-0.700649049745371	0.024018509248755	Spearman's rank correlation rho	two.sided	chemokine CC motif ligand 19	24047	ENSMUSG00000071005	#77:6217
Expression	Mouse	AI	SC Sources	inhibitory	Ccl5(Z2018)	-0.700649049745371	0.024018509248755	Spearman's rank correlation rho	two.sided	chemokine CC motif ligand 5	20304	ENSMUSG00000035042	#77:5902
Expression	Mouse	AI	SC Sources	inhibitory	Cdhr5(Z2018)	-0.700649049745371	0.024018509248755	Spearman's rank correlation rho	two.sided	cadherinrelated family member 5	72040	ENSMUSG00000025497	#77:16612
Expression	Mouse	AI	SC Sources	inhibitory	Ciita(Z2018)	-0.700649049745371	0.024018509248755	Spearman's rank correlation rho	two.sided	class II transactivator	12265	ENSMUSG00000022504	#77:491
Expression	Mouse	AI	SC Sources	inhibitory	Cnksr1(Z2018)	-0.700649049745371	0.024018509248755	Spearman's rank correlation rho	two.sided	connector enhancer of kinase suppressor of Ras 1	194231	ENSMUSG00000028841	#77:27063
Expression	Mouse	AI	SC Sources	inhibitory	Cpsf4l(Z2018)	-0.700649049745371	0.024018509248755	Spearman's rank correlation rho	two.sided	cleavage and polyadenylation specific factor 4like	52670	ENSMUSG00000018727	#77:8423
Expression	Mouse	AI	SC Sources	inhibitory	Crybb2(Z2018)	-0.700649049745371	0.024018509248755	Spearman's rank correlation rho	two.sided	crystallin beta B2	12961	ENSMUSG00000042240	#77:10
Expression	Mouse	AI	SC Sources	inhibitory	Ctrb1(Z2018)	-0.700649049745371	0.024018509248755	Spearman's rank correlation rho	two.sided	chymotrypsinogen B1	66473	ENSMUSG00000031957	#77:13983
Expression	Mouse	AI	SC Sources	inhibitory	Defb42(Z2018)	-0.700649049745371	0.024018509248755	Spearman's rank correlation rho	two.sided	defensin beta 42	619548	ENSMUSG00000054763	#77:38478
Expression	Mouse	AI	SC Sources	inhibitory	Dhrs2(Z2018)	-0.700649049745371	0.024018509248755	Spearman's rank correlation rho	two.sided	dehydrogenasereductase member 2	71412	ENSMUSG00000022209	#77:16982
Expression	Mouse	AI	SC Sources	inhibitory	Dppa2(Z2018)	-0.700649049745371	0.024018509248755	Spearman's rank correlation rho	two.sided	developmental pluripotency associated 2	73703	ENSMUSG00000072419	#77:17661
Expression	Mouse	AI	SC Sources	inhibitory	Duoxa2(Z2018)	-0.700649049745371	0.024018509248755	Spearman's rank correlation rho	two.sided	dual oxidase maturation factor 2	66811	ENSMUSG00000027225	#77:13754
Expression	Mouse	AI	SC Sources	inhibitory	Elobl(Z2018)	-0.700649049745371	0.024018509248755	Spearman's rank correlation rho	two.sided	elongin Blike	217066	ENSMUSG00000057534	#77:28146
Expression	Mouse	AI	SC Sources	inhibitory	Fcer2a(Z2018)	-0.700649049745371	0.024018509248755	Spearman's rank correlation rho	two.sided	Fc receptor IgE low affinity II alpha polypeptide	14128	ENSMUSG00000005540	#77:1333
Expression	Mouse	AI	SC Sources	inhibitory	Gm11634(Z2018)	-0.700649049745371	0.024018509248755	Spearman's rank correlation rho	two.sided	predicted gene 11634	667306	ENSMUSG00000085486	#77:41503
Expression	Mouse	AI	SC Sources	inhibitory	Gm11789(Z2018)	-0.700649049745371	0.024018509248755	Spearman's rank correlation rho	two.sided	predicted gene 11789	NA	ENSMUSG00000084983	#77:86919
Expression	Mouse	AI	SC Sources	inhibitory	Gm13405(Z2018)	-0.700649049745371	0.024018509248755	Spearman's rank correlation rho	two.sided	predicted gene 13405	NA	ENSMUSG00000087430	#77:85484
Expression	Mouse	AI	SC Sources	inhibitory	Gm14061(Z2018)	-0.700649049745371	0.024018509248755	Spearman's rank correlation rho	two.sided	predicted gene 14061	NA	ENSMUSG00000085911	#77:84254
Expression	Mouse	AI	SC Sources	inhibitory	Gm15655(Z2018)	-0.700649049745371	0.024018509248755	Spearman's rank correlation rho	two.sided	predicted gene 15655	NA	ENSMUSG00000086717	#77:70066
Expression	Mouse	AI	SC Sources	inhibitory	Gm15917(Z2018)	-0.700649049745371	0.024018509248755	Spearman's rank correlation rho	two.sided	predicted gene 15917	NA	ENSMUSG00000090034	#77:74024
Expression	Mouse	AI	SC Sources	inhibitory	Gm16401(Z2018)	-0.700649049745371	0.024018509248755	Spearman's rank correlation rho	two.sided	predicted gene 16401	NA	ENSMUSG00000072962	#77:77297
Expression	Mouse	AI	SC Sources	inhibitory	Gm17409(Z2018)	-0.700649049745371	0.024018509248755	Spearman's rank correlation rho	two.sided	predicted gene 17409	NA	ENSMUSG00000091922	#77:92287
Expression	Mouse	AI	SC Sources	inhibitory	Gm17619(Z2018)	-0.700649049745371	0.024018509248755	Spearman's rank correlation rho	two.sided	predicted gene 17619	100502923	ENSMUSG00000097514	#77:51955
Expression	Mouse	AI	SC Sources	inhibitory	Gm20537(Z2018)	-0.700649049745371	0.024018509248755	Spearman's rank correlation rho	two.sided	predicted gene 20537	NA	ENSMUSG00000092541	#77:93745
Expression	Mouse	AI	SC Sources	inhibitory	Gm26807(Z2018)	-0.700649049745371	0.024018509248755	Spearman's rank correlation rho	two.sided	predicted gene 26807	NA	ENSMUSG00000097484	#77:69639
Expression	Mouse	AI	SC Sources	inhibitory	Gm26995(Z2018)	-0.700649049745371	0.024018509248755	Spearman's rank correlation rho	two.sided	predicted gene 26995	NA	ENSMUSG00000098072	#77:79607
Expression	Mouse	AI	SC Sources	inhibitory	Gm29398(Z2018)	-0.700649049745371	0.024018509248755	Spearman's rank correlation rho	two.sided	predicted gene 29398	NA	ENSMUSG00000101011	#77:81086
Expression	Mouse	AI	SC Sources	inhibitory	Gm30173(Z2018)	-0.700649049745371	0.024018509248755	Spearman's rank correlation rho	two.sided	predicted gene 30173	NA	ENSMUSG00000103965	#77:69986
Expression	Mouse	AI	SC Sources	inhibitory	Gm30211(Z2018)	-0.700649049745371	0.024018509248755	Spearman's rank correlation rho	two.sided	predicted gene 30211	NA	ENSMUSG00000105646	#77:74475
Expression	Mouse	AI	SC Sources	inhibitory	Gm32051(Z2018)	-0.700649049745371	0.024018509248755	Spearman's rank correlation rho	two.sided	predicted gene 32051	102634475	ENSMUSG00000106438	#77:56973
Expression	Mouse	AI	SC Sources	inhibitory	Gm43000(Z2018)	-0.700649049745371	0.024018509248755	Spearman's rank correlation rho	two.sided	predicted gene 43000	NA	ENSMUSG00000104886	#77:72069
Expression	Mouse	AI	SC Sources	inhibitory	Gm43699(Z2018)	-0.700649049745371	0.024018509248755	Spearman's rank correlation rho	two.sided	predicted gene 43699	NA	ENSMUSG00000107244	#77:83600
Expression	Mouse	AI	SC Sources	inhibitory	Gm5860(Z2018)	-0.700649049745371	0.024018509248755	Spearman's rank correlation rho	two.sided	predicted gene 5860	545641	ENSMUSG00000085022	#77:38965
Expression	Mouse	AI	SC Sources	inhibitory	Halr1(Z2018)	-0.700649049745371	0.024018509248755	Spearman's rank correlation rho	two.sided	Hoxa adjacent long noncoding RNA 1	102635415	ENSMUSG00000085412	#77:56243
Expression	Mouse	AI	SC Sources	inhibitory	Ifi47(Z2018)	-0.700649049745371	0.024018509248755	Spearman's rank correlation rho	two.sided	interferon gamma inducible protein 47	15953	ENSMUSG00000078920	#77:2461
Expression	Mouse	AI	SC Sources	inhibitory	Itga2(Z2018)	-0.700649049745371	0.024018509248755	Spearman's rank correlation rho	two.sided	integrin alpha 2	16398	ENSMUSG00000015533	#77:2173
Expression	Mouse	AI	SC Sources	inhibitory	Kcnk9(Z2018)	-0.700649049745371	0.024018509248755	Spearman's rank correlation rho	two.sided	potassium channel subfamily K member 9	223604	ENSMUSG00000036760	#77:29873
Expression	Mouse	AI	SC Sources	inhibitory	Lgals2(Z2018)	-0.700649049745371	0.024018509248755	Spearman's rank correlation rho	two.sided	lectin galactosebinding soluble 2	107753	ENSMUSG00000043501	#77:23493
Expression	Mouse	AI	SC Sources	inhibitory	Lrrc26(Z2018)	-0.700649049745371	0.024018509248755	Spearman's rank correlation rho	two.sided	leucine rich repeat containing 26	227618	ENSMUSG00000026961	#77:29454
Expression	Mouse	AI	SC Sources	inhibitory	Mroh2a(Z2018)	-0.700649049745371	0.024018509248755	Spearman's rank correlation rho	two.sided	maestro heatlike repeat family member 2A	100040766	ENSMUSG00000079429	#77:46817
Expression	Mouse	AI	SC Sources	inhibitory	Prkag2os1(Z2018)	-0.700649049745371	0.024018509248755	Spearman's rank correlation rho	two.sided	protein kinase AMPactivated gamma 2 noncatalytic subunit opposite strand 1	71161	ENSMUSG00000086446	#77:15144
Expression	Mouse	AI	SC Sources	inhibitory	Rnf39(Z2018)	-0.700649049745371	0.024018509248755	Spearman's rank correlation rho	two.sided	ring finger protein 39	386454	ENSMUSG00000036492	#77:35018
Expression	Mouse	AI	SC Sources	inhibitory	Rtl9(Z2018)	-0.700649049745371	0.024018509248755	Spearman's rank correlation rho	two.sided	retrotransposon Gag like 9	209540	ENSMUSG00000085584	#77:28791
Expression	Mouse	AI	SC Sources	inhibitory	Sap30bpos(Z2018)	-0.700649049745371	0.024018509248755	Spearman's rank correlation rho	two.sided	SAP30 binding protein opposite strand	NA	ENSMUSG00000087064	#77:82251
Expression	Mouse	AI	SC Sources	inhibitory	Sh2d4b(Z2018)	-0.700649049745371	0.024018509248755	Spearman's rank correlation rho	two.sided	SH2 domain containing 4B	328381	ENSMUSG00000037833	#77:34567
Expression	Mouse	AI	SC Sources	inhibitory	Slc9a4(Z2018)	-0.700649049745371	0.024018509248755	Spearman's rank correlation rho	two.sided	solute carrier family 9 sodiumhydrogen exchanger member 4	110895	ENSMUSG00000026065	#77:25525
Expression	Mouse	AI	SC Sources	inhibitory	Tbata(Z2018)	-0.700649049745371	0.024018509248755	Spearman's rank correlation rho	two.sided	thymus brain and testes associated	65971	ENSMUSG00000020096	#77:12315
Expression	Mouse	AI	SC Sources	inhibitory	Tex33(Z2018)	-0.700649049745371	0.024018509248755	Spearman's rank correlation rho	two.sided	testis expressed 33	73376	ENSMUSG00000062154	#77:17871
Expression	Mouse	AI	SC Sources	inhibitory	Tmem210(Z2018)	-0.700649049745371	0.024018509248755	Spearman's rank correlation rho	two.sided	transmembrane protein 210	78217	ENSMUSG00000026963	#77:20928
Expression	Mouse	AI	SC Sources	inhibitory	Tmigd3(Z2018)	-0.700649049745371	0.024018509248755	Spearman's rank correlation rho	two.sided	transmembrane and immunoglobulin domain containing 3	69296	ENSMUSG00000074344	#77:14205
Expression	Mouse	AI	SC Sources	inhibitory	Tnfrsf26(Z2018)	-0.700649049745371	0.024018509248755	Spearman's rank correlation rho	two.sided	tumor necrosis factor receptor superfamily member 26	244237	ENSMUSG00000045362	#77:31752
Expression	Mouse	AI	SC Sources	inhibitory	Vinac1(Z2018)	-0.700649049745371	0.024018509248755	Spearman's rank correlation rho	two.sided	vinculinalphacatenin family member 1	668894	ENSMUSG00000079051	#77:42670
Expression	Mouse	AI	SC Sources	inhibitory	Vmn2r2(Z2018)	-0.700649049745371	0.024018509248755	Spearman's rank correlation rho	two.sided	vomeronasal 2 receptor 2	100125586	ENSMUSG00000043897	#77:48804
Expression	Mouse	AI	SC Sources	excitatory	4930473D10Rik(Z2018)	-0.703004755513439	0.0346442553276611	Spearman's rank correlation rho	two.sided	RIKEN cDNA 4930473D10 gene	NA	ENSMUSG00000089934	#77:85432
Expression	Mouse	AI	SC Sources	excitatory	4932413F04Rik(Z2018)	-0.703004755513439	0.0346442553276611	Spearman's rank correlation rho	two.sided	RIKEN cDNA 4932413F04 gene	319215	ENSMUSG00000099616	#77:33693
Expression	Mouse	AI	SC Sources	excitatory	Gm16401(Z2018)	-0.703004755513439	0.0346442553276611	Spearman's rank correlation rho	two.sided	predicted gene 16401	NA	ENSMUSG00000072962	#77:77297
Expression	Mouse	AI	SC Sources	inhibitory	Gm2861(Z2018)	-0.703272404258886	0.0232695151675187	Spearman's rank correlation rho	two.sided	predicted gene 2861	NA	ENSMUSG00000105850	#77:84525
Expression	Mouse	AI	SC Sources	inhibitory	Eef1akmt3(Z2018)	-0.704693920380407	0.0228704477532659	Spearman's rank correlation rho	two.sided	EEF1A lysine methyltransferase 3	100504608	ENSMUSG00000080115	#77:51216
Expression	Mouse	AI	SC Sources	inhibitory	Gm44081(Z2018)	-0.704693920380407	0.0228704477532659	Spearman's rank correlation rho	two.sided	predicted gene 44081	NA	ENSMUSG00000108103	#77:84572
Expression	Mouse	AI	SC Sources	excitatory	1700092M07Rik(Z2018)	-0.70747497011084	0.0330130782097257	Spearman's rank correlation rho	two.sided	RIKEN cDNA 1700092M07 gene	74307	ENSMUSG00000090840	#77:17239
Expression	Mouse	AI	SC Sources	excitatory	4930471C04Rik(Z2018)	-0.70747497011084	0.0330130782097257	Spearman's rank correlation rho	two.sided	RIKEN cDNA 4930471C04 gene	78176	ENSMUSG00000091686	#77:20961
Expression	Mouse	AI	SC Sources	excitatory	4930519G04Rik(Z2018)	-0.70747497011084	0.0330130782097257	Spearman's rank correlation rho	two.sided	RIKEN cDNA 4930519G04 gene	67593	ENSMUSG00000029564	#77:13189
Expression	Mouse	AI	SC Sources	excitatory	4933425L06Rik(Z2018)	-0.70747497011084	0.0330130782097257	Spearman's rank correlation rho	two.sided	RIKEN cDNA 4933425L06 gene	66763	ENSMUSG00000021718	#77:13789
Expression	Mouse	AI	SC Sources	excitatory	C030007H22Rik(Z2018)	-0.70747497011084	0.0330130782097257	Spearman's rank correlation rho	two.sided	RIKEN cDNA C030007H22 gene	77331	ENSMUSG00000099938	#77:19463
Expression	Mouse	AI	SC Sources	excitatory	Cd3d(Z2018)	-0.70747497011084	0.0330130782097257	Spearman's rank correlation rho	two.sided	CD3 antigen delta polypeptide	12500	ENSMUSG00000032094	#77:318
Expression	Mouse	AI	SC Sources	excitatory	Gm12473(Z2018)	-0.70747497011084	0.0330130782097257	Spearman's rank correlation rho	two.sided	predicted gene 12473	NA	ENSMUSG00000086043	#77:74156
Expression	Mouse	AI	SC Sources	excitatory	Gm13179(Z2018)	-0.70747497011084	0.0330130782097257	Spearman's rank correlation rho	two.sided	predicted gene 13179	NA	ENSMUSG00000086018	#77:75233
Expression	Mouse	AI	SC Sources	excitatory	Gm13480(Z2018)	-0.70747497011084	0.0330130782097257	Spearman's rank correlation rho	two.sided	predicted gene 13480	NA	ENSMUSG00000085357	#77:73707
Expression	Mouse	AI	SC Sources	excitatory	Gm13856(Z2018)	-0.70747497011084	0.0330130782097257	Spearman's rank correlation rho	two.sided	predicted gene 13856	NA	ENSMUSG00000087356	#77:84735
Expression	Mouse	AI	SC Sources	excitatory	Gm15351(Z2018)	-0.70747497011084	0.0330130782097257	Spearman's rank correlation rho	two.sided	predicted gene 15351	NA	ENSMUSG00000086770	#77:90881
Expression	Mouse	AI	SC Sources	excitatory	Gm15567(Z2018)	-0.70747497011084	0.0330130782097257	Spearman's rank correlation rho	two.sided	predicted gene 15567	NA	ENSMUSG00000084974	#77:73075
Expression	Mouse	AI	SC Sources	excitatory	Gm15880(Z2018)	-0.70747497011084	0.0330130782097257	Spearman's rank correlation rho	two.sided	predicted gene 15880	100504375	ENSMUSG00000084821	#77:51311
Expression	Mouse	AI	SC Sources	excitatory	Gm17036(Z2018)	-0.70747497011084	0.0330130782097257	Spearman's rank correlation rho	two.sided	predicted gene 17036	NA	ENSMUSG00000091165	#77:77217
Expression	Mouse	AI	SC Sources	excitatory	Gm26796(Z2018)	-0.70747497011084	0.0330130782097257	Spearman's rank correlation rho	two.sided	predicted gene 26796	NA	ENSMUSG00000097575	#77:74837
Expression	Mouse	AI	SC Sources	excitatory	Gm28294(Z2018)	-0.70747497011084	0.0330130782097257	Spearman's rank correlation rho	two.sided	predicted gene 28294	NA	ENSMUSG00000101840	#77:91874
Expression	Mouse	AI	SC Sources	excitatory	Gm44151(Z2018)	-0.70747497011084	0.0330130782097257	Spearman's rank correlation rho	two.sided	predicted gene 44151	NA	ENSMUSG00000107862	#77:69521
Expression	Mouse	AI	SC Sources	excitatory	Gm45951(Z2018)	-0.70747497011084	0.0330130782097257	Spearman's rank correlation rho	two.sided	predicted gene 45951	108167344	ENSMUSG00000074863	#77:66991
Expression	Mouse	AI	SC Sources	excitatory	Gm5819(Z2018)	-0.70747497011084	0.0330130782097257	Spearman's rank correlation rho	two.sided	predicted gene 5819	NA	ENSMUSG00000092097	#77:69207
Expression	Mouse	AI	SC Sources	excitatory	Halr1(Z2018)	-0.70747497011084	0.0330130782097257	Spearman's rank correlation rho	two.sided	Hoxa adjacent long noncoding RNA 1	102635415	ENSMUSG00000085412	#77:56243
Expression	Mouse	AI	SC Sources	excitatory	Lrr1(Z2018)	-0.70747497011084	0.0330130782097257	Spearman's rank correlation rho	two.sided	leucine rich repeat protein 1	69706	ENSMUSG00000034883	#77:15947
Expression	Mouse	AI	SC Sources	excitatory	Myod1(Z2018)	-0.70747497011084	0.0330130782097257	Spearman's rank correlation rho	two.sided	myogenic differentiation 1	17927	ENSMUSG00000009471	#77:3341
Expression	Mouse	AI	SC Sources	excitatory	Pcdhga1(Z2018)	-0.70747497011084	0.0330130782097257	Spearman's rank correlation rho	two.sided	protocadherin gamma subfamily A 1	93709	ENSMUSG00000103144	#77:21999
Expression	Mouse	AI	SC Sources	excitatory	Prkag2os1(Z2018)	-0.70747497011084	0.0330130782097257	Spearman's rank correlation rho	two.sided	protein kinase AMPactivated gamma 2 noncatalytic subunit opposite strand 1	71161	ENSMUSG00000086446	#77:15144
Expression	Mouse	AI	SC Sources	excitatory	Serpinb6c(Z2018)	-0.70747497011084	0.0330130782097257	Spearman's rank correlation rho	two.sided	serine or cysteine peptidase inhibitor clade B member 6c	97848	ENSMUSG00000052180	#77:21421
Expression	Mouse	AI	SC Sources	excitatory	Spn(Z2018)	-0.70747497011084	0.0330130782097257	Spearman's rank correlation rho	two.sided	sialophorin	20737	ENSMUSG00000051457	#77:5573
Expression	Mouse	AI	SC Sources	excitatory	Tmprss3(Z2018)	-0.70747497011084	0.0330130782097257	Spearman's rank correlation rho	two.sided	transmembrane protease serine 3	140765	ENSMUSG00000024034	#77:27479
Expression	Mouse	AI	SC Sources	inhibitory	Dpf3(Z2018)	-0.709090909090909	0.0216659233675324	Spearman's rank correlation rho	two.sided	D4 zinc and double PHD fingers family 3	70127	ENSMUSG00000021221	#77:15713
Expression	Mouse	AI	SC Sources	inhibitory	Porcn(Z2018)	-0.709090909090909	0.0216659233675324	Spearman's rank correlation rho	two.sided	porcupine Oacyltransferase	53627	ENSMUSG00000031169	#77:8020
Expression	Mouse	AI	SC Sources	inhibitory	Trhde(Z2018)	-0.709090909090909	0.0216659233675324	Spearman's rank correlation rho	two.sided	TRHdegrading enzyme	237553	ENSMUSG00000050663	#77:30386
Expression	Mouse	AI	SC Sources	inhibitory	Zfhx2os(Z2018)	-0.709090909090909	0.0216659233675324	Spearman's rank correlation rho	two.sided	zinc finger homeobox 2 opposite strand	NA	ENSMUSG00000093452	#77:83295
Expression	Mouse	AI	SC Sources	excitatory	Mutyh(Z2018)	-0.711303297442365	0.0316565570333023	Spearman's rank correlation rho	two.sided	mutY DNA glycosylase	70603	ENSMUSG00000028687	#77:15464
Expression	Mouse	AI	SC Sources	excitatory	Tex14(Z2018)	-0.711966678801851	0.031425255860766	Spearman's rank correlation rho	two.sided	testis expressed gene 14	83560	ENSMUSG00000010342	#77:20308
Expression	Mouse	AI	SC Sources	excitatory	Btg1(Z2018)	-0.716666666666667	0.0298180356958453	Spearman's rank correlation rho	two.sided	B cell translocation gene 1 antiproliferative	12226	ENSMUSG00000036478	#77:509
Expression	Mouse	AI	SC Sources	excitatory	Mpp3(Z2018)	-0.716666666666667	0.0298180356958453	Spearman's rank correlation rho	two.sided	membrane protein palmitoylated 3 MAGUK p55 subfamily member 3	13384	ENSMUSG00000052373	#77:1710
Expression	Mouse	AI	SC Sources	inhibitory	Tnfsf12(Z2018)	-0.717328541542476	0.019528343138303	Spearman's rank correlation rho	two.sided	tumor necrosis factor ligand superfamily member 12	21944	ENSMUSG00000097328	#77:6813
Expression	Mouse	AI	SC Sources	inhibitory	4930502E18Rik(Z2018)	-0.717624084057112	0.0194544838779601	Spearman's rank correlation rho	two.sided	RIKEN cDNA 4930502E18 gene	75013	ENSMUSG00000055555	#77:18786
Expression	Mouse	AI	SC Sources	inhibitory	Casq1(Z2018)	-0.717624084057112	0.0194544838779601	Spearman's rank correlation rho	two.sided	calsequestrin 1	12372	ENSMUSG00000007122	#77:406
Expression	Mouse	AI	SC Sources	inhibitory	Gm26512(Z2018)	-0.717624084057112	0.0194544838779601	Spearman's rank correlation rho	two.sided	predicted gene 26512	NA	ENSMUSG00000097157	#77:76984
Expression	Mouse	AI	SC Sources	inhibitory	H2T18(Z2018)	-0.717624084057112	0.0194544838779601	Spearman's rank correlation rho	two.sided	histocompatibility 2 T region locus 18	15033	ENSMUSG00000054128	#77:2793
Expression	Mouse	AI	SC Sources	inhibitory	Slc2a9(Z2018)	-0.717624084057112	0.0194544838779601	Spearman's rank correlation rho	two.sided	solute carrier family 2 facilitated glucose transporter member 9	117591	ENSMUSG00000005107	#77:27549
Expression	Mouse	AI	SC Sources	excitatory	A730011C13Rik(Z2018)	-0.719671571529922	0.0288191846014358	Spearman's rank correlation rho	two.sided	RIKEN cDNA A730011C13 gene	NA	ENSMUSG00000084846	#77:90152
Expression	Mouse	AI	SC Sources	inhibitory	Kank2(Z2018)	-0.721212121212121	0.0185731550894602	Spearman's rank correlation rho	two.sided	KN motif and ankyrin repeat domains 2	235041	ENSMUSG00000032194	#77:30594
Expression	Mouse	AI	SC Sources	inhibitory	Mnd1(Z2018)	-0.721212121212121	0.0185731550894602	Spearman's rank correlation rho	two.sided	meiotic nuclear divisions 1	76915	ENSMUSG00000033752	#77:19663
Expression	Mouse	AI	SC Sources	inhibitory	Mpp3(Z2018)	-0.721212121212121	0.0185731550894602	Spearman's rank correlation rho	two.sided	membrane protein palmitoylated 3 MAGUK p55 subfamily member 3	13384	ENSMUSG00000052373	#77:1710
Expression	Mouse	AI	SC Sources	inhibitory	Nfia(Z2018)	-0.721212121212121	0.0185731550894602	Spearman's rank correlation rho	two.sided	nuclear factor IA	18027	ENSMUSG00000028565	#77:3270
Expression	Mouse	AI	SC Sources	inhibitory	Styx(Z2018)	-0.721212121212121	0.0185731550894602	Spearman's rank correlation rho	two.sided	serinethreoninetyrosine interaction protein	56291	ENSMUSG00000053205	#77:9498
Expression	Mouse	AI	SC Sources	inhibitory	Unc13d(Z2018)	-0.721212121212121	0.0185731550894602	Spearman's rank correlation rho	two.sided	unc13 homolog D	70450	ENSMUSG00000057948	#77:15553
Expression	Mouse	AI	SC Sources	inhibitory	Sebox(Z2018)	-0.723296749182776	0.018074025551278	Spearman's rank correlation rho	two.sided	SEBOX homeobox	18292	ENSMUSG00000001103	#77:3115
Expression	Mouse	AI	SC Sources	excitatory	Tmod4(Z2018)	-0.728039845617479	0.0261536207531622	Spearman's rank correlation rho	two.sided	tropomodulin 4	50874	ENSMUSG00000005628	#77:8975
Expression	Mouse	AI	SC Sources	excitatory	E130208F15Rik(Z2018)	-0.728918266392371	0.0258835971695602	Spearman's rank correlation rho	two.sided	RIKEN cDNA E130208F15 gene	NA	ENSMUSG00000074210	#77:97299
Expression	Mouse	AI	SC Sources	excitatory	Prrt2(Z2018)	-0.728918266392371	0.0258835971695602	Spearman's rank correlation rho	two.sided	prolinerich transmembrane protein 2	69017	ENSMUSG00000045114	#77:14363
Expression	Mouse	AI	SC Sources	excitatory	D030025P21Rik(Z2018)	-0.730296743340221	0.0254635616832393	Spearman's rank correlation rho	two.sided	RIKEN cDNA D030025P21 gene	100303738	ENSMUSG00000092130	#77:48455
Expression	Mouse	AI	SC Sources	excitatory	Gm15718(Z2018)	-0.730296743340221	0.0254635616832393	Spearman's rank correlation rho	two.sided	predicted gene 15718	NA	ENSMUSG00000085663	#77:81437
Expression	Mouse	AI	SC Sources	excitatory	Gm15906(Z2018)	-0.730296743340221	0.0254635616832393	Spearman's rank correlation rho	two.sided	predicted gene 15906	NA	ENSMUSG00000087416	#77:76239
Expression	Mouse	AI	SC Sources	excitatory	Gm16033(Z2018)	-0.730296743340221	0.0254635616832393	Spearman's rank correlation rho	two.sided	predicted gene 16033	NA	ENSMUSG00000086998	#77:73288
Expression	Mouse	AI	SC Sources	excitatory	Gm26918(Z2018)	-0.730296743340221	0.0254635616832393	Spearman's rank correlation rho	two.sided	predicted gene 26918	NA	ENSMUSG00000097976	#77:72557
Expression	Mouse	AI	SC Sources	excitatory	Gm29125(Z2018)	-0.730296743340221	0.0254635616832393	Spearman's rank correlation rho	two.sided	predicted gene 29125	NA	ENSMUSG00000101722	#77:72192
Expression	Mouse	AI	SC Sources	excitatory	Gm38150(Z2018)	-0.730296743340221	0.0254635616832393	Spearman's rank correlation rho	two.sided	predicted gene 38150	NA	ENSMUSG00000103164	#77:87315
Expression	Mouse	AI	SC Sources	excitatory	Igf2bp1(Z2018)	-0.730296743340221	0.0254635616832393	Spearman's rank correlation rho	two.sided	insulinlike growth factor 2 mRNA binding protein 1	140486	ENSMUSG00000013415	#77:27525
Expression	Mouse	AI	SC Sources	excitatory	Lman1l(Z2018)	-0.730296743340221	0.0254635616832393	Spearman's rank correlation rho	two.sided	lectin mannosebinding 1 like	235416	ENSMUSG00000056271	#77:30553
Expression	Mouse	AI	SC Sources	inhibitory	Tnnc2(Z2018)	-0.730554247733817	0.0164089210362846	Spearman's rank correlation rho	two.sided	troponin C2 fast	21925	ENSMUSG00000017300	#77:6830
Expression	Mouse	AI	SC Sources	inhibitory	Aox1(Z2018)	-0.730583953938843	0.0164023337843536	Spearman's rank correlation rho	two.sided	aldehyde oxidase 1	11761	ENSMUSG00000063558	#77:784
Expression	Mouse	AI	SC Sources	excitatory	Atp6v0c(Z2018)	-0.731126155013931	0.0252130044412035	Spearman's rank correlation rho	two.sided	ATPase H transporting lysosomal V0 subunit C	11984	ENSMUSG00000024121	#77:629
Expression	Mouse	AI	SC Sources	inhibitory	Ly6g6d(Z2018)	-0.731607317392445	0.0161765277312125	Spearman's rank correlation rho	two.sided	lymphocyte antigen 6 complex locus G6D	114654	ENSMUSG00000073413	#77:27966
Expression	Mouse	AI	SC Sources	inhibitory	Tph2(Z2018)	-0.731607317392445	0.0161765277312125	Spearman's rank correlation rho	two.sided	tryptophan hydroxylase 2	216343	ENSMUSG00000006764	#77:28242
Expression	Mouse	AI	SC Sources	excitatory	Cnfn(Z2018)	-0.732709181802739	0.024739299238569	Spearman's rank correlation rho	two.sided	cornifelin	72383	ENSMUSG00000063651	#77:16390
Expression	Mouse	AI	SC Sources	excitatory	Spag17os(Z2018)	-0.732709181802739	0.024739299238569	Spearman's rank correlation rho	two.sided	sperm associated antigen 17 opposite strand	NA	ENSMUSG00000085244	#77:71824
Expression	Mouse	AI	SC Sources	inhibitory	Cald1(Z2018)	-0.733333333333333	0.0158005962505715	Spearman's rank correlation rho	two.sided	caldesmon 1	109624	ENSMUSG00000029761	#77:24450
Expression	Mouse	AI	SC Sources	inhibitory	Car15(Z2018)	-0.733333333333333	0.0158005962505715	Spearman's rank correlation rho	two.sided	carbonic anhydrase 15	80733	ENSMUSG00000090236	#77:20452
Expression	Mouse	AI	SC Sources	inhibitory	Cryab(Z2018)	-0.733333333333333	0.0158005962505715	Spearman's rank correlation rho	two.sided	crystallin alpha B	12955	ENSMUSG00000032060	#77:15
Expression	Mouse	AI	SC Sources	inhibitory	Ddah2(Z2018)	-0.733333333333333	0.0158005962505715	Spearman's rank correlation rho	two.sided	dimethylarginine dimethylaminohydrolase 2	51793	ENSMUSG00000007039	#77:8934
Expression	Mouse	AI	SC Sources	inhibitory	Iqcg(Z2018)	-0.733333333333333	0.0158005962505715	Spearman's rank correlation rho	two.sided	IQ motif containing G	69707	ENSMUSG00000035578	#77:15946
Expression	Mouse	AI	SC Sources	inhibitory	Map3k6(Z2018)	-0.733333333333333	0.0158005962505715	Spearman's rank correlation rho	two.sided	mitogenactivated protein kinase kinase kinase 6	53608	ENSMUSG00000028862	#77:8037
Expression	Mouse	AI	SC Sources	inhibitory	Nfib(Z2018)	-0.733333333333333	0.0158005962505715	Spearman's rank correlation rho	two.sided	nuclear factor IB	18028	ENSMUSG00000008575	#77:3269
Expression	Mouse	AI	SC Sources	inhibitory	Pde4d(Z2018)	-0.733333333333333	0.0158005962505715	Spearman's rank correlation rho	two.sided	phosphodiesterase 4D cAMP specific	238871	ENSMUSG00000021699	#77:30266
Expression	Mouse	AI	SC Sources	inhibitory	Trim62(Z2018)	-0.733333333333333	0.0158005962505715	Spearman's rank correlation rho	two.sided	tripartite motifcontaining 62	67525	ENSMUSG00000041000	#77:13240
Expression	Mouse	AI	SC Sources	inhibitory	Lsp1(Z2018)	-0.737860371387252	0.014843563826735	Spearman's rank correlation rho	two.sided	lymphocyte specific 1	16985	ENSMUSG00000018819	#77:3786
Expression	Mouse	AI	SC Sources	inhibitory	Il23a(Z2018)	-0.741644763289679	0.0140751783369318	Spearman's rank correlation rho	two.sided	interleukin 23 alpha subunit p19	83430	ENSMUSG00000025383	#77:20336
Expression	Mouse	AI	SC Sources	inhibitory	Gm20683(Z2018)	-0.743484411410521	0.0137118849045071	Spearman's rank correlation rho	two.sided	predicted gene 20683	NA	ENSMUSG00000093593	#77:75440
Expression	Mouse	AI	SC Sources	inhibitory	Pax2(Z2018)	-0.743484411410521	0.0137118849045071	Spearman's rank correlation rho	two.sided	paired box 2	18504	ENSMUSG00000004231	#77:4996
Expression	Mouse	AI	SC Sources	inhibitory	Cecr2(Z2018)	-0.74411342538206	0.0135891859612702	Spearman's rank correlation rho	two.sided	CECR2 histone acetyllysine reader	330409	ENSMUSG00000071226	#77:34282
Expression	Mouse	AI	SC Sources	excitatory	Abcc12(Z2018)	-0.744776393792594	0.0213197281233201	Spearman's rank correlation rho	two.sided	ATPbinding cassette subfamily C CFTRMRP member 12	244562	ENSMUSG00000036872	#77:31731
Expression	Mouse	AI	SC Sources	inhibitory	Adamts18(Z2018)	-0.745454545454545	0.01333014631544	Spearman's rank correlation rho	two.sided	a disintegrinlike and metallopeptidase reprolysin type with thrombospondin type 1 motif 18	208936	ENSMUSG00000053399	#77:28849
Expression	Mouse	AI	SC Sources	inhibitory	Zbtb18(Z2018)	-0.745454545454545	0.01333014631544	Spearman's rank correlation rho	two.sided	zinc finger and BTB domain containing 18	30928	ENSMUSG00000063659	#77:7089
Expression	Mouse	AI	SC Sources	excitatory	Gm16499(Z2018)	-0.745869853982892	0.0210263031060696	Spearman's rank correlation rho	two.sided	predicted gene 16499	NA	ENSMUSG00000108175	#77:78841
Expression	Mouse	AI	SC Sources	excitatory	Mcam(Z2018)	-0.745869853982892	0.0210263031060696	Spearman's rank correlation rho	two.sided	melanoma cell adhesion molecule	84004	ENSMUSG00000032135	#77:20260
Expression	Mouse	AI	SC Sources	excitatory	ND3(Z2018)	-0.745869853982892	0.0210263031060696	Spearman's rank correlation rho	two.sided	NADH dehydrogenase subunit 3	17718	ENSMUSG00000064360	#77:3463
Expression	Mouse	AI	SC Sources	excitatory	Vwa7(Z2018)	-0.745869853982892	0.0210263031060696	Spearman's rank correlation rho	two.sided	von Willebrand factor A domain containing 7	27762	ENSMUSG00000007030	#77:7567
Expression	Mouse	AI	SC Sources	excitatory	Gm10787(Z2018)	-0.748554161923727	0.0203173432017693	Spearman's rank correlation rho	two.sided	predicted gene 10787	100038479	ENSMUSG00000074919	#77:45800
Expression	Mouse	AI	SC Sources	excitatory	Gm26789(Z2018)	-0.748554161923727	0.0203173432017693	Spearman's rank correlation rho	two.sided	predicted gene 26789	NA	ENSMUSG00000096991	#77:85635
Expression	Mouse	AI	SC Sources	excitatory	Gm37768(Z2018)	-0.748554161923727	0.0203173432017693	Spearman's rank correlation rho	two.sided	predicted gene 37768	NA	ENSMUSG00000103649	#77:88000
Expression	Mouse	AI	SC Sources	excitatory	Hbaa2(Z2018)	-0.748554161923727	0.0203173432017693	Spearman's rank correlation rho	two.sided	hemoglobin alpha adult chain 2	110257	ENSMUSG00000069917	#77:25997
Expression	Mouse	AI	SC Sources	excitatory	Atad2b(Z2018)	-0.75	0.0199421261319925	Spearman's rank correlation rho	two.sided	ATPase family AAA domain containing 2B	320817	ENSMUSG00000052812	#77:34792
Expression	Mouse	AI	SC Sources	excitatory	Foxn2(Z2018)	-0.75	0.0199421261319925	Spearman's rank correlation rho	two.sided	forkhead box N2	14236	ENSMUSG00000034998	#77:1259
Expression	Mouse	AI	SC Sources	excitatory	Shf(Z2018)	-0.75	0.0199421261319925	Spearman's rank correlation rho	two.sided	Src homology 2 domain containing F	435684	ENSMUSG00000033256	#77:37750
Expression	Mouse	AI	SC Sources	inhibitory	Car3(Z2018)	-0.751067616198811	0.0122833786116571	Spearman's rank correlation rho	two.sided	carbonic anhydrase 3	12350	ENSMUSG00000027559	#77:424
Expression	Mouse	AI	SC Sources	inhibitory	Drc7(Z2018)	-0.751067616198811	0.0122833786116571	Spearman's rank correlation rho	two.sided	dynein regulatory complex subunit 7	330830	ENSMUSG00000031786	#77:34227
Expression	Mouse	AI	SC Sources	inhibitory	Echdc3(Z2018)	-0.751067616198811	0.0122833786116571	Spearman's rank correlation rho	two.sided	enoyl Coenzyme A hydratase domain containing 3	67856	ENSMUSG00000039063	#77:13007
Expression	Mouse	AI	SC Sources	inhibitory	Myo7a(Z2018)	-0.751067616198811	0.0122833786116571	Spearman's rank correlation rho	two.sided	myosin VIIA	17921	ENSMUSG00000030761	#77:3345
Expression	Mouse	AI	SC Sources	inhibitory	1700063D05Rik(Z2018)	-0.753123419252168	0.0119148590988134	Spearman's rank correlation rho	two.sided	RIKEN cDNA 1700063D05 gene	78500	ENSMUSG00000100837	#77:20760
Expression	Mouse	AI	SC Sources	inhibitory	Emp1(Z2018)	-0.753123419252168	0.0119148590988134	Spearman's rank correlation rho	two.sided	epithelial membrane protein 1	13730	ENSMUSG00000030208	#77:1508
Expression	Mouse	AI	SC Sources	inhibitory	Hoxa7(Z2018)	-0.753123419252168	0.0119148590988134	Spearman's rank correlation rho	two.sided	homeobox A7	15404	ENSMUSG00000038236	#77:2611
Expression	Mouse	AI	SC Sources	inhibitory	Ostn(Z2018)	-0.753123419252168	0.0119148590988134	Spearman's rank correlation rho	two.sided	osteocrin	239790	ENSMUSG00000052276	#77:30187
Expression	Mouse	AI	SC Sources	inhibitory	Zfp647(Z2018)	-0.753123419252168	0.0119148590988134	Spearman's rank correlation rho	two.sided	zinc finger protein 647	239546	ENSMUSG00000054967	#77:30214
Expression	Mouse	AI	SC Sources	inhibitory	Eps8l1(Z2018)	-0.75380287416328	0.0117947862899837	Spearman's rank correlation rho	two.sided	EPS8like 1	67425	ENSMUSG00000006154	#77:13312
Expression	Mouse	AI	SC Sources	inhibitory	Slc17a8(Z2018)	-0.756414575087226	0.0113411467110004	Spearman's rank correlation rho	two.sided	solute carrier family 17 sodiumdependent inorganic phosphate cotransporter member 8	216227	ENSMUSG00000019935	#77:28249
Expression	Mouse	AI	SC Sources	inhibitory	Mustn1(Z2018)	-0.756619533371674	0.0113060734344279	Spearman's rank correlation rho	two.sided	musculoskeletal embryonic nuclear protein 1	66175	ENSMUSG00000042485	#77:12207
Expression	Mouse	AI	SC Sources	excitatory	1700121L03Rik(Z2018)	-0.762413608092039	0.0169081013461437	Spearman's rank correlation rho	two.sided	RIKEN cDNA 1700121L03 gene	NA	ENSMUSG00000099574	#77:75999
Expression	Mouse	AI	SC Sources	excitatory	Masp1(Z2018)	-0.762821441573412	0.0168140142779085	Spearman's rank correlation rho	two.sided	mannanbinding lectin serine peptidase 1	17174	ENSMUSG00000022887	#77:3685
Expression	Mouse	AI	SC Sources	inhibitory	Cdh1(Z2018)	-0.764723391038789	0.00997949077220273	Spearman's rank correlation rho	two.sided	cadherin 1	12550	ENSMUSG00000000303	#77:282
Expression	Mouse	AI	SC Sources	inhibitory	Gm16685(Z2018)	-0.764723391038789	0.00997949077220273	Spearman's rank correlation rho	two.sided	predicted gene 16685	NA	ENSMUSG00000097804	#77:87437
Expression	Mouse	AI	SC Sources	inhibitory	Lrp2(Z2018)	-0.764723391038789	0.00997949077220273	Spearman's rank correlation rho	two.sided	low density lipoprotein receptorrelated protein 2	14725	ENSMUSG00000027070	#77:2966
Expression	Mouse	AI	SC Sources	excitatory	Ccdc88c(Z2018)	-0.765941686205071	0.0161056934506849	Spearman's rank correlation rho	two.sided	coiledcoil domain containing 88C	68339	ENSMUSG00000021182	#77:14696
Expression	Mouse	AI	SC Sources	excitatory	Kit(Z2018)	-0.766666666666667	0.015944016578974	Spearman's rank correlation rho	two.sided	KIT protooncogene receptor tyrosine kinase	16590	ENSMUSG00000005672	#77:2033
Expression	Mouse	AI	SC Sources	excitatory	Txnip(Z2018)	-0.766666666666667	0.015944016578974	Spearman's rank correlation rho	two.sided	thioredoxin interacting protein	56338	ENSMUSG00000038393	#77:9464
Expression	Mouse	AI	SC Sources	excitatory	H19(Z2018)	-0.766811580507233	0.0159118299268297	Spearman's rank correlation rho	two.sided	H19 imprinted maternally expressed transcript	14955	ENSMUSG00000000031	#77:2831
Expression	Mouse	AI	SC Sources	inhibitory	C230024C17Rik(Z2018)	-0.768036754286865	0.00947014489919614	Spearman's rank correlation rho	two.sided	RIKEN cDNA C230024C17 gene	329271	ENSMUSG00000100334	#77:34455
Expression	Mouse	AI	SC Sources	inhibitory	Gm16006(Z2018)	-0.768036754286865	0.00947014489919614	Spearman's rank correlation rho	two.sided	predicted gene 16006	NA	ENSMUSG00000090002	#77:90133
Expression	Mouse	AI	SC Sources	inhibitory	Gm28777(Z2018)	-0.768036754286865	0.00947014489919614	Spearman's rank correlation rho	two.sided	predicted gene 28777	NA	ENSMUSG00000100763	#77:71533
Expression	Mouse	AI	SC Sources	inhibitory	Pkp3(Z2018)	-0.768036754286865	0.00947014489919614	Spearman's rank correlation rho	two.sided	plakophilin 3	56460	ENSMUSG00000054065	#77:9376
Expression	Mouse	AI	SC Sources	inhibitory	Tarm1(Z2018)	-0.768036754286865	0.00947014489919614	Spearman's rank correlation rho	two.sided	T cellinteracting activating receptor on myeloid cells 1	245126	ENSMUSG00000053338	#77:31679
Expression	Mouse	AI	SC Sources	inhibitory	Tg(Z2018)	-0.768036754286865	0.00947014489919614	Spearman's rank correlation rho	two.sided	thyroglobulin	21819	ENSMUSG00000053469	#77:6896
Expression	Mouse	AI	SC Sources	inhibitory	Tnfsfm13(Z2018)	-0.768036754286865	0.00947014489919614	Spearman's rank correlation rho	two.sided	tumor necrosis factor ligand superfamily membranebound member 13	619441	ENSMUSG00000018752	#77:38482
Expression	Mouse	AI	SC Sources	inhibitory	Trmt9b(Z2018)	-0.76969696969697	0.00922195272221606	Spearman's rank correlation rho	two.sided	tRNA methyltransferase 9B	319582	ENSMUSG00000039620	#77:33504
Expression	Mouse	AI	SC Sources	inhibitory	Rnf225(Z2018)	-0.778119095910483	0.00803313849599635	Spearman's rank correlation rho	two.sided	ring finger protein 225	381845	ENSMUSG00000033967	#77:35490
Expression	Mouse	AI	SC Sources	inhibitory	Vegfc(Z2018)	-0.778119095910483	0.00803313849599635	Spearman's rank correlation rho	two.sided	vascular endothelial growth factor C	22341	ENSMUSG00000031520	#77:6557
Expression	Mouse	AI	SC Sources	inhibitory	A730035I17Rik(Z2018)	-0.778379165878768	0.00799825562921142	Spearman's rank correlation rho	two.sided	RIKEN cDNA A730035I17 gene	NA	ENSMUSG00000045238	#77:84223
Expression	Mouse	AI	SC Sources	inhibitory	Xaf1(Z2018)	-0.779199761307608	0.00788889293863527	Spearman's rank correlation rho	two.sided	XIAP associated factor 1	327959	ENSMUSG00000040483	#77:34628
Expression	Mouse	AI	SC Sources	excitatory	Itgb7(Z2018)	-0.779773029163932	0.01320518673206	Spearman's rank correlation rho	two.sided	integrin beta 7	16421	ENSMUSG00000001281	#77:2153
Expression	Mouse	AI	SC Sources	inhibitory	Schip1(Z2018)	-0.781818181818182	0.00754700778106788	Spearman's rank correlation rho	two.sided	schwannomin interacting protein 1	30953	ENSMUSG00000027777	#77:7066
Expression	Mouse	AI	SC Sources	inhibitory	Stat2(Z2018)	-0.781818181818182	0.00754700778106788	Spearman's rank correlation rho	two.sided	signal transducer and activator of transcription 2	20847	ENSMUSG00000040033	#77:5508
Expression	Mouse	AI	SC Sources	excitatory	Gm12295(Z2018)	-0.782216558951573	0.0127322036870836	Spearman's rank correlation rho	two.sided	predicted gene 12295	327946	ENSMUSG00000085162	#77:34634
Expression	Mouse	AI	SC Sources	excitatory	Gm15723(Z2018)	-0.782216558951573	0.0127322036870836	Spearman's rank correlation rho	two.sided	predicted gene 15723	NA	ENSMUSG00000084865	#77:85445
Expression	Mouse	AI	SC Sources	excitatory	Tgm5(Z2018)	-0.782216558951573	0.0127322036870836	Spearman's rank correlation rho	two.sided	transglutaminase 5	74176	ENSMUSG00000053675	#77:17336
Expression	Mouse	AI	SC Sources	excitatory	Kank2(Z2018)	-0.783333333333333	0.0125198730194499	Spearman's rank correlation rho	two.sided	KN motif and ankyrin repeat domains 2	235041	ENSMUSG00000032194	#77:30594
Expression	Mouse	AI	SC Sources	excitatory	Gm15577(Z2018)	-0.785068999090738	0.0121946126420882	Spearman's rank correlation rho	two.sided	predicted gene 15577	NA	ENSMUSG00000086708	#77:91882
Expression	Mouse	AI	SC Sources	inhibitory	Drd4(Z2018)	-0.78788480334571	0.0067954323151991	Spearman's rank correlation rho	two.sided	dopamine receptor D4	13491	ENSMUSG00000025496	#77:1632
Expression	Mouse	AI	SC Sources	inhibitory	Ehd2(Z2018)	-0.790277206784084	0.00651422358724081	Spearman's rank correlation rho	two.sided	EHdomain containing 2	259300	ENSMUSG00000074364	#77:32251
Expression	Mouse	AI	SC Sources	inhibitory	Atp6v0c(Z2018)	-0.791470623690405	0.0063770841870566	Spearman's rank correlation rho	two.sided	ATPase H transporting lysosomal V0 subunit C	11984	ENSMUSG00000024121	#77:629
Expression	Mouse	AI	SC Sources	inhibitory	Ntf3(Z2018)	-0.791470623690405	0.0063770841870566	Spearman's rank correlation rho	two.sided	neurotrophin 3	18205	ENSMUSG00000049107	#77:3153
Expression	Mouse	AI	SC Sources	inhibitory	Nfix(Z2018)	-0.793939393939394	0.0060999233136969	Spearman's rank correlation rho	two.sided	nuclear factor IX	18032	ENSMUSG00000001911	#77:3266
Expression	Mouse	AI	SC Sources	inhibitory	Hspb2(Z2018)	-0.79520506611734	0.00596120546678365	Spearman's rank correlation rho	two.sided	heat shock protein 2	69253	ENSMUSG00000038086	#77:14231
Expression	Mouse	AI	SC Sources	inhibitory	Hes3(Z2018)	-0.798862828138735	0.00557294217441621	Spearman's rank correlation rho	two.sided	hes family bHLH transcription factor 3	15207	ENSMUSG00000028946	#77:2704
Expression	Mouse	AI	SC Sources	excitatory	4932422M17Rik(Z2018)	-0.8	0.00962792472537981	Spearman's rank correlation rho	two.sided	RIKEN cDNA 4932422M17 gene	NA	ENSMUSG00000105881	#77:73491
Expression	Mouse	AI	SC Sources	excitatory	Gmppa(Z2018)	-0.8	0.00962792472537981	Spearman's rank correlation rho	two.sided	GDPmannose pyrophosphorylase A	69080	ENSMUSG00000033021	#77:14325
Expression	Mouse	AI	SC Sources	excitatory	Pxn(Z2018)	-0.8	0.00962792472537981	Spearman's rank correlation rho	two.sided	paxillin	19303	ENSMUSG00000029528	#77:4499
Expression	Mouse	AI	SC Sources	inhibitory	Tekt1(Z2018)	-0.802435317657685	0.00521146176670642	Spearman's rank correlation rho	two.sided	tektin 1	21689	ENSMUSG00000020799	#77:6945
Expression	Mouse	AI	SC Sources	inhibitory	B3gnt5(Z2018)	-0.803741486073202	0.00508357798839519	Spearman's rank correlation rho	two.sided	UDPGlcNAcbetaGal beta13Nacetylglucosaminyltransferase 5	108105	ENSMUSG00000022686	#77:23323
Expression	Mouse	AI	SC Sources	inhibitory	Plekhh3(Z2018)	-0.806060606060606	0.00486206110196458	Spearman's rank correlation rho	two.sided	pleckstrin homology domain containing family H with MyTH4 domain member 3	217198	ENSMUSG00000035172	#77:28126
Expression	Mouse	AI	SC Sources	inhibitory	Tprn(Z2018)	-0.806060606060606	0.00486206110196458	Spearman's rank correlation rho	two.sided	taperin	97031	ENSMUSG00000048707	#77:21699
Expression	Mouse	AI	SC Sources	inhibitory	Tex14(Z2018)	-0.806643965330132	0.0048074439148866	Spearman's rank correlation rho	two.sided	testis expressed gene 14	83560	ENSMUSG00000010342	#77:20308
Expression	Mouse	AI	SC Sources	excitatory	Mia(Z2018)	-0.811722586493051	0.00788929768782947	Spearman's rank correlation rho	two.sided	melanoma inhibitory activity	12587	ENSMUSG00000089661	#77:252
Expression	Mouse	AI	SC Sources	excitatory	Hist1h1e(Z2018)	-0.816666666666667	0.00722478524635878	Spearman's rank correlation rho	two.sided	histone cluster 1 H1e	50709	ENSMUSG00000051627	#77:7031
Expression	Mouse	AI	SC Sources	inhibitory	Egfr(Z2018)	-0.818181818181818	0.00381492008255072	Spearman's rank correlation rho	two.sided	epidermal growth factor receptor	13649	ENSMUSG00000020122	#77:1546
Expression	Mouse	AI	SC Sources	inhibitory	Lgals1(Z2018)	-0.818181818181818	0.00381492008255072	Spearman's rank correlation rho	two.sided	lectin galactose binding soluble 1	16852	ENSMUSG00000068220	#77:3852
Expression	Mouse	AI	SC Sources	inhibitory	Lcat(Z2018)	-0.826751539404888	0.00317971408601042	Spearman's rank correlation rho	two.sided	lecithin cholesterol acyltransferase	16816	ENSMUSG00000035237	#77:3875
Expression	Mouse	AI	SC Sources	inhibitory	Sel1l3(Z2018)	-0.83030303030303	0.00294022702327953	Spearman's rank correlation rho	two.sided	sel1 suppressor of lin12like 3 C elegans	231238	ENSMUSG00000029189	#77:29048
Expression	Mouse	AI	SC Sources	excitatory	Sbk1(Z2018)	-0.833333333333333	0.00526569102916175	Spearman's rank correlation rho	two.sided	SH3binding kinase 1	104175	ENSMUSG00000042978	#77:22291
Expression	Mouse	AI	SC Sources	excitatory	St18(Z2018)	-0.836827408755723	0.00490701483410884	Spearman's rank correlation rho	two.sided	suppression of tumorigenicity 18	240690	ENSMUSG00000033740	#77:30099
Expression	Mouse	AI	SC Sources	inhibitory	Car4(Z2018)	-0.854545454545454	0.00163680331598671	Spearman's rank correlation rho	two.sided	carbonic anhydrase 4	12351	ENSMUSG00000000805	#77:423
Expression	Mouse	AI	SC Sources	inhibitory	Unc5b(Z2018)	-0.854545454545454	0.00163680331598671	Spearman's rank correlation rho	two.sided	unc5 netrin receptor B	107449	ENSMUSG00000020099	#77:23649
Expression	Mouse	AI	SC Sources	excitatory	Ltbp2(Z2018)	-0.85809867342476	0.00307611452607267	Spearman's rank correlation rho	two.sided	latent transforming growth factor beta binding protein 2	16997	ENSMUSG00000002020	#77:3777
Expression	Mouse	AI	SC Sources	inhibitory	Nkain1(Z2018)	-0.859855884500864	0.00142005828895517	Spearman's rank correlation rho	two.sided	NaK transporting ATPase interacting 1	67149	ENSMUSG00000078532	#77:13509
Expression	Mouse	AI	SC Sources	excitatory	Ly6g6d(Z2018)	-0.864530967116533	0.00263237184483384	Spearman's rank correlation rho	two.sided	lymphocyte antigen 6 complex locus G6D	114654	ENSMUSG00000073413	#77:27966
Expression	Mouse	AI	SC Sources	inhibitory	Adcy1(Z2018)	-0.866666666666667	0.00117353818015546	Spearman's rank correlation rho	two.sided	adenylate cyclase 1	432530	ENSMUSG00000020431	#77:36321
Expression	Mouse	AI	SC Sources	inhibitory	Kcnj12(Z2018)	-0.878787878787879	8.138621117322e-4	Spearman's rank correlation rho	two.sided	potassium inwardlyrectifying channel subfamily J member 12	16515	ENSMUSG00000042529	#77:2092
Expression	Mouse	AI	SC Sources	inhibitory	Gmppa(Z2018)	-0.903030303030303	3.4361219776328e-4	Spearman's rank correlation rho	two.sided	GDPmannose pyrophosphorylase A	69080	ENSMUSG00000033021	#77:14325
Expression	Mouse	AI	SC Targets	excitatory	Ncald(Z2018)	0.966666666666667	2.15503127483578e-5	Spearman's rank correlation rho	two.sided	neurocalcin delta	52589	ENSMUSG00000051359	#77:8463
Expression	Mouse	AI	SC Targets	inhibitory	Arg2(Z2018)	0.963636363636364	7.32097480952982e-6	Spearman's rank correlation rho	two.sided	arginase type II	11847	ENSMUSG00000021125	#77:712
Expression	Mouse	AI	SC Targets	inhibitory	Ngef(Z2018)	0.963636363636364	7.32097480952982e-6	Spearman's rank correlation rho	two.sided	neuronal guanine nucleotide exchange factor	53972	ENSMUSG00000026259	#77:9826
Expression	Mouse	AI	SC Targets	inhibitory	Cntnap5a(Z2018)	0.951515151515151	2.27985492064171e-5	Spearman's rank correlation rho	two.sided	contactin associated proteinlike 5A	636808	ENSMUSG00000070695	#77:39008
Expression	Mouse	AI	SC Targets	inhibitory	Tnfrsf19(Z2018)	0.951515151515151	2.27985492064171e-5	Spearman's rank correlation rho	two.sided	tumor necrosis factor receptor superfamily member 19	29820	ENSMUSG00000060548	#77:7191
Expression	Mouse	AI	SC Targets	excitatory	Vrk1(Z2018)	0.95	8.76252396508624e-5	Spearman's rank correlation rho	two.sided	vaccinia related kinase 1	22367	ENSMUSG00000021115	#77:6536
Expression	Mouse	AI	SC Targets	inhibitory	Epor(Z2018)	0.939393939393939	5.4840529985137e-5	Spearman's rank correlation rho	two.sided	erythropoietin receptor	13857	ENSMUSG00000006235	#77:1459
Expression	Mouse	AI	SC Targets	inhibitory	Hrk(Z2018)	0.939393939393939	5.4840529985137e-5	Spearman's rank correlation rho	two.sided	harakiri BCL2 interacting protein contains only BH3 domain	12123	ENSMUSG00000046607	#77:554
Expression	Mouse	AI	SC Targets	inhibitory	Igsf9(Z2018)	0.939393939393939	5.4840529985137e-5	Spearman's rank correlation rho	two.sided	immunoglobulin superfamily member 9	93842	ENSMUSG00000037995	#77:21951
Expression	Mouse	AI	SC Targets	inhibitory	Neu2(Z2018)	0.939393939393939	5.4840529985137e-5	Spearman's rank correlation rho	two.sided	neuraminidase 2	23956	ENSMUSG00000079434	#77:6262
Expression	Mouse	AI	SC Targets	excitatory	Coch(Z2018)	0.933333333333333	2.3589981215941e-4	Spearman's rank correlation rho	two.sided	cochlin	12810	ENSMUSG00000020953	#77:121
Expression	Mouse	AI	SC Targets	inhibitory	Tbc1d8(Z2018)	0.927272727272727	1.1203450639397e-4	Spearman's rank correlation rho	two.sided	TBC1 domain family member 8	54610	ENSMUSG00000003134	#77:9689
Expression	Mouse	AI	SC Targets	inhibitory	Isl1(Z2018)	0.919198937236662	1.6900586363867e-4	Spearman's rank correlation rho	two.sided	ISL1 transcription factor LIMhomeodomain	16392	ENSMUSG00000042258	#77:2175
Expression	Mouse	AI	SC Targets	inhibitory	Six3(Z2018)	0.919198937236662	1.6900586363867e-4	Spearman's rank correlation rho	two.sided	sine oculisrelated homeobox 3	20473	ENSMUSG00000038805	#77:5774
Expression	Mouse	AI	SC Targets	excitatory	Cdh4(Z2018)	0.916666666666667	5.066190663052e-4	Spearman's rank correlation rho	two.sided	cadherin 4	12561	ENSMUSG00000000305	#77:274
Expression	Mouse	AI	SC Targets	excitatory	Rgs20(Z2018)	0.916666666666667	5.066190663052e-4	Spearman's rank correlation rho	two.sided	regulator of Gprotein signaling 20	58175	ENSMUSG00000002459	#77:9020
Expression	Mouse	AI	SC Targets	excitatory	Rnf169(Z2018)	0.916666666666667	5.066190663052e-4	Spearman's rank correlation rho	two.sided	ring finger protein 169	108937	ENSMUSG00000058761	#77:24790
Expression	Mouse	AI	SC Targets	excitatory	Sulf1(Z2018)	0.916666666666667	5.066190663052e-4	Spearman's rank correlation rho	two.sided	sulfatase 1	240725	ENSMUSG00000016918	#77:30097
Expression	Mouse	AI	SC Targets	inhibitory	Actr3b(Z2018)	0.915151515151515	2.0447240614883e-4	Spearman's rank correlation rho	two.sided	ARP3 actinrelated protein 3B	242894	ENSMUSG00000056367	#77:31890
Expression	Mouse	AI	SC Targets	inhibitory	Ccdc66(Z2018)	0.915151515151515	2.0447240614883e-4	Spearman's rank correlation rho	two.sided	coiledcoil domain containing 66	320234	ENSMUSG00000046753	#77:33141
Expression	Mouse	AI	SC Targets	inhibitory	Cd68(Z2018)	0.915151515151515	2.0447240614883e-4	Spearman's rank correlation rho	two.sided	CD68 antigen	12514	ENSMUSG00000018774	#77:306
Expression	Mouse	AI	SC Targets	inhibitory	Ensa(Z2018)	0.915151515151515	2.0447240614883e-4	Spearman's rank correlation rho	two.sided	endosulfine alpha	56205	ENSMUSG00000038619	#77:9534
Expression	Mouse	AI	SC Targets	inhibitory	Lmo7(Z2018)	0.915151515151515	2.0447240614883e-4	Spearman's rank correlation rho	two.sided	LIM domain only 7	380928	ENSMUSG00000033060	#77:35700
Expression	Mouse	AI	SC Targets	inhibitory	Neurl1b(Z2018)	0.915151515151515	2.0447240614883e-4	Spearman's rank correlation rho	two.sided	neuralized E3 ubiquitin protein ligase 1B	240055	ENSMUSG00000034413	#77:30165
Expression	Mouse	AI	SC Targets	inhibitory	Nrgn(Z2018)	0.915151515151515	2.0447240614883e-4	Spearman's rank correlation rho	two.sided	neurogranin	64011	ENSMUSG00000053310	#77:12457
Expression	Mouse	AI	SC Targets	inhibitory	Pcp4(Z2018)	0.915151515151515	2.0447240614883e-4	Spearman's rank correlation rho	two.sided	Purkinje cell protein 4	18546	ENSMUSG00000090223	#77:4968
Expression	Mouse	AI	SC Targets	inhibitory	Ackr2(Z2018)	0.914179247518375	2.1374925624336e-4	Spearman's rank correlation rho	two.sided	atypical chemokine receptor 2	59289	ENSMUSG00000044534	#77:10857
Expression	Mouse	AI	SC Targets	excitatory	Capns2(Z2018)	0.912870929175277	5.8983922243763e-4	Spearman's rank correlation rho	two.sided	calpain small subunit 2	69543	ENSMUSG00000078144	#77:14049
Expression	Mouse	AI	SC Targets	excitatory	Gm17300(Z2018)	0.912870929175277	5.8983922243763e-4	Spearman's rank correlation rho	two.sided	predicted gene 17300	NA	ENSMUSG00000091021	#77:85585
Expression	Mouse	AI	SC Targets	inhibitory	2010300C02Rik(Z2018)	0.903030303030303	3.4361219776328e-4	Spearman's rank correlation rho	two.sided	RIKEN cDNA 2010300C02 gene	72097	ENSMUSG00000026090	#77:16575
Expression	Mouse	AI	SC Targets	inhibitory	Arpp21(Z2018)	0.903030303030303	3.4361219776328e-4	Spearman's rank correlation rho	two.sided	cyclic AMPregulated phosphoprotein 21	74100	ENSMUSG00000032503	#77:17393
Expression	Mouse	AI	SC Targets	inhibitory	Klhl23(Z2018)	0.903030303030303	3.4361219776328e-4	Spearman's rank correlation rho	two.sided	kelchlike 23	277396	ENSMUSG00000042155	#77:33841
Expression	Mouse	AI	SC Targets	excitatory	2010320M18Rik(Z2018)	0.9	9.4306232234032e-4	Spearman's rank correlation rho	two.sided	RIKEN cDNA 2010320M18 gene	NA	ENSMUSG00000100691	#77:86637
Expression	Mouse	AI	SC Targets	excitatory	Pcp4(Z2018)	0.9	9.4306232234032e-4	Spearman's rank correlation rho	two.sided	Purkinje cell protein 4	18546	ENSMUSG00000090223	#77:4968
Expression	Mouse	AI	SC Targets	excitatory	Pdzrn3(Z2018)	0.9	9.4306232234032e-4	Spearman's rank correlation rho	two.sided	PDZ domain containing RING finger 3	55983	ENSMUSG00000035357	#77:9620
Expression	Mouse	AI	SC Targets	excitatory	Sorcs2(Z2018)	0.9	9.4306232234032e-4	Spearman's rank correlation rho	two.sided	sortilinrelated VPS10 domain containing receptor 2	81840	ENSMUSG00000029093	#77:20367
Expression	Mouse	AI	SC Targets	excitatory	1700023F02Rik(Z2018)	0.894613510591771	0.00112700733301905	Spearman's rank correlation rho	two.sided	RIKEN cDNA 1700023F02 gene	69433	ENSMUSG00000100000	#77:14111
Expression	Mouse	AI	SC Targets	excitatory	Dpep2(Z2018)	0.894613510591771	0.00112700733301905	Spearman's rank correlation rho	two.sided	dipeptidase 2	319446	ENSMUSG00000053687	#77:33582
Expression	Mouse	AI	SC Targets	excitatory	Gm15261(Z2018)	0.894613510591771	0.00112700733301905	Spearman's rank correlation rho	two.sided	predicted gene 15261	NA	ENSMUSG00000087201	#77:93113
Expression	Mouse	AI	SC Targets	excitatory	Gm37640(Z2018)	0.894613510591771	0.00112700733301905	Spearman's rank correlation rho	two.sided	predicted gene 37640	NA	ENSMUSG00000102862	#77:79680
Expression	Mouse	AI	SC Targets	excitatory	Rab17(Z2018)	0.894613510591771	0.00112700733301905	Spearman's rank correlation rho	two.sided	RAB17 member RAS oncogene family	19329	ENSMUSG00000026304	#77:4488
Expression	Mouse	AI	SC Targets	excitatory	Stat4(Z2018)	0.894613510591771	0.00112700733301905	Spearman's rank correlation rho	two.sided	signal transducer and activator of transcription 4	20849	ENSMUSG00000062939	#77:5506
Expression	Mouse	AI	SC Targets	inhibitory	Gm38413(Z2018)	0.894186721257433	4.8183587307463e-4	Spearman's rank correlation rho	two.sided	predicted gene 38413	330133	ENSMUSG00000105218	#77:34327
Expression	Mouse	AI	SC Targets	inhibitory	Cacna1h(Z2018)	0.890909090909091	5.4214422483386e-4	Spearman's rank correlation rho	two.sided	calcium channel voltagedependent T type alpha 1H subunit	58226	ENSMUSG00000024112	#77:10987
Expression	Mouse	AI	SC Targets	inhibitory	Dusp14(Z2018)	0.890909090909091	5.4214422483386e-4	Spearman's rank correlation rho	two.sided	dual specificity phosphatase 14	56405	ENSMUSG00000018648	#77:9419
Expression	Mouse	AI	SC Targets	inhibitory	Gm38037(Z2018)	0.890909090909091	5.4214422483386e-4	Spearman's rank correlation rho	two.sided	predicted gene 38037	NA	ENSMUSG00000102840	#77:88416
Expression	Mouse	AI	SC Targets	inhibitory	Grm3(Z2018)	0.890909090909091	5.4214422483386e-4	Spearman's rank correlation rho	two.sided	glutamate receptor metabotropic 3	108069	ENSMUSG00000003974	#77:23348
Expression	Mouse	AI	SC Targets	inhibitory	Krt77(Z2018)	0.890909090909091	5.4214422483386e-4	Spearman's rank correlation rho	two.sided	keratin 77	406220	ENSMUSG00000067594	#77:36485
Expression	Mouse	AI	SC Targets	inhibitory	Rem2(Z2018)	0.890909090909091	5.4214422483386e-4	Spearman's rank correlation rho	two.sided	rad and gem related GTP binding protein 2	140743	ENSMUSG00000022176	#77:27481
Expression	Mouse	AI	SC Targets	inhibitory	Cyp2c23(Z2018)	0.889637522752781	5.6696472183796e-4	Spearman's rank correlation rho	two.sided	cytochrome P450 family 2 subfamily c polypeptide 23	226143	ENSMUSG00000025197	#77:29592
Expression	Mouse	AI	SC Targets	excitatory	1810037I17Rik(Z2018)	0.883333333333333	0.00159050042349787	Spearman's rank correlation rho	two.sided	RIKEN cDNA 1810037I17 gene	67704	ENSMUSG00000054091	#77:13112
Expression	Mouse	AI	SC Targets	excitatory	Atrnl1(Z2018)	0.883333333333333	0.00159050042349787	Spearman's rank correlation rho	two.sided	attractin like 1	226255	ENSMUSG00000054843	#77:29577
Expression	Mouse	AI	SC Targets	excitatory	Hsbp1(Z2018)	0.883333333333333	0.00159050042349787	Spearman's rank correlation rho	two.sided	heat shock factor binding protein 1	68196	ENSMUSG00000031839	#77:14781
Expression	Mouse	AI	SC Targets	excitatory	Rab33a(Z2018)	0.883333333333333	0.00159050042349787	Spearman's rank correlation rho	two.sided	RAB33A member RAS oncogene family	19337	ENSMUSG00000031104	#77:4481
Expression	Mouse	AI	SC Targets	inhibitory	Lrp8os2(Z2018)	0.881463038336094	7.4686083722749e-4	Spearman's rank correlation rho	two.sided	low density lipoprotein receptorrelated protein 8 apolipoprotein e receptor opposite strand 2	NA	ENSMUSG00000073779	#77:91317
Expression	Mouse	AI	SC Targets	inhibitory	Tsks(Z2018)	0.881463038336094	7.4686083722749e-4	Spearman's rank correlation rho	two.sided	testisspecific serine kinase substrate	22116	ENSMUSG00000059891	#77:6714
Expression	Mouse	AI	SC Targets	excitatory	Trim54(Z2018)	0.879092162576274	0.00179448806985306	Spearman's rank correlation rho	two.sided	tripartite motifcontaining 54	58522	ENSMUSG00000062077	#77:10963
Expression	Mouse	AI	SC Targets	inhibitory	Acer2(Z2018)	0.878787878787879	8.1386211173221e-4	Spearman's rank correlation rho	two.sided	alkaline ceramidase 2	230379	ENSMUSG00000038007	#77:29177
Expression	Mouse	AI	SC Targets	inhibitory	Itpr1(Z2018)	0.878787878787879	8.1386211173221e-4	Spearman's rank correlation rho	two.sided	inositol 145trisphosphate receptor 1	16438	ENSMUSG00000030102	#77:2140
Expression	Mouse	AI	SC Targets	inhibitory	Jsrp1(Z2018)	0.878787878787879	8.1386211173221e-4	Spearman's rank correlation rho	two.sided	junctional sarcoplasmic reticulum protein 1	71912	ENSMUSG00000020216	#77:16692
Expression	Mouse	AI	SC Targets	inhibitory	Klf9(Z2018)	0.878787878787879	8.1386211173221e-4	Spearman's rank correlation rho	two.sided	Kruppellike factor 9	16601	ENSMUSG00000033863	#77:2023
Expression	Mouse	AI	SC Targets	inhibitory	Gpr6(Z2018)	0.877366660369984	8.511884372885e-4	Spearman's rank correlation rho	two.sided	G proteincoupled receptor 6	140741	ENSMUSG00000046922	#77:27483
Expression	Mouse	AI	SC Targets	excitatory	Zfp42(Z2018)	0.876356092008266	0.00193529224563061	Spearman's rank correlation rho	two.sided	zinc finger protein 42	22702	ENSMUSG00000051176	#77:6415
Expression	Mouse	AI	SC Targets	inhibitory	Gm16075(Z2018)	0.875383982899293	9.0532582825793e-4	Spearman's rank correlation rho	two.sided	predicted gene 16075	NA	ENSMUSG00000087322	#77:88835
Expression	Mouse	AI	SC Targets	excitatory	1110002O04Rik(Z2018)	0.866666666666667	0.0024953982859902	Spearman's rank correlation rho	two.sided	RIKEN cDNA 1110002O04 gene	NA	ENSMUSG00000102531	#77:93768
Expression	Mouse	AI	SC Targets	excitatory	4833412C05Rik(Z2018)	0.866666666666667	0.0024953982859902	Spearman's rank correlation rho	two.sided	RIKEN cDNA 4833412C05 gene	73904	ENSMUSG00000097697	#77:17534
Expression	Mouse	AI	SC Targets	inhibitory	Chchd10(Z2018)	0.866666666666667	0.00117353818015547	Spearman's rank correlation rho	two.sided	coiledcoilhelixcoiledcoilhelix domain containing 10	103172	ENSMUSG00000049422	#77:22569
Expression	Mouse	AI	SC Targets	inhibitory	Dbp(Z2018)	0.866666666666667	0.00117353818015547	Spearman's rank correlation rho	two.sided	D site albumin promoter binding protein	13170	ENSMUSG00000059824	#77:1870
Expression	Mouse	AI	SC Targets	excitatory	Dusp14(Z2018)	0.866666666666667	0.0024953982859902	Spearman's rank correlation rho	two.sided	dual specificity phosphatase 14	56405	ENSMUSG00000018648	#77:9419
Expression	Mouse	AI	SC Targets	inhibitory	Gmpr(Z2018)	0.866666666666667	0.00117353818015547	Spearman's rank correlation rho	two.sided	guanosine monophosphate reductase	66355	ENSMUSG00000000253	#77:12074
Expression	Mouse	AI	SC Targets	excitatory	Gramd4(Z2018)	0.866666666666667	0.0024953982859902	Spearman's rank correlation rho	two.sided	GRAM domain containing 4	223752	ENSMUSG00000035900	#77:29845
Expression	Mouse	AI	SC Targets	excitatory	Hey1(Z2018)	0.866666666666667	0.0024953982859902	Spearman's rank correlation rho	two.sided	hairyenhancerofsplit related with YRPW motif 1	15213	ENSMUSG00000040289	#77:2699
Expression	Mouse	AI	SC Targets	excitatory	Mef2c(Z2018)	0.866666666666667	0.0024953982859902	Spearman's rank correlation rho	two.sided	myocyte enhancer factor 2C	17260	ENSMUSG00000005583	#77:3621
Expression	Mouse	AI	SC Targets	inhibitory	Nupl1(Z2018)	0.866666666666667	0.00117353818015547	Spearman's rank correlation rho	two.sided	nucleoporin like 1	NA	ENSMUSG00000063895	#77:91802
Expression	Mouse	AI	SC Targets	inhibitory	Pcsk9(Z2018)	0.866666666666667	0.00117353818015547	Spearman's rank correlation rho	two.sided	proprotein convertase subtilisinkexin type 9	100102	ENSMUSG00000044254	#77:21043
Expression	Mouse	AI	SC Targets	excitatory	Ppat(Z2018)	0.866666666666667	0.0024953982859902	Spearman's rank correlation rho	two.sided	phosphoribosyl pyrophosphate amidotransferase	231327	ENSMUSG00000029246	#77:29039
Expression	Mouse	AI	SC Targets	excitatory	Pus3(Z2018)	0.866666666666667	0.0024953982859902	Spearman's rank correlation rho	two.sided	pseudouridine synthase 3	67049	ENSMUSG00000032103	#77:13586
Expression	Mouse	AI	SC Targets	excitatory	Rcc1l(Z2018)	0.866666666666667	0.0024953982859902	Spearman's rank correlation rho	two.sided	reculator of chromosome condensation 1 like	94254	ENSMUSG00000061979	#77:21773
Expression	Mouse	AI	SC Targets	inhibitory	Tef(Z2018)	0.866666666666667	0.00117353818015547	Spearman's rank correlation rho	two.sided	thyrotroph embryonic factor	21685	ENSMUSG00000022389	#77:6947
Expression	Mouse	AI	SC Targets	excitatory	Ttpal(Z2018)	0.866666666666667	0.0024953982859902	Spearman's rank correlation rho	two.sided	tocopherol alpha transfer proteinlike	76080	ENSMUSG00000017679	#77:18067
Expression	Mouse	AI	SC Targets	inhibitory	Xrra1(Z2018)	0.862921451283397	0.00130487014333212	Spearman's rank correlation rho	two.sided	Xray radiation resistance associated 1	446101	ENSMUSG00000035211	#77:37585
Expression	Mouse	AI	SC Targets	inhibitory	Urah(Z2018)	0.859855884500864	0.00142005828895517	Spearman's rank correlation rho	two.sided	urate 5hydroxyiso hydrolase	76974	ENSMUSG00000025481	#77:19619
Expression	Mouse	AI	SC Targets	excitatory	Mael(Z2018)	0.85809867342476	0.00307611452607267	Spearman's rank correlation rho	two.sided	maelstrom spermatogenic transposon silencer	98558	ENSMUSG00000040629	#77:21262
Expression	Mouse	AI	SC Targets	excitatory	Pif1(Z2018)	0.85809867342476	0.00307611452607267	Spearman's rank correlation rho	two.sided	PIF1 5to3 DNA helicase	208084	ENSMUSG00000041064	#77:28927
Expression	Mouse	AI	SC Targets	inhibitory	Brca1(Z2018)	0.857146816588891	0.00152783983733756	Spearman's rank correlation rho	two.sided	breast cancer 1 early onset	12189	ENSMUSG00000017146	#77:521
Expression	Mouse	AI	SC Targets	inhibitory	Nod2(Z2018)	0.857146816588891	0.00152783983733756	Spearman's rank correlation rho	two.sided	nucleotidebinding oligomerization domain containing 2	257632	ENSMUSG00000055994	#77:31461
Expression	Mouse	AI	SC Targets	inhibitory	Nrap(Z2018)	0.85666839728859	0.00154747245550379	Spearman's rank correlation rho	two.sided	nebulinrelated anchoring protein	18175	ENSMUSG00000049134	#77:3175
Expression	Mouse	AI	SC Targets	inhibitory	Akap5(Z2018)	0.854545454545454	0.00163680331598671	Spearman's rank correlation rho	two.sided	A kinase PRKA anchor protein 5	238276	ENSMUSG00000021057	#77:30311
Expression	Mouse	AI	SC Targets	inhibitory	Cep85l(Z2018)	0.854545454545454	0.00163680331598671	Spearman's rank correlation rho	two.sided	centrosomal protein 85like	100038725	ENSMUSG00000038594	#77:45602
Expression	Mouse	AI	SC Targets	inhibitory	Dclk3(Z2018)	0.854545454545454	0.00163680331598671	Spearman's rank correlation rho	two.sided	doublecortinlike kinase 3	245038	ENSMUSG00000032500	#77:31683
Expression	Mouse	AI	SC Targets	inhibitory	Dnah1(Z2018)	0.854545454545454	0.00163680331598671	Spearman's rank correlation rho	two.sided	dynein axonemal heavy chain 1	110084	ENSMUSG00000019027	#77:24124
Expression	Mouse	AI	SC Targets	inhibitory	Egr1(Z2018)	0.854545454545454	0.00163680331598671	Spearman's rank correlation rho	two.sided	early growth response 1	13653	ENSMUSG00000038418	#77:1544
Expression	Mouse	AI	SC Targets	inhibitory	Inpp5d(Z2018)	0.854545454545454	0.00163680331598671	Spearman's rank correlation rho	two.sided	inositol polyphosphate5phosphatase D	16331	ENSMUSG00000026288	#77:2217
Expression	Mouse	AI	SC Targets	inhibitory	Iqub(Z2018)	0.854545454545454	0.00163680331598671	Spearman's rank correlation rho	two.sided	IQ motif and ubiquitin domain containing	214704	ENSMUSG00000046192	#77:28391
Expression	Mouse	AI	SC Targets	inhibitory	Lman2l(Z2018)	0.854545454545454	0.00163680331598671	Spearman's rank correlation rho	two.sided	lectin mannosebinding 2like	214895	ENSMUSG00000001143	#77:28379
Expression	Mouse	AI	SC Targets	inhibitory	Pdia5(Z2018)	0.854545454545454	0.00163680331598671	Spearman's rank correlation rho	two.sided	protein disulfide isomerase associated 5	72599	ENSMUSG00000022844	#77:16292
Expression	Mouse	AI	SC Targets	inhibitory	Prkch(Z2018)	0.854545454545454	0.00163680331598671	Spearman's rank correlation rho	two.sided	protein kinase C eta	18755	ENSMUSG00000021108	#77:4824
Expression	Mouse	AI	SC Targets	inhibitory	Sgk3(Z2018)	0.854545454545454	0.00163680331598671	Spearman's rank correlation rho	two.sided	serumglucocorticoid regulated kinase 3	170755	ENSMUSG00000025915	#77:27381
Expression	Mouse	AI	SC Targets	inhibitory	Zfp706(Z2018)	0.854545454545454	0.00163680331598671	Spearman's rank correlation rho	two.sided	zinc finger protein 706	68036	ENSMUSG00000062397	#77:14879
Expression	Mouse	AI	SC Targets	inhibitory	4933407L21Rik(Z2018)	0.85106776115209	0.00179113003019505	Spearman's rank correlation rho	two.sided	RIKEN cDNA 4933407L21 gene	71141	ENSMUSG00000026224	#77:15160
Expression	Mouse	AI	SC Targets	inhibitory	Gm11767(Z2018)	0.85106776115209	0.00179113003019505	Spearman's rank correlation rho	two.sided	predicted gene 11767	NA	ENSMUSG00000085207	#77:70749
Expression	Mouse	AI	SC Targets	excitatory	Atpsckmt(Z2018)	0.85	0.00370477732758581	Spearman's rank correlation rho	two.sided	ATP synthase C subunit lysine Nmethyltransferase	68073	ENSMUSG00000039065	#77:14856
Expression	Mouse	AI	SC Targets	excitatory	Farp1(Z2018)	0.85	0.00370477732758581	Spearman's rank correlation rho	two.sided	FERM RhoGEF Arhgef and pleckstrin domain protein 1 chondrocytederived	223254	ENSMUSG00000025555	#77:29897
Expression	Mouse	AI	SC Targets	excitatory	Grk3(Z2018)	0.85	0.00370477732758581	Spearman's rank correlation rho	two.sided	G proteincoupled receptor kinase 3	320129	ENSMUSG00000042249	#77:33203
Expression	Mouse	AI	SC Targets	excitatory	Kcnf1(Z2018)	0.85	0.00370477732758581	Spearman's rank correlation rho	two.sided	potassium voltagegated channel subfamily F member 1	382571	ENSMUSG00000051726	#77:35362
Expression	Mouse	AI	SC Targets	excitatory	Nme1(Z2018)	0.85	0.00370477732758581	Spearman's rank correlation rho	two.sided	NMENM23 nucleoside diphosphate kinase 1	18102	ENSMUSG00000037601	#77:3227
Expression	Mouse	AI	SC Targets	excitatory	Stk32c(Z2018)	0.85	0.00370477732758581	Spearman's rank correlation rho	two.sided	serinethreonine kinase 32C	57740	ENSMUSG00000015981	#77:9081
Expression	Mouse	AI	SC Targets	excitatory	Tiam1(Z2018)	0.85	0.00370477732758581	Spearman's rank correlation rho	two.sided	T cell lymphoma invasion and metastasis 1	21844	ENSMUSG00000002489	#77:6874
Expression	Mouse	AI	SC Targets	inhibitory	Slc22a3(Z2018)	0.84498870571529	0.00208579650533431	Spearman's rank correlation rho	two.sided	solute carrier family 22 organic cation transporter member 3	20519	ENSMUSG00000023828	#77:5739
Expression	Mouse	AI	SC Targets	inhibitory	Ankrd37(Z2018)	0.842424242424242	0.00222003122591684	Spearman's rank correlation rho	two.sided	ankyrin repeat domain 37	654824	ENSMUSG00000050914	#77:40754
Expression	Mouse	AI	SC Targets	inhibitory	Apool(Z2018)	0.842424242424242	0.00222003122591684	Spearman's rank correlation rho	two.sided	apolipoprotein Olike	68117	ENSMUSG00000025525	#77:14833
Expression	Mouse	AI	SC Targets	inhibitory	Arhgap19(Z2018)	0.842424242424242	0.00222003122591684	Spearman's rank correlation rho	two.sided	Rho GTPase activating protein 19	71085	ENSMUSG00000025154	#77:15198
Expression	Mouse	AI	SC Targets	inhibitory	Cacng3(Z2018)	0.842424242424242	0.00222003122591684	Spearman's rank correlation rho	two.sided	calcium channel voltagedependent gamma subunit 3	54376	ENSMUSG00000066189	#77:9744
Expression	Mouse	AI	SC Targets	inhibitory	Calm2(Z2018)	0.842424242424242	0.00222003122591684	Spearman's rank correlation rho	two.sided	calmodulin 2	12314	ENSMUSG00000036438	#77:453
Expression	Mouse	AI	SC Targets	inhibitory	Drd1(Z2018)	0.842424242424242	0.00222003122591684	Spearman's rank correlation rho	two.sided	dopamine receptor D1	13488	ENSMUSG00000021478	#77:1635
Expression	Mouse	AI	SC Targets	inhibitory	Fndc9(Z2018)	0.842424242424242	0.00222003122591684	Spearman's rank correlation rho	two.sided	fibronectin type III domain containing 9	320116	ENSMUSG00000048721	#77:33213
Expression	Mouse	AI	SC Targets	inhibitory	Foxp2(Z2018)	0.842424242424242	0.00222003122591684	Spearman's rank correlation rho	two.sided	forkhead box P2	114142	ENSMUSG00000029563	#77:26171
Expression	Mouse	AI	SC Targets	inhibitory	Fras1(Z2018)	0.842424242424242	0.00222003122591684	Spearman's rank correlation rho	two.sided	Fraser extracellular matrix complex subunit 1	231470	ENSMUSG00000034687	#77:29026
Expression	Mouse	AI	SC Targets	inhibitory	Fyco1(Z2018)	0.842424242424242	0.00222003122591684	Spearman's rank correlation rho	two.sided	FYVE and coiledcoil domain containing 1	17281	ENSMUSG00000025241	#77:3614
Expression	Mouse	AI	SC Targets	inhibitory	Itm2c(Z2018)	0.842424242424242	0.00222003122591684	Spearman's rank correlation rho	two.sided	integral membrane protein 2C	64294	ENSMUSG00000026223	#77:12419
Expression	Mouse	AI	SC Targets	inhibitory	Lrrc1(Z2018)	0.842424242424242	0.00222003122591684	Spearman's rank correlation rho	two.sided	leucine rich repeat containing 1	214345	ENSMUSG00000032352	#77:28426
Expression	Mouse	AI	SC Targets	inhibitory	Lrrc10b(Z2018)	0.842424242424242	0.00222003122591684	Spearman's rank correlation rho	two.sided	leucine rich repeat containing 10B	278795	ENSMUSG00000090291	#77:33800
Expression	Mouse	AI	SC Targets	inhibitory	Myl12a(Z2018)	0.842424242424242	0.00222003122591684	Spearman's rank correlation rho	two.sided	myosin light chain 12A regulatory nonsarcomeric	67268	ENSMUSG00000024048	#77:13429
Expression	Mouse	AI	SC Targets	inhibitory	Pdyn(Z2018)	0.842424242424242	0.00222003122591684	Spearman's rank correlation rho	two.sided	prodynorphin	18610	ENSMUSG00000027400	#77:4922
Expression	Mouse	AI	SC Targets	inhibitory	Ptpn13(Z2018)	0.842424242424242	0.00222003122591684	Spearman's rank correlation rho	two.sided	protein tyrosine phosphatase nonreceptor type 13	19249	ENSMUSG00000034573	#77:4544
Expression	Mouse	AI	SC Targets	inhibitory	Zdhhc14(Z2018)	0.842424242424242	0.00222003122591684	Spearman's rank correlation rho	two.sided	zinc finger DHHC domain containing 14	224454	ENSMUSG00000034265	#77:29776
Expression	Mouse	AI	SC Targets	excitatory	Gm11827(Z2018)	0.841625411530173	0.00444222283820125	Spearman's rank correlation rho	two.sided	predicted gene 11827	100503518	ENSMUSG00000086765	#77:51708
Expression	Mouse	AI	SC Targets	excitatory	Inhbe(Z2018)	0.841625411530173	0.00444222283820125	Spearman's rank correlation rho	two.sided	inhibin betaE	16326	ENSMUSG00000047492	#77:2221
Expression	Mouse	AI	SC Targets	inhibitory	Sh2d6(Z2018)	0.840554073221593	0.00232177895009115	Spearman's rank correlation rho	two.sided	SH2 domain containing 6	71130	ENSMUSG00000052631	#77:15171
Expression	Mouse	AI	SC Targets	excitatory	Fmod(Z2018)	0.839841254841255	0.0046113676328362	Spearman's rank correlation rho	two.sided	fibromodulin	14264	ENSMUSG00000041559	#77:1238
Expression	Mouse	AI	SC Targets	excitatory	Kcnk15(Z2018)	0.839841254841255	0.0046113676328362	Spearman's rank correlation rho	two.sided	potassium channel subfamily K member 15	241769	ENSMUSG00000035238	#77:31998
Expression	Mouse	AI	SC Targets	inhibitory	Pifo(Z2018)	0.837909235304168	0.0024713611632489	Spearman's rank correlation rho	two.sided	primary cilia formation	100503311	ENSMUSG00000010136	#77:51807
Expression	Mouse	AI	SC Targets	inhibitory	Smpdl3b(Z2018)	0.833995557147454	0.00270528410311762	Spearman's rank correlation rho	two.sided	sphingomyelin phosphodiesterase acidlike 3B	100340	ENSMUSG00000028885	#77:21004
Expression	Mouse	AI	SC Targets	excitatory	Adnp2(Z2018)	0.833333333333333	0.00526569102916174	Spearman's rank correlation rho	two.sided	ADNP homeobox 2	240442	ENSMUSG00000053950	#77:30122
Expression	Mouse	AI	SC Targets	excitatory	Ascl1(Z2018)	0.833333333333333	0.00526569102916174	Spearman's rank correlation rho	two.sided	achaetescute family bHLH transcription factor 1	17172	ENSMUSG00000020052	#77:3687
Expression	Mouse	AI	SC Targets	excitatory	Drd1(Z2018)	0.833333333333333	0.00526569102916174	Spearman's rank correlation rho	two.sided	dopamine receptor D1	13488	ENSMUSG00000021478	#77:1635
Expression	Mouse	AI	SC Targets	excitatory	Fhit(Z2018)	0.833333333333333	0.00526569102916174	Spearman's rank correlation rho	two.sided	fragile histidine triad gene	14198	ENSMUSG00000060579	#77:1283
Expression	Mouse	AI	SC Targets	excitatory	Gas8(Z2018)	0.833333333333333	0.00526569102916174	Spearman's rank correlation rho	two.sided	growth arrest specific 8	104346	ENSMUSG00000040220	#77:22204
Expression	Mouse	AI	SC Targets	excitatory	Hes5(Z2018)	0.833333333333333	0.00526569102916174	Spearman's rank correlation rho	two.sided	hes family bHLH transcription factor 5	15208	ENSMUSG00000048001	#77:2703
Expression	Mouse	AI	SC Targets	excitatory	Pafah2(Z2018)	0.833333333333333	0.00526569102916174	Spearman's rank correlation rho	two.sided	plateletactivating factor acetylhydrolase 2	100163	ENSMUSG00000037366	#77:21035
Expression	Mouse	AI	SC Targets	excitatory	Rars(Z2018)	0.833333333333333	0.00526569102916174	Spearman's rank correlation rho	two.sided	arginyltRNA synthetase	104458	ENSMUSG00000018848	#77:22152
Expression	Mouse	AI	SC Targets	excitatory	Taf5l(Z2018)	0.833333333333333	0.00526569102916174	Spearman's rank correlation rho	two.sided	TATAbox binding protein associated factor 5 like	102162	ENSMUSG00000038697	#77:22726
Expression	Mouse	AI	SC Targets	inhibitory	1110017D15Rik(Z2018)	0.83030303030303	0.00294022702327952	Spearman's rank correlation rho	two.sided	RIKEN cDNA 1110017D15 gene	73721	ENSMUSG00000028441	#77:17651
Expression	Mouse	AI	SC Targets	inhibitory	1810020O05Rik(Z2018)	0.83030303030303	0.00294022702327952	Spearman's rank correlation rho	two.sided	Riken cDNA 1810020O05 gene	613264	ENSMUSG00000089997	#77:38531
Expression	Mouse	AI	SC Targets	inhibitory	Akap1(Z2018)	0.83030303030303	0.00294022702327952	Spearman's rank correlation rho	two.sided	A kinase PRKA anchor protein 1	11640	ENSMUSG00000018428	#77:851
Expression	Mouse	AI	SC Targets	inhibitory	Cap1(Z2018)	0.83030303030303	0.00294022702327952	Spearman's rank correlation rho	two.sided	CAP adenylate cyclaseassociated protein 1 yeast	12331	ENSMUSG00000028656	#77:440
Expression	Mouse	AI	SC Targets	inhibitory	Ctss(Z2018)	0.83030303030303	0.00294022702327952	Spearman's rank correlation rho	two.sided	cathepsin S	13040	ENSMUSG00000038642	#77:1951
Expression	Mouse	AI	SC Targets	inhibitory	Epha8(Z2018)	0.83030303030303	0.00294022702327952	Spearman's rank correlation rho	two.sided	Eph receptor A8	13842	ENSMUSG00000028661	#77:1472
Expression	Mouse	AI	SC Targets	inhibitory	Extl1(Z2018)	0.83030303030303	0.00294022702327952	Spearman's rank correlation rho	two.sided	exostoses multiplelike 1	56219	ENSMUSG00000028838	#77:9522
Expression	Mouse	AI	SC Targets	inhibitory	Gm29595(Z2018)	0.83030303030303	0.00294022702327952	Spearman's rank correlation rho	two.sided	predicted gene 29595	102639746	ENSMUSG00000100417	#77:60787
Expression	Mouse	AI	SC Targets	inhibitory	Gp1bb(Z2018)	0.83030303030303	0.00294022702327952	Spearman's rank correlation rho	two.sided	glycoprotein Ib beta polypeptide	14724	ENSMUSG00000050761	#77:2967
Expression	Mouse	AI	SC Targets	inhibitory	Kcnj2(Z2018)	0.83030303030303	0.00294022702327952	Spearman's rank correlation rho	two.sided	potassium inwardlyrectifying channel subfamily J member 2	16518	ENSMUSG00000041695	#77:2089
Expression	Mouse	AI	SC Targets	inhibitory	Mterf1b(Z2018)	0.83030303030303	0.00294022702327952	Spearman's rank correlation rho	two.sided	mitochondrial transcription termination factor 1b	208595	ENSMUSG00000053178	#77:28884
Expression	Mouse	AI	SC Targets	inhibitory	Myo1b(Z2018)	0.83030303030303	0.00294022702327952	Spearman's rank correlation rho	two.sided	myosin IB	17912	ENSMUSG00000018417	#77:3351
Expression	Mouse	AI	SC Targets	inhibitory	Plk2(Z2018)	0.83030303030303	0.00294022702327952	Spearman's rank correlation rho	two.sided	polo like kinase 2	20620	ENSMUSG00000021701	#77:5660
Expression	Mouse	AI	SC Targets	inhibitory	Rbm24(Z2018)	0.83030303030303	0.00294022702327952	Spearman's rank correlation rho	two.sided	RNA binding motif protein 24	666794	ENSMUSG00000038132	#77:41772
Expression	Mouse	AI	SC Targets	inhibitory	Rpa3(Z2018)	0.83030303030303	0.00294022702327952	Spearman's rank correlation rho	two.sided	replication protein A3	68240	ENSMUSG00000012483	#77:14748
Expression	Mouse	AI	SC Targets	inhibitory	Sntb2(Z2018)	0.83030303030303	0.00294022702327952	Spearman's rank correlation rho	two.sided	syntrophin basic 2	20650	ENSMUSG00000041308	#77:5644
Expression	Mouse	AI	SC Targets	inhibitory	Spint2(Z2018)	0.83030303030303	0.00294022702327952	Spearman's rank correlation rho	two.sided	serine protease inhibitor Kunitz type 2	20733	ENSMUSG00000074227	#77:5574
Expression	Mouse	AI	SC Targets	excitatory	A430034D21Rik(Z2018)	0.826868865789565	0.00597575203892635	Spearman's rank correlation rho	two.sided	RIKEN cDNA A430034D21 gene	NA	ENSMUSG00000103594	#77:70467
Expression	Mouse	AI	SC Targets	excitatory	Ucn(Z2018)	0.826868865789565	0.00597575203892635	Spearman's rank correlation rho	two.sided	urocortin	22226	ENSMUSG00000038676	#77:6641
Expression	Mouse	AI	SC Targets	inhibitory	4930528G23Rik(Z2018)	0.826174377818692	0.00321991681397683	Spearman's rank correlation rho	two.sided	RIKEN cDNA 4930528G23 gene	75831	ENSMUSG00000084909	#77:18218
Expression	Mouse	AI	SC Targets	inhibitory	C030005K15Rik(Z2018)	0.826174377818692	0.00321991681397683	Spearman's rank correlation rho	two.sided	RIKEN cDNA C030005K15 gene	NA	ENSMUSG00000079183	#77:89217
Expression	Mouse	AI	SC Targets	inhibitory	Cd4(Z2018)	0.826174377818692	0.00321991681397683	Spearman's rank correlation rho	two.sided	CD4 antigen	12504	ENSMUSG00000023274	#77:314
Expression	Mouse	AI	SC Targets	excitatory	Gm15825(Z2018)	0.821583836257749	0.00660265592724443	Spearman's rank correlation rho	two.sided	predicted gene 15825	102635013	ENSMUSG00000089787	#77:56567
Expression	Mouse	AI	SC Targets	excitatory	Ptpn20(Z2018)	0.821583836257749	0.00660265592724443	Spearman's rank correlation rho	two.sided	protein tyrosine phosphatase nonreceptor type 20	19256	ENSMUSG00000021940	#77:4539
Expression	Mouse	AI	SC Targets	excitatory	Smpdl3b(Z2018)	0.821583836257749	0.00660265592724443	Spearman's rank correlation rho	two.sided	sphingomyelin phosphodiesterase acidlike 3B	100340	ENSMUSG00000028885	#77:21004
Expression	Mouse	AI	SC Targets	inhibitory	Arc(Z2018)	0.818181818181818	0.00381492008255072	Spearman's rank correlation rho	two.sided	activity regulated cytoskeletalassociated protein	11838	ENSMUSG00000022602	#77:722
Expression	Mouse	AI	SC Targets	inhibitory	Celf3(Z2018)	0.818181818181818	0.00381492008255072	Spearman's rank correlation rho	two.sided	CUGBP Elavlike family member 3	78784	ENSMUSG00000028137	#77:20609
Expression	Mouse	AI	SC Targets	inhibitory	Elk1(Z2018)	0.818181818181818	0.00381492008255072	Spearman's rank correlation rho	two.sided	ELK1 member of ETS oncogene family	13712	ENSMUSG00000009406	#77:1517
Expression	Mouse	AI	SC Targets	inhibitory	Npas2(Z2018)	0.818181818181818	0.00381492008255072	Spearman's rank correlation rho	two.sided	neuronal PAS domain protein 2	18143	ENSMUSG00000026077	#77:3196
Expression	Mouse	AI	SC Targets	inhibitory	Nts(Z2018)	0.818181818181818	0.00381492008255072	Spearman's rank correlation rho	two.sided	neurotensin	67405	ENSMUSG00000019890	#77:13324
Expression	Mouse	AI	SC Targets	inhibitory	Otof(Z2018)	0.818181818181818	0.00381492008255072	Spearman's rank correlation rho	two.sided	otoferlin	83762	ENSMUSG00000062372	#77:20288
Expression	Mouse	AI	SC Targets	inhibitory	Pou3f4(Z2018)	0.818181818181818	0.00381492008255072	Spearman's rank correlation rho	two.sided	POU domain class 3 transcription factor 4	18994	ENSMUSG00000056854	#77:4716
Expression	Mouse	AI	SC Targets	inhibitory	Rbm7(Z2018)	0.818181818181818	0.00381492008255072	Spearman's rank correlation rho	two.sided	RNA binding motif protein 7	67010	ENSMUSG00000042396	#77:13615
Expression	Mouse	AI	SC Targets	inhibitory	Ubxn11(Z2018)	0.818181818181818	0.00381492008255072	Spearman's rank correlation rho	two.sided	UBX domain protein 11	67586	ENSMUSG00000012126	#77:13196
Expression	Mouse	AI	SC Targets	excitatory	6430584L05Rik(Z2018)	0.816666666666667	0.00722478524635878	Spearman's rank correlation rho	two.sided	RIKEN cDNA 6430584L05 gene	330324	ENSMUSG00000108228	#77:34296
Expression	Mouse	AI	SC Targets	excitatory	Alox5ap(Z2018)	0.816666666666667	0.00722478524635878	Spearman's rank correlation rho	two.sided	arachidonate 5lipoxygenase activating protein	11690	ENSMUSG00000060063	#77:823
Expression	Mouse	AI	SC Targets	excitatory	Amer3(Z2018)	0.816666666666667	0.00722478524635878	Spearman's rank correlation rho	two.sided	APC membrane recruitment 3	211383	ENSMUSG00000045174	#77:28674
Expression	Mouse	AI	SC Targets	excitatory	BC048403(Z2018)	0.816666666666667	0.00722478524635878	Spearman's rank correlation rho	two.sided	cDNA sequence BC048403	270802	ENSMUSG00000053684	#77:33934
Expression	Mouse	AI	SC Targets	excitatory	C130074G19Rik(Z2018)	0.816666666666667	0.00722478524635878	Spearman's rank correlation rho	two.sided	RIKEN cDNA C130074G19 gene	226777	ENSMUSG00000039349	#77:29525
Expression	Mouse	AI	SC Targets	excitatory	Cables1(Z2018)	0.816666666666667	0.00722478524635878	Spearman's rank correlation rho	two.sided	CDK5 and Abl enzyme substrate 1	63955	ENSMUSG00000040957	#77:12466
Expression	Mouse	AI	SC Targets	excitatory	Dcun1d3(Z2018)	0.816666666666667	0.00722478524635878	Spearman's rank correlation rho	two.sided	DCN1 defective in cullin neddylation 1 domain containing 3 S cerevisiae	233805	ENSMUSG00000048787	#77:30739
Expression	Mouse	AI	SC Targets	excitatory	Fbxo36(Z2018)	0.816666666666667	0.00722478524635878	Spearman's rank correlation rho	two.sided	Fbox protein 36	66153	ENSMUSG00000073633	#77:12226
Expression	Mouse	AI	SC Targets	excitatory	Gm16973(Z2018)	0.816666666666667	0.00722478524635878	Spearman's rank correlation rho	two.sided	predicted gene 16973	NA	ENSMUSG00000097743	#77:91736
Expression	Mouse	AI	SC Targets	excitatory	Grk5(Z2018)	0.816666666666667	0.00722478524635878	Spearman's rank correlation rho	two.sided	G proteincoupled receptor kinase 5	14773	ENSMUSG00000003228	#77:2934
Expression	Mouse	AI	SC Targets	excitatory	Ildr2(Z2018)	0.816666666666667	0.00722478524635878	Spearman's rank correlation rho	two.sided	immunoglobulinlike domain containing receptor 2	100039795	ENSMUSG00000040612	#77:45193
Expression	Mouse	AI	SC Targets	excitatory	Kcna6(Z2018)	0.816666666666667	0.00722478524635878	Spearman's rank correlation rho	two.sided	potassium voltagegated channel shakerrelated subfamily member 6	16494	ENSMUSG00000038077	#77:2108
Expression	Mouse	AI	SC Targets	excitatory	Oip5(Z2018)	0.816666666666667	0.00722478524635878	Spearman's rank correlation rho	two.sided	Opa interacting protein 5	70645	ENSMUSG00000072980	#77:15445
Expression	Mouse	AI	SC Targets	excitatory	Tpx2(Z2018)	0.816666666666667	0.00722478524635878	Spearman's rank correlation rho	two.sided	TPX2 microtubuleassociated	72119	ENSMUSG00000027469	#77:16563
Expression	Mouse	AI	SC Targets	excitatory	Ttyh1(Z2018)	0.816666666666667	0.00722478524635878	Spearman's rank correlation rho	two.sided	tweety family member 1	57776	ENSMUSG00000030428	#77:9060
Expression	Mouse	AI	SC Targets	excitatory	Ypel3(Z2018)	0.816666666666667	0.00722478524635878	Spearman's rank correlation rho	two.sided	yippee like 3	66090	ENSMUSG00000042675	#77:12272
Expression	Mouse	AI	SC Targets	inhibitory	Gm15155(Z2018)	0.816012348455999	0.00398914439528716	Spearman's rank correlation rho	two.sided	predicted gene 15155	NA	ENSMUSG00000055109	#77:89196
Expression	Mouse	AI	SC Targets	inhibitory	1810062O18Rik(Z2018)	0.814593428531287	0.00410613152183106	Spearman's rank correlation rho	two.sided	RIKEN cDNA 1810062O18 gene	75602	ENSMUSG00000084925	#77:18371
Expression	Mouse	AI	SC Targets	inhibitory	Gm16793(Z2018)	0.814593428531287	0.00410613152183106	Spearman's rank correlation rho	two.sided	predicted gene 16793	100504714	ENSMUSG00000097357	#77:51170
Expression	Mouse	AI	SC Targets	excitatory	S100a3(Z2018)	0.813676204344972	0.00762197423753497	Spearman's rank correlation rho	two.sided	S100 calcium binding protein A3	20197	ENSMUSG00000001021	#77:5976
Expression	Mouse	AI	SC Targets	excitatory	Sim2(Z2018)	0.813676204344972	0.00762197423753497	Spearman's rank correlation rho	two.sided	singleminded family bHLH transcription factor 2	20465	ENSMUSG00000062713	#77:5780
Expression	Mouse	AI	SC Targets	inhibitory	Gm13544(Z2018)	0.812776759390954	0.00425947298652434	Spearman's rank correlation rho	two.sided	predicted gene 13544	100502932	ENSMUSG00000086995	#77:51950
Expression	Mouse	AI	SC Targets	inhibitory	Nkx23(Z2018)	0.812776759390954	0.00425947298652434	Spearman's rank correlation rho	two.sided	NK2 homeobox 3	18089	ENSMUSG00000044220	#77:3238
Expression	Mouse	AI	SC Targets	excitatory	Gm20642(Z2018)	0.809461100193995	0.00820660389008337	Spearman's rank correlation rho	two.sided	predicted gene 20642	NA	ENSMUSG00000093383	#77:81962
Expression	Mouse	AI	SC Targets	excitatory	Prok2(Z2018)	0.809461100193995	0.00820660389008337	Spearman's rank correlation rho	two.sided	prokineticin 2	50501	ENSMUSG00000030069	#77:7048
Expression	Mouse	AI	SC Targets	excitatory	Rgs1(Z2018)	0.809461100193995	0.00820660389008337	Spearman's rank correlation rho	two.sided	regulator of Gprotein signaling 1	50778	ENSMUSG00000026358	#77:7003
Expression	Mouse	AI	SC Targets	excitatory	Tgm6(Z2018)	0.809461100193995	0.00820660389008337	Spearman's rank correlation rho	two.sided	transglutaminase 6	241636	ENSMUSG00000027403	#77:30009
Expression	Mouse	AI	SC Targets	inhibitory	Ccno(Z2018)	0.808514373094486	0.0046352809644627	Spearman's rank correlation rho	two.sided	cyclin O	218630	ENSMUSG00000042417	#77:29962
Expression	Mouse	AI	SC Targets	inhibitory	A930011G23Rik(Z2018)	0.806060606060606	0.0048620611019646	Spearman's rank correlation rho	two.sided	RIKEN cDNA A930011G23 gene	319818	ENSMUSG00000089809	#77:33374
Expression	Mouse	AI	SC Targets	inhibitory	Cacna1e(Z2018)	0.806060606060606	0.0048620611019646	Spearman's rank correlation rho	two.sided	calcium channel voltagedependent R type alpha 1E subunit	12290	ENSMUSG00000004110	#77:474
Expression	Mouse	AI	SC Targets	inhibitory	Cdkl5(Z2018)	0.806060606060606	0.0048620611019646	Spearman's rank correlation rho	two.sided	cyclindependent kinaselike 5	382253	ENSMUSG00000031292	#77:35403
Expression	Mouse	AI	SC Targets	inhibitory	Dok3(Z2018)	0.806060606060606	0.0048620611019646	Spearman's rank correlation rho	two.sided	docking protein 3	27261	ENSMUSG00000035711	#77:7930
Expression	Mouse	AI	SC Targets	inhibitory	Gm13269(Z2018)	0.806060606060606	0.0048620611019646	Spearman's rank correlation rho	two.sided	predicted gene 13269	NA	ENSMUSG00000087086	#77:80188
Expression	Mouse	AI	SC Targets	inhibitory	Gm16386(Z2018)	0.806060606060606	0.0048620611019646	Spearman's rank correlation rho	two.sided	predicted gene 16386	NA	ENSMUSG00000117333	#77:85322
Expression	Mouse	AI	SC Targets	inhibitory	Gm44210(Z2018)	0.806060606060606	0.0048620611019646	Spearman's rank correlation rho	two.sided	predicted gene 44210	NA	ENSMUSG00000108079	#77:83308
Expression	Mouse	AI	SC Targets	inhibitory	Grk5(Z2018)	0.806060606060606	0.0048620611019646	Spearman's rank correlation rho	two.sided	G proteincoupled receptor kinase 5	14773	ENSMUSG00000003228	#77:2934
Expression	Mouse	AI	SC Targets	inhibitory	Kank3(Z2018)	0.806060606060606	0.0048620611019646	Spearman's rank correlation rho	two.sided	KN motif and ankyrin repeat domains 3	80880	ENSMUSG00000042099	#77:20429
Expression	Mouse	AI	SC Targets	inhibitory	Klhdc9(Z2018)	0.806060606060606	0.0048620611019646	Spearman's rank correlation rho	two.sided	kelch domain containing 9	68874	ENSMUSG00000045259	#77:14434
Expression	Mouse	AI	SC Targets	inhibitory	Lsm8(Z2018)	0.806060606060606	0.0048620611019646	Spearman's rank correlation rho	two.sided	LSM8 homolog U6 small nuclear RNA associated	76522	ENSMUSG00000044155	#77:19876
Expression	Mouse	AI	SC Targets	inhibitory	Mrtfb(Z2018)	0.806060606060606	0.0048620611019646	Spearman's rank correlation rho	two.sided	myocardin related transcription factor B	239719	ENSMUSG00000009569	#77:30195
Expression	Mouse	AI	SC Targets	inhibitory	Rps19(Z2018)	0.806060606060606	0.0048620611019646	Spearman's rank correlation rho	two.sided	ribosomal protein S19	20085	ENSMUSG00000040952	#77:4018
Expression	Mouse	AI	SC Targets	inhibitory	Rxrg(Z2018)	0.806060606060606	0.0048620611019646	Spearman's rank correlation rho	two.sided	retinoid X receptor gamma	20183	ENSMUSG00000015843	#77:5988
Expression	Mouse	AI	SC Targets	inhibitory	Spag6l(Z2018)	0.806060606060606	0.0048620611019646	Spearman's rank correlation rho	two.sided	sperm associated antigen 6like	50525	ENSMUSG00000022783	#77:7041
Expression	Mouse	AI	SC Targets	inhibitory	Tm7sf3(Z2018)	0.806060606060606	0.0048620611019646	Spearman's rank correlation rho	two.sided	transmembrane 7 superfamily member 3	67623	ENSMUSG00000040234	#77:13172
Expression	Mouse	AI	SC Targets	inhibitory	Xkrx(Z2018)	0.806060606060606	0.0048620611019646	Spearman's rank correlation rho	two.sided	Xlinked Kx blood group related Xlinked	331524	ENSMUSG00000031258	#77:34175
Expression	Mouse	AI	SC Targets	inhibitory	Yap1(Z2018)	0.806060606060606	0.0048620611019646	Spearman's rank correlation rho	two.sided	yesassociated protein 1	22601	ENSMUSG00000053110	#77:6468
Expression	Mouse	AI	SC Targets	inhibitory	Rcsd1(Z2018)	0.803741486073202	0.00508357798839518	Spearman's rank correlation rho	two.sided	RCSD domain containing 1	226594	ENSMUSG00000040723	#77:29540
Expression	Mouse	AI	SC Targets	inhibitory	Spint1(Z2018)	0.803741486073202	0.00508357798839518	Spearman's rank correlation rho	two.sided	serine protease inhibitor Kunitz type 1	20732	ENSMUSG00000027315	#77:5575
Expression	Mouse	AI	SC Targets	excitatory	Prox2(Z2018)	0.803354312405494	0.00910640538687799	Spearman's rank correlation rho	two.sided	prospero homeobox 2	73422	ENSMUSG00000042320	#77:17839
Expression	Mouse	AI	SC Targets	excitatory	Tfap2d(Z2018)	0.803326417674244	0.00911066171024214	Spearman's rank correlation rho	two.sided	transcription factor AP2 delta	226896	ENSMUSG00000042596	#77:29513
Expression	Mouse	AI	SC Targets	inhibitory	Ccdc155(Z2018)	0.802435317657685	0.00521146176670641	Spearman's rank correlation rho	two.sided	coiledcoil domain containing 155	384619	ENSMUSG00000038292	#77:35130
Expression	Mouse	AI	SC Targets	excitatory	A830082K12Rik(Z2018)	0.8	0.00962792472537981	Spearman's rank correlation rho	two.sided	RIKEN cDNA A830082K12 gene	NA	ENSMUSG00000087143	#77:72248
Expression	Mouse	AI	SC Targets	excitatory	Cdk5r1(Z2018)	0.8	0.00962792472537981	Spearman's rank correlation rho	two.sided	cyclindependent kinase 5 regulatory subunit 1 p35	12569	ENSMUSG00000048895	#77:266
Expression	Mouse	AI	SC Targets	excitatory	Ciao2a(Z2018)	0.8	0.00962792472537981	Spearman's rank correlation rho	two.sided	cytosolic ironsulfur assembly component 2A	68250	ENSMUSG00000032381	#77:14743
Expression	Mouse	AI	SC Targets	excitatory	Dpy19l1(Z2018)	0.8	0.00962792472537981	Spearman's rank correlation rho	two.sided	dpy19like 1 C elegans	244745	ENSMUSG00000043067	#77:31709
Expression	Mouse	AI	SC Targets	excitatory	Ehbp1l1(Z2018)	0.8	0.00962792472537981	Spearman's rank correlation rho	two.sided	EH domain binding protein 1like 1	114601	ENSMUSG00000024937	#77:27994
Expression	Mouse	AI	SC Targets	excitatory	Gcfc2(Z2018)	0.8	0.00962792472537981	Spearman's rank correlation rho	two.sided	GCrich sequence DNA binding factor 2	330361	ENSMUSG00000035125	#77:34291
Expression	Mouse	AI	SC Targets	excitatory	Grik3(Z2018)	0.8	0.00962792472537981	Spearman's rank correlation rho	two.sided	glutamate receptor ionotropic kainate 3	14807	ENSMUSG00000001985	#77:2907
Expression	Mouse	AI	SC Targets	excitatory	Hace1(Z2018)	0.8	0.00962792472537981	Spearman's rank correlation rho	two.sided	HECT domain and ankyrin repeat containing E3 ubiquitin protein ligase 1	209462	ENSMUSG00000038822	#77:28798
Expression	Mouse	AI	SC Targets	excitatory	Klhdc9(Z2018)	0.8	0.00962792472537981	Spearman's rank correlation rho	two.sided	kelch domain containing 9	68874	ENSMUSG00000045259	#77:14434
Expression	Mouse	AI	SC Targets	excitatory	Knstrn(Z2018)	0.8	0.00962792472537981	Spearman's rank correlation rho	two.sided	kinetochorelocalized astrinSPAG5 binding	51944	ENSMUSG00000027331	#77:8833
Expression	Mouse	AI	SC Targets	excitatory	Pbx1(Z2018)	0.8	0.00962792472537981	Spearman's rank correlation rho	two.sided	pre B cell leukemia homeobox 1	18514	ENSMUSG00000052534	#77:4988
Expression	Mouse	AI	SC Targets	excitatory	Stx1a(Z2018)	0.8	0.00962792472537981	Spearman's rank correlation rho	two.sided	syntaxin 1A brain	20907	ENSMUSG00000007207	#77:5469
Expression	Mouse	AI	SC Targets	excitatory	Zc3h8(Z2018)	0.8	0.00962792472537981	Spearman's rank correlation rho	two.sided	zinc finger CCCH type containing 8	57432	ENSMUSG00000027387	#77:9095
Expression	Mouse	AI	SC Targets	inhibitory	Pdzd3(Z2018)	0.798862828138735	0.0055729421744162	Spearman's rank correlation rho	two.sided	PDZ domain containing 3	170761	ENSMUSG00000032105	#77:27375
Expression	Mouse	AI	SC Targets	inhibitory	Saxo1(Z2018)	0.798862828138735	0.0055729421744162	Spearman's rank correlation rho	two.sided	stabilizer of axonemal microtubules 1	75811	ENSMUSG00000028492	#77:18235
Expression	Mouse	AI	SC Targets	inhibitory	4933417O13Rik(Z2018)	0.797863424356258	0.00567718181079331	Spearman's rank correlation rho	two.sided	RIKEN cDNA 4933417O13 gene	71153	ENSMUSG00000101360	#77:15152
Expression	Mouse	AI	SC Targets	inhibitory	9130204K15Rik(Z2018)	0.797863424356258	0.00567718181079331	Spearman's rank correlation rho	two.sided	RIKEN cDNA 9130204K15 gene	NA	ENSMUSG00000086474	#77:79109
Expression	Mouse	AI	SC Targets	inhibitory	9230117E06Rik(Z2018)	0.797863424356258	0.00567718181079331	Spearman's rank correlation rho	two.sided	RIKEN cDNA 9230117E06 gene	78082	ENSMUSG00000089874	#77:19021
Expression	Mouse	AI	SC Targets	inhibitory	A130030D18Rik(Z2018)	0.797863424356258	0.00567718181079331	Spearman's rank correlation rho	two.sided	RIKEN cDNA A130030D18 gene	228116	ENSMUSG00000087061	#77:29389
Expression	Mouse	AI	SC Targets	inhibitory	Bpifb3(Z2018)	0.797863424356258	0.00567718181079331	Spearman's rank correlation rho	two.sided	BPI fold containing family B member 3	378700	ENSMUSG00000068008	#77:35783
Expression	Mouse	AI	SC Targets	inhibitory	Ffar3(Z2018)	0.797863424356258	0.00567718181079331	Spearman's rank correlation rho	two.sided	free fatty acid receptor 3	233080	ENSMUSG00000019429	#77:30805
Expression	Mouse	AI	SC Targets	inhibitory	Gm32592(Z2018)	0.797863424356258	0.00567718181079331	Spearman's rank correlation rho	two.sided	predicted gene 32592	NA	ENSMUSG00000107902	#77:91153
Expression	Mouse	AI	SC Targets	inhibitory	Gm6040(Z2018)	0.797863424356258	0.00567718181079331	Spearman's rank correlation rho	two.sided	predicted gene 6040	100503992	ENSMUSG00000071165	#77:51492
Expression	Mouse	AI	SC Targets	inhibitory	Nek10(Z2018)	0.797863424356258	0.00567718181079331	Spearman's rank correlation rho	two.sided	NIMA never in mitosis gene a related kinase 10	674895	ENSMUSG00000042567	#77:42394
Expression	Mouse	AI	SC Targets	inhibitory	Spata21(Z2018)	0.797863424356258	0.00567718181079331	Spearman's rank correlation rho	two.sided	spermatogenesis associated 21	329972	ENSMUSG00000045004	#77:34352
Expression	Mouse	AI	SC Targets	inhibitory	Vmn2r27(Z2018)	0.797863424356258	0.00567718181079331	Spearman's rank correlation rho	two.sided	vomeronasal 2 receptor27	232367	ENSMUSG00000072778	#77:30911
Expression	Mouse	AI	SC Targets	inhibitory	Zp1(Z2018)	0.797863424356258	0.00567718181079331	Spearman's rank correlation rho	two.sided	zona pellucida glycoprotein 1	22786	ENSMUSG00000024734	#77:6370
Expression	Mouse	AI	SC Targets	inhibitory	1500035N22Rik(Z2018)	0.793939393939394	0.00609992331369691	Spearman's rank correlation rho	two.sided	RIKEN cDNA 1500035N22 gene	NA	ENSMUSG00000059631	#77:75104
Expression	Mouse	AI	SC Targets	inhibitory	Aplf(Z2018)	0.793939393939394	0.00609992331369691	Spearman's rank correlation rho	two.sided	aprataxin and PNKP like factor	72103	ENSMUSG00000030051	#77:16572
Expression	Mouse	AI	SC Targets	inhibitory	Camk2b(Z2018)	0.793939393939394	0.00609992331369691	Spearman's rank correlation rho	two.sided	calciumcalmodulindependent protein kinase II beta	12323	ENSMUSG00000057897	#77:446
Expression	Mouse	AI	SC Targets	inhibitory	Car11(Z2018)	0.793939393939394	0.00609992331369691	Spearman's rank correlation rho	two.sided	carbonic anhydrase 11	12348	ENSMUSG00000003273	#77:426
Expression	Mouse	AI	SC Targets	inhibitory	Cdc14a(Z2018)	0.793939393939394	0.00609992331369691	Spearman's rank correlation rho	two.sided	CDC14 cell division cycle 14A	229776	ENSMUSG00000033502	#77:29228
Expression	Mouse	AI	SC Targets	inhibitory	Cpne5(Z2018)	0.793939393939394	0.00609992331369691	Spearman's rank correlation rho	two.sided	copine V	240058	ENSMUSG00000024008	#77:30163
Expression	Mouse	AI	SC Targets	inhibitory	Dcc(Z2018)	0.793939393939394	0.00609992331369691	Spearman's rank correlation rho	two.sided	deleted in colorectal carcinoma	13176	ENSMUSG00000060534	#77:1866
Expression	Mouse	AI	SC Targets	inhibitory	Diaph2(Z2018)	0.793939393939394	0.00609992331369691	Spearman's rank correlation rho	two.sided	diaphanous related formin 2	54004	ENSMUSG00000034480	#77:9813
Expression	Mouse	AI	SC Targets	inhibitory	Doc2b(Z2018)	0.793939393939394	0.00609992331369691	Spearman's rank correlation rho	two.sided	double C2 beta	13447	ENSMUSG00000020848	#77:1672
Expression	Mouse	AI	SC Targets	inhibitory	Fam184b(Z2018)	0.793939393939394	0.00609992331369691	Spearman's rank correlation rho	two.sided	family with sequence similarity 184 member B	58227	ENSMUSG00000015879	#77:10986
Expression	Mouse	AI	SC Targets	inhibitory	Frmd6(Z2018)	0.793939393939394	0.00609992331369691	Spearman's rank correlation rho	two.sided	FERM domain containing 6	319710	ENSMUSG00000048285	#77:33437
Expression	Mouse	AI	SC Targets	inhibitory	Gm26670(Z2018)	0.793939393939394	0.00609992331369691	Spearman's rank correlation rho	two.sided	predicted gene 26670	105244064	ENSMUSG00000097416	#77:62212
Expression	Mouse	AI	SC Targets	inhibitory	Gucy1b1(Z2018)	0.793939393939394	0.00609992331369691	Spearman's rank correlation rho	two.sided	guanylate cyclase 1 soluble beta 1	54195	ENSMUSG00000028005	#77:9779
Expression	Mouse	AI	SC Targets	inhibitory	Kctd1(Z2018)	0.793939393939394	0.00609992331369691	Spearman's rank correlation rho	two.sided	potassium channel tetramerisation domain containing 1	106931	ENSMUSG00000036225	#77:23753
Expression	Mouse	AI	SC Targets	inhibitory	Krt10(Z2018)	0.793939393939394	0.00609992331369691	Spearman's rank correlation rho	two.sided	keratin 10	16661	ENSMUSG00000019761	#77:3976
Expression	Mouse	AI	SC Targets	inhibitory	Mchr1(Z2018)	0.793939393939394	0.00609992331369691	Spearman's rank correlation rho	two.sided	melaninconcentrating hormone receptor 1	207911	ENSMUSG00000050164	#77:28939
Expression	Mouse	AI	SC Targets	inhibitory	Med28(Z2018)	0.793939393939394	0.00609992331369691	Spearman's rank correlation rho	two.sided	mediator complex subunit 28	66999	ENSMUSG00000015804	#77:13622
Expression	Mouse	AI	SC Targets	inhibitory	Nell2(Z2018)	0.793939393939394	0.00609992331369691	Spearman's rank correlation rho	two.sided	NELlike 2	54003	ENSMUSG00000022454	#77:9814
Expression	Mouse	AI	SC Targets	inhibitory	Pde1b(Z2018)	0.793939393939394	0.00609992331369691	Spearman's rank correlation rho	two.sided	phosphodiesterase 1B Ca2calmodulin dependent	18574	ENSMUSG00000022489	#77:4949
Expression	Mouse	AI	SC Targets	inhibitory	Rarb(Z2018)	0.793939393939394	0.00609992331369691	Spearman's rank correlation rho	two.sided	retinoic acid receptor beta	218772	ENSMUSG00000017491	#77:29952
Expression	Mouse	AI	SC Targets	inhibitory	Rrp15(Z2018)	0.793939393939394	0.00609992331369691	Spearman's rank correlation rho	two.sided	ribosomal RNA processing 15 homolog S cerevisiae	67223	ENSMUSG00000001305	#77:13459
Expression	Mouse	AI	SC Targets	inhibitory	Ryr3(Z2018)	0.793939393939394	0.00609992331369691	Spearman's rank correlation rho	two.sided	ryanodine receptor 3	20192	ENSMUSG00000057378	#77:5981
Expression	Mouse	AI	SC Targets	inhibitory	Setd6(Z2018)	0.793939393939394	0.00609992331369691	Spearman's rank correlation rho	two.sided	SET domain containing 6	66083	ENSMUSG00000031671	#77:12278
Expression	Mouse	AI	SC Targets	inhibitory	Tgfa(Z2018)	0.793939393939394	0.00609992331369691	Spearman's rank correlation rho	two.sided	transforming growth factor alpha	21802	ENSMUSG00000029999	#77:6910
Expression	Mouse	AI	SC Targets	excitatory	Gm13383(Z2018)	0.792053334598425	0.0109431368048879	Spearman's rank correlation rho	two.sided	predicted gene 13383	NA	ENSMUSG00000087485	#77:68178
Expression	Mouse	AI	SC Targets	excitatory	Nlrp10(Z2018)	0.792053334598425	0.0109431368048879	Spearman's rank correlation rho	two.sided	NLR family pyrin domain containing 10	244202	ENSMUSG00000049709	#77:31761
Expression	Mouse	AI	SC Targets	inhibitory	Clec12a(Z2018)	0.792034940718746	0.00631295678687668	Spearman's rank correlation rho	two.sided	Ctype lectin domain family 12 member a	232413	ENSMUSG00000053063	#77:30903
Expression	Mouse	AI	SC Targets	inhibitory	Nckap1l(Z2018)	0.791470623690405	0.0063770841870566	Spearman's rank correlation rho	two.sided	NCK associated protein 1 like	105855	ENSMUSG00000022488	#77:23925
Expression	Mouse	AI	SC Targets	inhibitory	9930004E17Rik(Z2018)	0.78788480334571	0.0067954323151991	Spearman's rank correlation rho	two.sided	RIKEN cDNA 9930004E17 gene	NA	ENSMUSG00000096052	#77:76364
Expression	Mouse	AI	SC Targets	excitatory	Gm11837(Z2018)	0.78661776423038	0.0119092119511365	Spearman's rank correlation rho	two.sided	predicted gene 11837	100038514	ENSMUSG00000086587	#77:45776
Expression	Mouse	AI	SC Targets	excitatory	Hbq1a(Z2018)	0.78661776423038	0.0119092119511365	Spearman's rank correlation rho	two.sided	hemoglobin theta 1A	216635	ENSMUSG00000020295	#77:28208
Expression	Mouse	AI	SC Targets	inhibitory	1700029M20Rik(Z2018)	0.785207053298757	0.0071202840497377	Spearman's rank correlation rho	two.sided	RIKEN cDNA 1700029M20 gene	73937	ENSMUSG00000086788	#77:17511
Expression	Mouse	AI	SC Targets	excitatory	Bhlhe23(Z2018)	0.785068999090738	0.0121946126420881	Spearman's rank correlation rho	two.sided	basic helixloophelix family member e23	140489	ENSMUSG00000045493	#77:27523
Expression	Mouse	AI	SC Targets	excitatory	1110017D15Rik(Z2018)	0.783333333333333	0.0125198730194499	Spearman's rank correlation rho	two.sided	RIKEN cDNA 1110017D15 gene	73721	ENSMUSG00000028441	#77:17651
Expression	Mouse	AI	SC Targets	excitatory	Atp6ap1l(Z2018)	0.783333333333333	0.0125198730194499	Spearman's rank correlation rho	two.sided	ATPase H transporting lysosomal accessory protein 1like	435376	ENSMUSG00000078958	#77:37792
Expression	Mouse	AI	SC Targets	excitatory	Baalc(Z2018)	0.783333333333333	0.0125198730194499	Spearman's rank correlation rho	two.sided	brain and acute leukemia cytoplasmic	118452	ENSMUSG00000022296	#77:27539
Expression	Mouse	AI	SC Targets	excitatory	C1qc(Z2018)	0.783333333333333	0.0125198730194499	Spearman's rank correlation rho	two.sided	complement component 1 q subcomponent C chain	12262	ENSMUSG00000036896	#77:493
Expression	Mouse	AI	SC Targets	excitatory	Cenph(Z2018)	0.783333333333333	0.0125198730194499	Spearman's rank correlation rho	two.sided	centromere protein H	26886	ENSMUSG00000045273	#77:6040
Expression	Mouse	AI	SC Targets	excitatory	Coa3(Z2018)	0.783333333333333	0.0125198730194499	Spearman's rank correlation rho	two.sided	cytochrome C oxidase assembly factor 3	52469	ENSMUSG00000017188	#77:8535
Expression	Mouse	AI	SC Targets	excitatory	Csgalnact1(Z2018)	0.783333333333333	0.0125198730194499	Spearman's rank correlation rho	two.sided	chondroitin sulfate Nacetylgalactosaminyltransferase 1	234356	ENSMUSG00000036356	#77:30680
Expression	Mouse	AI	SC Targets	excitatory	Dctn3(Z2018)	0.783333333333333	0.0125198730194499	Spearman's rank correlation rho	two.sided	dynactin 3	53598	ENSMUSG00000028447	#77:8046
Expression	Mouse	AI	SC Targets	excitatory	Diras2(Z2018)	0.783333333333333	0.0125198730194499	Spearman's rank correlation rho	two.sided	DIRAS family GTPbinding RASlike 2	68203	ENSMUSG00000047842	#77:14776
Expression	Mouse	AI	SC Targets	excitatory	Elof1(Z2018)	0.783333333333333	0.0125198730194499	Spearman's rank correlation rho	two.sided	ELF1 homolog elongation factor 1	66126	ENSMUSG00000013822	#77:12245
Expression	Mouse	AI	SC Targets	excitatory	Fam124a(Z2018)	0.783333333333333	0.0125198730194499	Spearman's rank correlation rho	two.sided	family with sequence similarity 124 member A	629059	ENSMUSG00000035184	#77:39361
Expression	Mouse	AI	SC Targets	excitatory	Lancl2(Z2018)	0.783333333333333	0.0125198730194499	Spearman's rank correlation rho	two.sided	LanC bacterial lantibiotic synthetase component Clike 2	71835	ENSMUSG00000062190	#77:16747
Expression	Mouse	AI	SC Targets	excitatory	Myo1b(Z2018)	0.783333333333333	0.0125198730194499	Spearman's rank correlation rho	two.sided	myosin IB	17912	ENSMUSG00000018417	#77:3351
Expression	Mouse	AI	SC Targets	excitatory	ND2(Z2018)	0.783333333333333	0.0125198730194499	Spearman's rank correlation rho	two.sided	NADH dehydrogenase subunit 2	17717	ENSMUSG00000064345	#77:3464
Expression	Mouse	AI	SC Targets	excitatory	Parp11(Z2018)	0.783333333333333	0.0125198730194499	Spearman's rank correlation rho	two.sided	poly ADPribose polymerase family member 11	101187	ENSMUSG00000037997	#77:22876
Expression	Mouse	AI	SC Targets	excitatory	Scube1(Z2018)	0.783333333333333	0.0125198730194499	Spearman's rank correlation rho	two.sided	signal peptide CUB domain EGFlike 1	64706	ENSMUSG00000016763	#77:12376
Expression	Mouse	AI	SC Targets	excitatory	Ube2l6(Z2018)	0.783333333333333	0.0125198730194499	Spearman's rank correlation rho	two.sided	ubiquitinconjugating enzyme E2L 6	56791	ENSMUSG00000027078	#77:9202
Expression	Mouse	AI	SC Targets	excitatory	Uchl5(Z2018)	0.783333333333333	0.0125198730194499	Spearman's rank correlation rho	two.sided	ubiquitin carboxylterminal esterase L5	56207	ENSMUSG00000018189	#77:9533
Expression	Mouse	AI	SC Targets	inhibitory	Bank1(Z2018)	0.782274902440635	0.00748846849649126	Spearman's rank correlation rho	two.sided	B cell scaffold protein with ankyrin repeats 1	242248	ENSMUSG00000037922	#77:31972
Expression	Mouse	AI	SC Targets	inhibitory	Aopep(Z2018)	0.781818181818182	0.00754700778106788	Spearman's rank correlation rho	two.sided	aminopeptidase O	72061	ENSMUSG00000021458	#77:16597
Expression	Mouse	AI	SC Targets	inhibitory	C1qb(Z2018)	0.781818181818182	0.00754700778106788	Spearman's rank correlation rho	two.sided	complement component 1 q subcomponent beta polypeptide	12260	ENSMUSG00000036905	#77:495
Expression	Mouse	AI	SC Targets	inhibitory	Ccsap(Z2018)	0.781818181818182	0.00754700778106788	Spearman's rank correlation rho	two.sided	centriole cilia and spindle associated protein	73420	ENSMUSG00000031971	#77:17841
Expression	Mouse	AI	SC Targets	inhibitory	Gm26604(Z2018)	0.781818181818182	0.00754700778106788	Spearman's rank correlation rho	two.sided	predicted gene 26604	NA	ENSMUSG00000097079	#77:84020
Expression	Mouse	AI	SC Targets	inhibitory	Gm27032(Z2018)	0.781818181818182	0.00754700778106788	Spearman's rank correlation rho	two.sided	predicted gene 27032	NA	ENSMUSG00000098051	#77:92081
Expression	Mouse	AI	SC Targets	inhibitory	Gpr88(Z2018)	0.781818181818182	0.00754700778106788	Spearman's rank correlation rho	two.sided	Gprotein coupled receptor 88	64378	ENSMUSG00000068696	#77:12411
Expression	Mouse	AI	SC Targets	inhibitory	Hspb11(Z2018)	0.781818181818182	0.00754700778106788	Spearman's rank correlation rho	two.sided	heat shock protein family B small member 11	72938	ENSMUSG00000063172	#77:16133
Expression	Mouse	AI	SC Targets	inhibitory	Kcnk2(Z2018)	0.781818181818182	0.00754700778106788	Spearman's rank correlation rho	two.sided	potassium channel subfamily K member 2	16526	ENSMUSG00000037624	#77:2081
Expression	Mouse	AI	SC Targets	inhibitory	Lmo3(Z2018)	0.781818181818182	0.00754700778106788	Spearman's rank correlation rho	two.sided	LIM domain only 3	109593	ENSMUSG00000030226	#77:24474
Expression	Mouse	AI	SC Targets	inhibitory	Lratd2(Z2018)	0.781818181818182	0.00754700778106788	Spearman's rank correlation rho	two.sided	LRAT domain containing 1	399603	ENSMUSG00000072568	#77:36811
Expression	Mouse	AI	SC Targets	inhibitory	Mok(Z2018)	0.781818181818182	0.00754700778106788	Spearman's rank correlation rho	two.sided	MOK protein kinase	26448	ENSMUSG00000056458	#77:6080
Expression	Mouse	AI	SC Targets	inhibitory	Nt5e(Z2018)	0.781818181818182	0.00754700778106788	Spearman's rank correlation rho	two.sided	5 nucleotidase ecto	23959	ENSMUSG00000032420	#77:6259
Expression	Mouse	AI	SC Targets	inhibitory	Otulinl(Z2018)	0.781818181818182	0.00754700778106788	Spearman's rank correlation rho	two.sided	OTU deubiquitinase with linear linkage specificity like	223433	ENSMUSG00000056069	#77:29885
Expression	Mouse	AI	SC Targets	inhibitory	Plppr4(Z2018)	0.781818181818182	0.00754700778106788	Spearman's rank correlation rho	two.sided	phospholipid phosphatase related 4	229791	ENSMUSG00000044667	#77:29225
Expression	Mouse	AI	SC Targets	inhibitory	Prkcb(Z2018)	0.781818181818182	0.00754700778106788	Spearman's rank correlation rho	two.sided	protein kinase C beta	18751	ENSMUSG00000052889	#77:4829
Expression	Mouse	AI	SC Targets	inhibitory	Scn4b(Z2018)	0.781818181818182	0.00754700778106788	Spearman's rank correlation rho	two.sided	sodium channel type IV beta	399548	ENSMUSG00000046480	#77:36839
Expression	Mouse	AI	SC Targets	inhibitory	Tac1(Z2018)	0.781818181818182	0.00754700778106788	Spearman's rank correlation rho	two.sided	tachykinin 1	21333	ENSMUSG00000061762	#77:5090
Expression	Mouse	AI	SC Targets	inhibitory	Wfs1(Z2018)	0.781818181818182	0.00754700778106788	Spearman's rank correlation rho	two.sided	wolframin ER transmembrane glycoprotein	22393	ENSMUSG00000039474	#77:6517
Expression	Mouse	AI	SC Targets	inhibitory	Ikzf3(Z2018)	0.781631749350903	0.00757099632304588	Spearman's rank correlation rho	two.sided	IKAROS family zinc finger 3	22780	ENSMUSG00000018168	#77:6377
Expression	Mouse	AI	SC Targets	excitatory	9430002A10Rik(Z2018)	0.779773029163932	0.01320518673206	Spearman's rank correlation rho	two.sided	RIKEN cDNA 9430002A10 gene	NA	ENSMUSG00000062704	#77:89438
Expression	Mouse	AI	SC Targets	excitatory	Ido1(Z2018)	0.779773029163932	0.01320518673206	Spearman's rank correlation rho	two.sided	indoleamine 23dioxygenase 1	15930	ENSMUSG00000031551	#77:2473
Expression	Mouse	AI	SC Targets	excitatory	Usp43(Z2018)	0.779773029163932	0.01320518673206	Spearman's rank correlation rho	two.sided	ubiquitin specific peptidase 43	216835	ENSMUSG00000020905	#77:28182
Expression	Mouse	AI	SC Targets	inhibitory	Mhrt(Z2018)	0.778379165878768	0.00799825562921145	Spearman's rank correlation rho	two.sided	myosin heavy chain associated RNA transcript	791403	ENSMUSG00000097652	#77:43723
Expression	Mouse	AI	SC Targets	excitatory	Lrp8os2(Z2018)	0.778249490142822	0.0135059728100069	Spearman's rank correlation rho	two.sided	low density lipoprotein receptorrelated protein 8 apolipoprotein e receptor opposite strand 2	NA	ENSMUSG00000073779	#77:91317
Expression	Mouse	AI	SC Targets	excitatory	4933417O13Rik(Z2018)	0.774645569002855	0.0142356748199619	Spearman's rank correlation rho	two.sided	RIKEN cDNA 4933417O13 gene	71153	ENSMUSG00000101360	#77:15152
Expression	Mouse	AI	SC Targets	excitatory	Gm13031(Z2018)	0.774645569002855	0.0142356748199619	Spearman's rank correlation rho	two.sided	predicted gene 13031	100126227	ENSMUSG00000087698	#77:48730
Expression	Mouse	AI	SC Targets	excitatory	Ifitm6(Z2018)	0.774645569002855	0.0142356748199619	Spearman's rank correlation rho	two.sided	interferon induced transmembrane protein 6	213002	ENSMUSG00000059108	#77:28543
Expression	Mouse	AI	SC Targets	excitatory	Gm5108(Z2018)	0.772315083521806	0.0147213115217674	Spearman's rank correlation rho	two.sided	predicted gene 5108	330097	ENSMUSG00000094719	#77:34333
Expression	Mouse	AI	SC Targets	excitatory	Il20ra(Z2018)	0.772315083521806	0.0147213115217674	Spearman's rank correlation rho	two.sided	interleukin 20 receptor alpha	237313	ENSMUSG00000020007	#77:30409
Expression	Mouse	AI	SC Targets	excitatory	Wfdc18(Z2018)	0.769881216055265	0.015240184856773	Spearman's rank correlation rho	two.sided	WAP fourdisulfide core domain 18	14038	ENSMUSG00000000983	#77:1394
Expression	Mouse	AI	SC Targets	inhibitory	Agap2(Z2018)	0.76969696969697	0.00922195272221601	Spearman's rank correlation rho	two.sided	ArfGAP with GTPase domain ankyrin repeat and PH domain 2	216439	ENSMUSG00000025422	#77:28232
Expression	Mouse	AI	SC Targets	inhibitory	Amz1(Z2018)	0.76969696969697	0.00922195272221601	Spearman's rank correlation rho	two.sided	archaelysin family metallopeptidase 1	231842	ENSMUSG00000050022	#77:30977
Expression	Mouse	AI	SC Targets	inhibitory	Anp32b(Z2018)	0.76969696969697	0.00922195272221601	Spearman's rank correlation rho	two.sided	acidic leucinerich nuclear phosphoprotein 32 family member B	67628	ENSMUSG00000028333	#77:13171
Expression	Mouse	AI	SC Targets	inhibitory	B430218F22Rik(Z2018)	0.76969696969697	0.00922195272221601	Spearman's rank correlation rho	two.sided	RIKEN cDNA B430218F22 gene	NA	ENSMUSG00000097411	#77:92470
Expression	Mouse	AI	SC Targets	inhibitory	Cinp(Z2018)	0.76969696969697	0.00922195272221601	Spearman's rank correlation rho	two.sided	cyclindependent kinase 2 interacting protein	67236	ENSMUSG00000021276	#77:13449
Expression	Mouse	AI	SC Targets	inhibitory	Fam129c(Z2018)	0.76969696969697	0.00922195272221601	Spearman's rank correlation rho	two.sided	family with sequence similarity 129 member C	100037278	ENSMUSG00000043243	#77:45911
Expression	Mouse	AI	SC Targets	inhibitory	Gabra4(Z2018)	0.76969696969697	0.00922195272221601	Spearman's rank correlation rho	two.sided	gammaaminobutyric acid GABA A receptor subunit alpha 4	14397	ENSMUSG00000029211	#77:1161
Expression	Mouse	AI	SC Targets	inhibitory	Gm2155(Z2018)	0.76969696969697	0.00922195272221601	Spearman's rank correlation rho	two.sided	predicted gene 2155	NA	ENSMUSG00000097288	#77:77683
Expression	Mouse	AI	SC Targets	inhibitory	Gprin3(Z2018)	0.76969696969697	0.00922195272221601	Spearman's rank correlation rho	two.sided	GPRIN family member 3	243385	ENSMUSG00000045441	#77:31853
Expression	Mouse	AI	SC Targets	inhibitory	Gria2(Z2018)	0.76969696969697	0.00922195272221601	Spearman's rank correlation rho	two.sided	glutamate receptor ionotropic AMPA2 alpha 2	14800	ENSMUSG00000033981	#77:2913
Expression	Mouse	AI	SC Targets	inhibitory	Hlf(Z2018)	0.76969696969697	0.00922195272221601	Spearman's rank correlation rho	two.sided	hepatic leukemia factor	217082	ENSMUSG00000003949	#77:28143
Expression	Mouse	AI	SC Targets	inhibitory	Icam5(Z2018)	0.76969696969697	0.00922195272221601	Spearman's rank correlation rho	two.sided	intercellular adhesion molecule 5 telencephalin	15898	ENSMUSG00000032174	#77:2483
Expression	Mouse	AI	SC Targets	inhibitory	Ing2(Z2018)	0.76969696969697	0.00922195272221601	Spearman's rank correlation rho	two.sided	inhibitor of growth family member 2	69260	ENSMUSG00000063049	#77:14226
Expression	Mouse	AI	SC Targets	inhibitory	Irak1bp1(Z2018)	0.76969696969697	0.00922195272221601	Spearman's rank correlation rho	two.sided	interleukin1 receptorassociated kinase 1 binding protein 1	65099	ENSMUSG00000032251	#77:12353
Expression	Mouse	AI	SC Targets	inhibitory	Kcnf1(Z2018)	0.76969696969697	0.00922195272221601	Spearman's rank correlation rho	two.sided	potassium voltagegated channel subfamily F member 1	382571	ENSMUSG00000051726	#77:35362
Expression	Mouse	AI	SC Targets	inhibitory	Klf16(Z2018)	0.76969696969697	0.00922195272221601	Spearman's rank correlation rho	two.sided	Kruppellike factor 16	118445	ENSMUSG00000035397	#77:27543
Expression	Mouse	AI	SC Targets	inhibitory	Lingo3(Z2018)	0.76969696969697	0.00922195272221601	Spearman's rank correlation rho	two.sided	leucine rich repeat and Ig domain containing 3	237403	ENSMUSG00000051067	#77:30398
Expression	Mouse	AI	SC Targets	inhibitory	Lrrc42(Z2018)	0.76969696969697	0.00922195272221601	Spearman's rank correlation rho	two.sided	leucine rich repeat containing 42	77809	ENSMUSG00000028617	#77:19195
Expression	Mouse	AI	SC Targets	inhibitory	Mettl9(Z2018)	0.76969696969697	0.00922195272221601	Spearman's rank correlation rho	two.sided	methyltransferase like 9	59052	ENSMUSG00000030876	#77:10875
Expression	Mouse	AI	SC Targets	inhibitory	Pde7b(Z2018)	0.76969696969697	0.00922195272221601	Spearman's rank correlation rho	two.sided	phosphodiesterase 7B	29863	ENSMUSG00000019990	#77:7163
Expression	Mouse	AI	SC Targets	inhibitory	Pi16(Z2018)	0.76969696969697	0.00922195272221601	Spearman's rank correlation rho	two.sided	peptidase inhibitor 16	74116	ENSMUSG00000024011	#77:17382
Expression	Mouse	AI	SC Targets	inhibitory	Pkig(Z2018)	0.76969696969697	0.00922195272221601	Spearman's rank correlation rho	two.sided	protein kinase inhibitor gamma	18769	ENSMUSG00000035268	#77:4814
Expression	Mouse	AI	SC Targets	inhibitory	Ptges3l(Z2018)	0.76969696969697	0.00922195272221601	Spearman's rank correlation rho	two.sided	prostaglandin E synthase 3 like	73635	ENSMUSG00000097487	#77:17698
Expression	Mouse	AI	SC Targets	inhibitory	Ramp1(Z2018)	0.76969696969697	0.00922195272221601	Spearman's rank correlation rho	two.sided	receptor calcitonin activity modifying protein 1	51801	ENSMUSG00000034353	#77:8927
Expression	Mouse	AI	SC Targets	inhibitory	Rasgef1c(Z2018)	0.76969696969697	0.00922195272221601	Spearman's rank correlation rho	two.sided	RasGEF domain family member 1C	74563	ENSMUSG00000020374	#77:17057
Expression	Mouse	AI	SC Targets	inhibitory	Rasl10a(Z2018)	0.76969696969697	0.00922195272221601	Spearman's rank correlation rho	two.sided	RASlike family 10 member A	75668	ENSMUSG00000034209	#77:18326
Expression	Mouse	AI	SC Targets	inhibitory	Rbp1(Z2018)	0.76969696969697	0.00922195272221601	Spearman's rank correlation rho	two.sided	retinol binding protein 1 cellular	19659	ENSMUSG00000046402	#77:4191
Expression	Mouse	AI	SC Targets	inhibitory	Rprml(Z2018)	0.76969696969697	0.00922195272221601	Spearman's rank correlation rho	two.sided	reprimolike	104582	ENSMUSG00000046215	#77:22141
Expression	Mouse	AI	SC Targets	inhibitory	Serpina9(Z2018)	0.76969696969697	0.00922195272221601	Spearman's rank correlation rho	two.sided	serine or cysteine peptidase inhibitor clade A alpha1 antiproteinase antitrypsin member 9	71907	ENSMUSG00000058260	#77:16697
Expression	Mouse	AI	SC Targets	inhibitory	Tpd52l1(Z2018)	0.76969696969697	0.00922195272221601	Spearman's rank correlation rho	two.sided	tumor protein D52like 1	21987	ENSMUSG00000000296	#77:6781
Expression	Mouse	AI	SC Targets	inhibitory	Ttc7(Z2018)	0.76969696969697	0.00922195272221601	Spearman's rank correlation rho	two.sided	tetratricopeptide repeat domain 7	225049	ENSMUSG00000036918	#77:29701
Expression	Mouse	AI	SC Targets	inhibitory	Ttyh1(Z2018)	0.76969696969697	0.00922195272221601	Spearman's rank correlation rho	two.sided	tweety family member 1	57776	ENSMUSG00000030428	#77:9060
Expression	Mouse	AI	SC Targets	inhibitory	Wdr38(Z2018)	0.76969696969697	0.00922195272221601	Spearman's rank correlation rho	two.sided	WD repeat domain 38	76646	ENSMUSG00000035295	#77:19812
Expression	Mouse	AI	SC Targets	inhibitory	Wfdc18(Z2018)	0.76969696969697	0.00922195272221601	Spearman's rank correlation rho	two.sided	WAP fourdisulfide core domain 18	14038	ENSMUSG00000000983	#77:1394
Expression	Mouse	AI	SC Targets	inhibitory	Zdhhc12(Z2018)	0.76969696969697	0.00922195272221601	Spearman's rank correlation rho	two.sided	zinc finger DHHC domain containing 12	66220	ENSMUSG00000015335	#77:12174
Expression	Mouse	AI	SC Targets	inhibitory	Zfp599(Z2018)	0.76969696969697	0.00922195272221601	Spearman's rank correlation rho	two.sided	zinc finger protein 599	235048	ENSMUSG00000062794	#77:30590
Expression	Mouse	AI	SC Targets	inhibitory	Mapk15(Z2018)	0.769344738763931	0.0092742209381247	Spearman's rank correlation rho	two.sided	mitogenactivated protein kinase 15	332110	ENSMUSG00000063704	#77:34165
Expression	Mouse	AI	SC Targets	inhibitory	Smim5(Z2018)	0.769344738763931	0.0092742209381247	Spearman's rank correlation rho	two.sided	small integral membrane protein 5	66528	ENSMUSG00000048442	#77:13946
Expression	Mouse	AI	SC Targets	inhibitory	3100003L05Rik(Z2018)	0.768036754286865	0.00947014489919614	Spearman's rank correlation rho	two.sided	RIKEN cDNA 3100003L05 gene	73076	ENSMUSG00000086254	#77:16060
Expression	Mouse	AI	SC Targets	inhibitory	4930452N14Rik(Z2018)	0.768036754286865	0.00947014489919614	Spearman's rank correlation rho	two.sided	RIKEN cDNA 4930452N14 gene	78112	ENSMUSG00000099933	#77:19001
Expression	Mouse	AI	SC Targets	inhibitory	Cst11(Z2018)	0.768036754286865	0.00947014489919614	Spearman's rank correlation rho	two.sided	cystatin 11	78240	ENSMUSG00000036958	#77:20912
Expression	Mouse	AI	SC Targets	inhibitory	Dlx3(Z2018)	0.768036754286865	0.00947014489919614	Spearman's rank correlation rho	two.sided	distalless homeobox 3	13393	ENSMUSG00000001510	#77:1702
Expression	Mouse	AI	SC Targets	inhibitory	Gm20752(Z2018)	0.768036754286865	0.00947014489919614	Spearman's rank correlation rho	two.sided	predicted gene 20752	624759	ENSMUSG00000106053	#77:39901
Expression	Mouse	AI	SC Targets	inhibitory	Gm31651(Z2018)	0.768036754286865	0.00947014489919614	Spearman's rank correlation rho	two.sided	predicted gene 31651	NA	ENSMUSG00000104607	#77:88585
Expression	Mouse	AI	SC Targets	inhibitory	Gm3646(Z2018)	0.768036754286865	0.00947014489919614	Spearman's rank correlation rho	two.sided	predicted gene 3646	100042065	ENSMUSG00000091937	#77:46289
Expression	Mouse	AI	SC Targets	inhibitory	Ins2(Z2018)	0.768036754286865	0.00947014489919614	Spearman's rank correlation rho	two.sided	insulin II	16334	ENSMUSG00000000215	#77:2214
Expression	Mouse	AI	SC Targets	inhibitory	Sh3rf2(Z2018)	0.768036754286865	0.00947014489919614	Spearman's rank correlation rho	two.sided	SH3 domain containing ring finger 2	269016	ENSMUSG00000057719	#77:32101
Expression	Mouse	AI	SC Targets	inhibitory	Siglece(Z2018)	0.768036754286865	0.00947014489919614	Spearman's rank correlation rho	two.sided	sialic acid binding Iglike lectin E	83382	ENSMUSG00000030474	#77:20347
Expression	Mouse	AI	SC Targets	inhibitory	Spata4(Z2018)	0.768036754286865	0.00947014489919614	Spearman's rank correlation rho	two.sided	spermatogenesis associated 4	69281	ENSMUSG00000031518	#77:14216
Expression	Mouse	AI	SC Targets	inhibitory	Strit1(Z2018)	0.768036754286865	0.00947014489919614	Spearman's rank correlation rho	two.sided	small transmembrane regulator of ion transport 1	102637511	ENSMUSG00000103476	#77:58548
Expression	Mouse	AI	SC Targets	inhibitory	Tmprss11a(Z2018)	0.768036754286865	0.00947014489919614	Spearman's rank correlation rho	two.sided	transmembrane protease serine 11a	194597	ENSMUSG00000072845	#77:27050
Expression	Mouse	AI	SC Targets	inhibitory	Wfdc9(Z2018)	0.768036754286865	0.00947014489919614	Spearman's rank correlation rho	two.sided	WAP fourdisulfide core domain 9	629754	ENSMUSG00000074594	#77:39293
Expression	Mouse	AI	SC Targets	inhibitory	Mcemp1(Z2018)	0.766928898924811	0.00963835937752334	Spearman's rank correlation rho	two.sided	mast cell expressed membrane protein 1	69189	ENSMUSG00000013974	#77:14262
Expression	Mouse	AI	SC Targets	excitatory	1110002L01Rik(Z2018)	0.766666666666667	0.015944016578974	Spearman's rank correlation rho	two.sided	RIKEN cDNA 1110002L01 gene	100043040	ENSMUSG00000071456	#77:47848
Expression	Mouse	AI	SC Targets	excitatory	Ccnj(Z2018)	0.766666666666667	0.015944016578974	Spearman's rank correlation rho	two.sided	cyclin J	240665	ENSMUSG00000025010	#77:30104
Expression	Mouse	AI	SC Targets	excitatory	Cdc42ep3(Z2018)	0.766666666666667	0.015944016578974	Spearman's rank correlation rho	two.sided	CDC42 effector protein Rho GTPase binding 3	260409	ENSMUSG00000036533	#77:32228
Expression	Mouse	AI	SC Targets	excitatory	Cyb5a(Z2018)	0.766666666666667	0.015944016578974	Spearman's rank correlation rho	two.sided	cytochrome b5 type A microsomal	109672	ENSMUSG00000024646	#77:24421
Expression	Mouse	AI	SC Targets	excitatory	Dclk3(Z2018)	0.766666666666667	0.015944016578974	Spearman's rank correlation rho	two.sided	doublecortinlike kinase 3	245038	ENSMUSG00000032500	#77:31683
Expression	Mouse	AI	SC Targets	excitatory	Entr1(Z2018)	0.766666666666667	0.015944016578974	Spearman's rank correlation rho	two.sided	endosome associated trafficking regulator 1	68112	ENSMUSG00000026927	#77:14836
Expression	Mouse	AI	SC Targets	excitatory	Ftsj3(Z2018)	0.766666666666667	0.015944016578974	Spearman's rank correlation rho	two.sided	FtsJ RNA methyltransferase homolog 3 E coli	56095	ENSMUSG00000020706	#77:9560
Expression	Mouse	AI	SC Targets	excitatory	Gm16861(Z2018)	0.766666666666667	0.015944016578974	Spearman's rank correlation rho	two.sided	predicted gene 16861	100503704	ENSMUSG00000097397	#77:51632
Expression	Mouse	AI	SC Targets	excitatory	Lrrc2(Z2018)	0.766666666666667	0.015944016578974	Spearman's rank correlation rho	two.sided	leucine rich repeat containing 2	74249	ENSMUSG00000032495	#77:17282
Expression	Mouse	AI	SC Targets	inhibitory	Rspo3(Z2018)	-0.684848484848485	0.0288827975067328	Spearman's rank correlation rho	two.sided	Rspondin 3	72780	ENSMUSG00000019880	#77:16209
[truncated: 1,989 more rows]
