# Supplementary material for: BrainTACO: an explorable multi-scale multi-modal brain transcriptomic and connectivity data resource
Source: Commun Biol. 2024 Jun 14;7:730. doi: 10.1038/s42003-024-06355-7 (PMC11178817; doi:10.1038/s42003-024-06355-7)
Supplement: Supplementary file 4 — Supplementary Data [file 42003_2024_6355_MOESM4_ESM.zip › Supplementary_Data_7 - Species overlap.csv]

datatype	region	connectivity	neurontype	name	fullname	ensembl_mouse	ensembl_human	estimate_human	p.value_human	estimate_mouse	p.value_mouse
Expression	AI	SC Sources	inhibitory	STEAP1(H2012)	STEAP family member 1	ENSMUSG00000015652	ENSG00000164647	0.684848484848485	0.0288827975067328	-0.678833593026998	0.0308987549942558
Expression	AI	SC Sources	excitatory	ATRNL1(H2012)	attractin like 1	ENSMUSG00000054843	ENSG00000107518	0.660606060606061	0.0375883775714093	0.866666666666667	0.0024953982859902
Expression	AI	SC Sources	inhibitory	TICAM1(H2012)	toll like receptor adaptor molecule 1	ENSMUSG00000047123	ENSG00000127666	0.624242424242424	0.0537177672171674	0.793939393939394	0.00609992331369691
Expression	AI	SC Sources	excitatory	CCDC113(H2012)	coiledcoil domain containing 113	ENSMUSG00000036598	ENSG00000103021	0.587878787878788	0.073877706888658	0.8	0.00962792472537981
Expression	AI	SC Sources	excitatory	SPINK2(H2012)	serine peptidase inhibitor Kazal type 2	ENSMUSG00000053030	ENSG00000128040	0.575757575757576	0.0815528147726024	0.730296743340221	0.0254635616832393
Expression	AI	SC Sources	excitatory	PPFIBP1(H2012)	PPFIA binding protein 1	ENSMUSG00000016487	ENSG00000110841	0.551515151515151	0.0984011766696351	0.8	0.00962792472537981
Expression	AI	SC Sources	excitatory	FSCN1(H2012)	fascin actinbundling protein 1	ENSMUSG00000029581	ENSG00000075618	0.551515151515151	0.0984011766696351	0.716666666666667	0.0298180356958453
Expression	AI	SC Sources	excitatory	HIST1H1E(H2012)	histone cluster 1 H1 family member e	ENSMUSG00000051627	ENSG00000168298	-0.660606060606061	0.0375883775714093	-0.816666666666667	0.00722478524635878
Expression	AI	SC Sources	inhibitory	MROH2A(H2012)	maestro heat like repeat family member 2A	ENSMUSG00000079429	ENSG00000185038	-0.660606060606061	0.0375883775714093	-0.700649049745371	0.024018509248755
Expression	AI	SC Sources	excitatory	LMAN1L(H2012)	lectin mannose binding 1 like	ENSMUSG00000056271	ENSG00000140506	-0.672727272727273	0.0330412225454378	-0.730296743340221	0.0254635616832393
Expression	AI	SC Sources	excitatory	MAP4K1(H2012)	mitogenactivated protein kinase kinase kinase kinase 1	ENSMUSG00000037337	ENSG00000104814	-0.672727272727273	0.0330412225454378	0.733333333333333	0.0245541500714697
Expression	AI	SC Sources	excitatory	PSIP1(H2012)	PC4 and SFRS1 interacting protein 1	ENSMUSG00000028484	ENSG00000164985	-0.684848484848485	0.0288827975067328	0.733333333333333	0.0245541500714697
Expression	AI	SC Sources	inhibitory	EEF1AKMT3(H2012)	EEF1A lysine methyltransferase 3	ENSMUSG00000080115	ENSG00000123427	-0.696969696969697	0.0250966758822519	-0.704693920380407	0.0228704477532659
Expression	AI	SC Sources	excitatory	COX7B2(H2012)	cytochrome c oxidase subunit 7B2	ENSMUSG00000049387	ENSG00000170516	-0.709090909090909	0.0216659233675324	0.766666666666667	0.015944016578974
Expression	AI	SC Sources	inhibitory	NFIA(H2012)	nuclear factor I A	ENSMUSG00000028565	ENSG00000162599	-0.757575757575757	0.0111434467996943	-0.721212121212121	0.0185731550894602
Expression	AI	SC Sources	excitatory	BTG1(H2012)	BTG antiproliferation factor 1	ENSMUSG00000036478	ENSG00000133639	-0.76969696969697	0.00922195272221606	-0.716666666666667	0.0298180356958453
Expression	AI	SC Sources	inhibitory	ABRA(H2012)	actin binding Rho activating protein	ENSMUSG00000042895	ENSG00000174429	-0.793939393939394	0.0060999233136969	-0.700649049745371	0.024018509248755
Expression	AI	SC Sources	excitatory	ESR2(H2012)	estrogen receptor 2	ENSMUSG00000021055	ENSG00000140009	-0.793939393939394	0.0060999233136969	0.745869853982892	0.0210263031060696
Expression	AI	SC Sources	excitatory	FAM205C(H2012)	family with sequence similarity 205 member C	ENSMUSG00000050141	ENSG00000187791	-0.806060606060606	0.00486206110196458	0.730296743340221	0.0254635616832393
Expression	AI	SC Sources	excitatory	NRK(H2012)	Nik related kinase	ENSMUSG00000052854	ENSG00000123572	-0.854545454545454	0.00163680331598671	-0.69378190617321	0.0381730074177583
Expression	AI	SC Sources	inhibitory	TNFSF12(H2012)	TNF superfamily member 12	ENSMUSG00000097328	ENSG00000239697	-0.915151515151515	2.0447240614883e-4	-0.717328541542476	0.019528343138303
Expression	AI	SC Targets	excitatory	ATRNL1(H2012)	attractin like 1	ENSMUSG00000054843	ENSG00000107518	0.660606060606061	0.0375883775714093	0.883333333333333	0.00159050042349787
Expression	AI	SC Targets	inhibitory	DHRS11(H2012)	dehydrogenasereductase 11	ENSMUSG00000034449	ENSG00000278535	0.660606060606061	0.0375883775714093	-0.754658036542014	0.0116448725046175
Expression	AI	SC Targets	inhibitory	SPAG6(H2012)	sperm associated antigen 6	ENSMUSG00000022783	ENSG00000077327	0.636363636363636	0.0479117261299755	0.806060606060606	0.0048620611019646
Expression	AI	SC Targets	inhibitory	GDF10(H2012)	growth differentiation factor 10	ENSMUSG00000021943	ENSG00000266524	0.551515151515151	0.0984011766696351	-0.745454545454545	0.01333014631544
Expression	AI	SC Targets	inhibitory	MROH2A(H2012)	maestro heat like repeat family member 2A	ENSMUSG00000079429	ENSG00000185038	-0.660606060606061	0.0375883775714093	-0.700649049745371	0.024018509248755
Expression	AI	SC Targets	excitatory	LMAN1L(H2012)	lectin mannose binding 1 like	ENSMUSG00000056271	ENSG00000140506	-0.672727272727273	0.0330412225454378	-0.730296743340221	0.0254635616832393
Expression	AI	SC Targets	inhibitory	ZBTB46(H2012)	zinc finger and BTB domain containing 46	ENSMUSG00000027583	ENSG00000130584	-0.745454545454545	0.01333014631544	-0.721212121212121	0.0185731550894602
Expression	AI	SC Targets	inhibitory	NFIA(H2012)	nuclear factor I A	ENSMUSG00000028565	ENSG00000162599	-0.757575757575757	0.0111434467996943	-0.854545454545454	0.00163680331598671
Expression	AI	SC Targets	inhibitory	ABRA(H2012)	actin binding Rho activating protein	ENSMUSG00000042895	ENSG00000174429	-0.793939393939394	0.0060999233136969	-0.700649049745371	0.024018509248755
Expression	AI	SC Targets	inhibitory	APPL2(H2012)	adaptor protein phosphotyrosine interacting with PH domain and leucine zipper 2	ENSMUSG00000020263	ENSG00000136044	-0.854545454545454	0.00163680331598671	-0.721212121212121	0.0185731550894602
Expression	AI	SC Targets	excitatory	TNFSF12(H2012)	TNF superfamily member 12	ENSMUSG00000097328	ENSG00000239697	-0.915151515151515	2.0447240614883e-4	-0.7	0.0357695749702617
Expression	AI	SC Targets	inhibitory	TNFSF12(H2012)	TNF superfamily member 12	ENSMUSG00000097328	ENSG00000239697	-0.915151515151515	2.0447240614883e-4	-0.887542093772894	6.0966595732432e-4
Expression	GI	SC Sources	excitatory	ATRNL1(H2012)	attractin like 1	ENSMUSG00000054843	ENSG00000107518	0.612121212121212	0.0599721424772553	0.733333333333333	0.0245541500714697
Expression	GI	SC Sources	excitatory	CCDC113(H2012)	coiledcoil domain containing 113	ENSMUSG00000036598	ENSG00000103021	0.612121212121212	0.0599721424772553	0.766666666666667	0.015944016578974
Expression	GI	SC Sources	excitatory	CLMN(H2012)	calmin	ENSMUSG00000021097	ENSG00000165959	0.6	0.066688	0.8	0.00962792472537981
Expression	GI	SC Sources	excitatory	WDR72(H2012)	WD repeat domain 72	ENSMUSG00000044976	ENSG00000166415	-0.636363636363636	0.0479117261299756	0.732709181802739	0.024739299238569
Expression	GI	SC Sources	excitatory	KNCN(H2012)	kinocilin	ENSMUSG00000073774	ENSG00000162456	-0.636363636363636	0.0479117261299756	0.732709181802739	0.024739299238569
Expression	GI	SC Sources	excitatory	CLEC6A(H2012)	Ctype lectin domain containing 6A	ENSMUSG00000023349	ENSG00000205846	-0.684848484848485	0.0288827975067328	0.732709181802739	0.024739299238569
Expression	GI	SC Sources	excitatory	FBXL22(H2012)	Fbox and leucine rich repeat protein 22	ENSMUSG00000050503	ENSG00000197361	-0.684848484848485	0.0288827975067328	-0.75	0.0199421261319925
Expression	GI	SC Sources	excitatory	IL17RD(H2012)	interleukin 17 receptor D	ENSMUSG00000040717	ENSG00000144730	-0.684848484848485	0.0288827975067328	0.75	0.0199421261319925
Expression	GI	SC Sources	inhibitory	NFIA(H2012)	nuclear factor I A	ENSMUSG00000028565	ENSG00000162599	-0.709090909090909	0.0216659233675324	-0.672727272727273	0.0330412225454378
Expression	GI	SC Sources	inhibitory	MROH2A(H2012)	maestro heat like repeat family member 2A	ENSMUSG00000079429	ENSG00000185038	-0.733333333333333	0.0158005962505715	-0.700649049745371	0.024018509248755
Expression	GI	SC Sources	inhibitory	TNFSF12(H2012)	TNF superfamily member 12	ENSMUSG00000097328	ENSG00000239697	-0.842424242424242	0.00222003122591685	-0.693012319795274	0.0262928781788051
Expression	GI	SC Sources	excitatory	FAM205C(H2012)	family with sequence similarity 205 member C	ENSMUSG00000050141	ENSG00000187791	-0.878787878787879	8.138621117322e-4	0.730296743340221	0.0254635616832393
Expression	GI	SC Targets	inhibitory	GDF10(H2012)	growth differentiation factor 10	ENSMUSG00000021943	ENSG00000266524	0.709090909090909	0.0216659233675324	-0.745454545454545	0.01333014631544
Expression	GI	SC Targets	inhibitory	DHRS11(H2012)	dehydrogenasereductase 11	ENSMUSG00000034449	ENSG00000278535	0.624242424242424	0.0537177672171674	-0.73011631177642	0.0165062454981005
Expression	GI	SC Targets	excitatory	ATRNL1(H2012)	attractin like 1	ENSMUSG00000054843	ENSG00000107518	0.612121212121212	0.0599721424772553	0.883333333333333	0.00159050042349787
Expression	GI	SC Targets	excitatory	CCDC113(H2012)	coiledcoil domain containing 113	ENSMUSG00000036598	ENSG00000103021	0.612121212121212	0.0599721424772553	0.766666666666667	0.015944016578974
Expression	GI	SC Targets	inhibitory	RNF182(H2012)	ring finger protein 182	ENSMUSG00000044164	ENSG00000180537	0.6	0.066688	-0.818181818181818	0.00381492008255072
Expression	GI	SC Targets	inhibitory	ARG2(H2012)	arginase 2	ENSMUSG00000021125	ENSG00000081181	0.563636363636364	0.0897240283170913	0.903030303030303	3.4361219776328e-4
Expression	GI	SC Targets	inhibitory	ZBTB46(H2012)	zinc finger and BTB domain containing 46	ENSMUSG00000027583	ENSG00000130584	-0.684848484848485	0.0288827975067328	-0.76969696969697	0.00922195272221606
Expression	GI	SC Targets	inhibitory	ARL4A(H2012)	ADP ribosylation factor like GTPase 4A	ENSMUSG00000047446	ENSG00000122644	-0.709090909090909	0.0216659233675324	0.76969696969697	0.00922195272221601
Expression	GI	SC Targets	inhibitory	NFIA(H2012)	nuclear factor I A	ENSMUSG00000028565	ENSG00000162599	-0.709090909090909	0.0216659233675324	-0.890909090909091	5.4214422483387e-4
Expression	GI	SC Targets	excitatory	PSIP1(H2012)	PC4 and SFRS1 interacting protein 1	ENSMUSG00000028484	ENSG00000164985	-0.733333333333333	0.0158005962505715	0.783333333333333	0.0125198730194499
Expression	GI	SC Targets	inhibitory	MROH2A(H2012)	maestro heat like repeat family member 2A	ENSMUSG00000079429	ENSG00000185038	-0.733333333333333	0.0158005962505715	-0.700649049745371	0.024018509248755
Expression	GI	SC Targets	excitatory	BTG1(H2012)	BTG antiproliferation factor 1	ENSMUSG00000036478	ENSG00000133639	-0.757575757575757	0.0111434467996943	-0.733333333333333	0.0245541500714696
Expression	GI	SC Targets	inhibitory	YAP1(H2012)	Yes associated protein 1	ENSMUSG00000053110	ENSG00000137693	-0.781818181818182	0.00754700778106788	0.806060606060606	0.0048620611019646
Expression	GI	SC Targets	inhibitory	TNFSF12(H2012)	TNF superfamily member 12	ENSMUSG00000097328	ENSG00000239697	-0.842424242424242	0.00222003122591685	-0.911858315520097	2.3714363700506e-4
