# Supplementary material for: BrainTACO: an explorable multi-scale multi-modal brain transcriptomic and connectivity data resource
Source: Commun Biol. 2024 Jun 14;7:730. doi: 10.1038/s42003-024-06355-7 (PMC11178817; doi:10.1038/s42003-024-06355-7)
Supplement: Supplementary file 4 — Supplementary Data [file 42003_2024_6355_MOESM4_ESM.zip › Supplementary_Data_8 - Association summary.csv]

datatype	region	connectivity	neurontype	association	category	name	fullname	ensembl_mouse	ensembl_human	estimate_human	p.value_human	estimate_mouse	p.value_mouse	score	otGeneticsPortal	eva	geneBurden	genomicsEngland	gene2Phenotype	uniprotLiterature	uniprotVariants	orphanet	clingen	cancerGeneCensus	intogen	evaSomatic	cancerBiomarkers	chembl	crisprScreen	crispr	slapenrich	progeny	reactome	sysbio	europepmc	expressionAtlas	impc	otCrisprValidation	otCrispr	encore
Expression	AI	SC Sources	inhibitory	Genetic central nervous system malformation	Brain morphology	NFIA(H2012)	nuclear factor I A	ENSMUSG00000028565	ENSG00000162599	-0.757575757575757	0.0111434467996943	-0.721212121212121	0.0185731550894602	0.0452513574075949	NA	NA	NA	NA	NA	NA	NA	NA	NA	NA	NA	NA	NA	NA	NA	NA	NA	NA	NA	NA	NA	NA	0.372175234297834	NA	NA	NA
Expression	AI	SC Sources	excitatory	Intellectual disability	Biological process	FSCN1(H2012)	fascin actinbundling protein 1	ENSMUSG00000029581	ENSG00000075618	0.551515151515151	0.0984011766696351	0.716666666666667	0.0298180356958453	0.0014783194187388	NA	NA	NA	NA	NA	NA	NA	NA	NA	NA	NA	NA	NA	NA	NA	NA	NA	NA	NA	NA	0.0121586159522324	NA	NA	NA	NA	NA
Expression	AI	SC Sources	excitatory	Intellectual disability	Biological process	HIST1H1E(H2012)	histone cluster 1 H1 family member e	ENSMUSG00000051627	ENSG00000168298	-0.660606060606061	0.0375883775714093	-0.816666666666667	0.00722478524635878	0.00498932803824347	NA	NA	NA	NA	NA	NA	NA	NA	NA	NA	NA	NA	NA	NA	NA	NA	NA	NA	NA	NA	0.0410353288387844	NA	NA	NA	NA	NA
Expression	AI	SC Sources	inhibitory	Intellectual disability	Biological process	NFIA(H2012)	nuclear factor I A	ENSMUSG00000028565	ENSG00000162599	-0.757575757575757	0.0111434467996943	-0.721212121212121	0.0185731550894602	0.381374995746964	NA	NA	NA	0.607930797611621	NA	NA	NA	NA	NA	NA	NA	NA	NA	NA	NA	NA	NA	NA	NA	NA	0.388042228115498	NA	NA	NA	NA	NA
Expression	AI	SC Sources	excitatory	Intellectual disability, severe	Biological process	PPFIBP1(H2012)	PPFIA binding protein 1	ENSMUSG00000016487	ENSG00000110841	0.551515151515151	0.0984011766696351	0.8	0.00962792472537981	0.524724419121096	NA	0.863131825501492	NA	NA	NA	NA	NA	NA	NA	NA	NA	NA	NA	NA	NA	NA	NA	NA	NA	NA	NA	NA	NA	NA	NA	NA
Expression	AI	SC Sources	excitatory	alcohol dependence	Substance abuse	PSIP1(H2012)	PC4 and SFRS1 interacting protein 1	ENSMUSG00000028484	ENSG00000164985	-0.684848484848485	0.0288827975067328	0.733333333333333	0.0245541500714697	0.0110873956405411	NA	NA	NA	NA	NA	NA	NA	NA	NA	NA	NA	NA	NA	NA	NA	NA	NA	NA	NA	NA	0.0911896196417432	NA	NA	NA	NA	NA
Expression	AI	SC Sources	inhibitory	alcohol dependence	Substance abuse	NFIA(H2012)	nuclear factor I A	ENSMUSG00000028565	ENSG00000162599	-0.757575757575757	0.0111434467996943	-0.721212121212121	0.0185731550894602	0.0014783194187388	NA	NA	NA	NA	NA	NA	NA	NA	NA	NA	NA	NA	NA	NA	NA	NA	NA	NA	NA	NA	0.0121586159522324	NA	NA	NA	NA	NA
Expression	AI	SC Sources	excitatory	alcohol drinking	Substance abuse	LMAN1L(H2012)	lectin mannose binding 1 like	ENSMUSG00000056271	ENSG00000140506	-0.672727272727273	0.0330412225454378	-0.730296743340221	0.0254635616832393	0.236001513066286	0.388204568667134	NA	NA	NA	NA	NA	NA	NA	NA	NA	NA	NA	NA	NA	NA	NA	NA	NA	NA	NA	NA	NA	NA	NA	NA	NA
Expression	AI	SC Sources	inhibitory	antisocial behaviour measurement	Biological process	NFIA(H2012)	nuclear factor I A	ENSMUSG00000028565	ENSG00000162599	-0.757575757575757	0.0111434467996943	-0.721212121212121	0.0185731550894602	0.283813539895032	0.466851722284922	NA	NA	NA	NA	NA	NA	NA	NA	NA	NA	NA	NA	NA	NA	NA	NA	NA	NA	NA	NA	NA	NA	NA	NA	NA
Expression	AI	SC Sources	excitatory	anxiety	Anxiety disorder	PSIP1(H2012)	PC4 and SFRS1 interacting protein 1	ENSMUSG00000028484	ENSG00000164985	-0.684848484848485	0.0288827975067328	0.733333333333333	0.0245541500714697	0.0014783194187388	NA	NA	NA	NA	NA	NA	NA	NA	NA	NA	NA	NA	NA	NA	NA	NA	NA	NA	NA	NA	0.0121586159522324	NA	NA	NA	NA	NA
Expression	AI	SC Sources	inhibitory	anxiety	Anxiety disorder	NFIA(H2012)	nuclear factor I A	ENSMUSG00000028565	ENSG00000162599	-0.757575757575757	0.0111434467996943	-0.721212121212121	0.0185731550894602	0.00425016832887407	NA	NA	NA	NA	NA	NA	NA	NA	NA	NA	NA	NA	NA	NA	NA	NA	NA	NA	NA	NA	0.0349560208626682	NA	NA	NA	NA	NA
Expression	AI	SC Sources	excitatory	anxiety	Anxiety disorder	ESR2(H2012)	estrogen receptor 2	ENSMUSG00000021055	ENSG00000140009	-0.793939393939394	0.0060999233136969	0.745869853982892	0.0210263031060696	0.0836535147330128	NA	NA	NA	NA	NA	NA	NA	NA	NA	NA	NA	NA	NA	NA	NA	NA	NA	NA	NA	NA	0.688018398324797	NA	NA	NA	NA	NA
Expression	AI	SC Sources	excitatory	anxiety disorder	Anxiety disorder	ESR2(H2012)	estrogen receptor 2	ENSMUSG00000021055	ENSG00000140009	-0.793939393939394	0.0060999233136969	0.745869853982892	0.0210263031060696	0.0131484192968327	NA	NA	NA	NA	NA	NA	NA	NA	NA	NA	NA	NA	NA	NA	NA	NA	NA	NA	NA	NA	0.108140756715147	NA	NA	NA	NA	NA
Expression	AI	SC Sources	excitatory	attention deficit hyperactivity disorder	Neurodevelopmental disorder	FSCN1(H2012)	fascin actinbundling protein 1	ENSMUSG00000029581	ENSG00000075618	0.551515151515151	0.0984011766696351	0.716666666666667	0.0298180356958453	0.0691853487969762	NA	NA	NA	NA	NA	NA	NA	NA	NA	NA	NA	NA	NA	NA	NA	NA	NA	NA	NA	NA	0.0547137717850459	NA	0.555344783618216	NA	NA	NA
Expression	AI	SC Sources	inhibitory	attention deficit hyperactivity disorder	Neurodevelopmental disorder	NFIA(H2012)	nuclear factor I A	ENSMUSG00000028565	ENSG00000162599	-0.757575757575757	0.0111434467996943	-0.721212121212121	0.0185731550894602	0.297934849767736	0.48947227395305	NA	NA	NA	NA	NA	NA	NA	NA	NA	NA	NA	NA	NA	NA	NA	NA	NA	NA	NA	0.0121586159522324	NA	NA	NA	NA	NA
Expression	AI	SC Sources	excitatory	attention deficit hyperactivity disorder	Neurodevelopmental disorder	ESR2(H2012)	estrogen receptor 2	ENSMUSG00000021055	ENSG00000140009	-0.793939393939394	0.0060999233136969	0.745869853982892	0.0210263031060696	0.315915092274016	0.519656338377908	NA	NA	NA	NA	NA	NA	NA	NA	NA	NA	NA	NA	NA	NA	NA	NA	NA	NA	NA	NA	NA	NA	NA	NA	NA
Expression	AI	SC Sources	excitatory	autism	Neurodevelopmental disorder	ATRNL1(H2012)	attractin like 1	ENSMUSG00000054843	ENSG00000107518	0.660606060606061	0.0375883775714093	0.866666666666667	0.0024953982859902	0.00820261955258546	NA	NA	NA	NA	NA	NA	NA	NA	NA	NA	NA	NA	NA	NA	NA	NA	NA	NA	NA	NA	0.0674634315682896	NA	NA	NA	NA	NA
Expression	AI	SC Sources	excitatory	autism	Neurodevelopmental disorder	HIST1H1E(H2012)	histone cluster 1 H1 family member e	ENSMUSG00000051627	ENSG00000168298	-0.660606060606061	0.0375883775714093	-0.816666666666667	0.00722478524635878	0.00443495825621642	NA	NA	NA	NA	NA	NA	NA	NA	NA	NA	NA	NA	NA	NA	NA	NA	NA	NA	NA	NA	0.0364758478566973	NA	NA	NA	NA	NA
Expression	AI	SC Sources	inhibitory	autism	Neurodevelopmental disorder	NFIA(H2012)	nuclear factor I A	ENSMUSG00000028565	ENSG00000162599	-0.757575757575757	0.0111434467996943	-0.721212121212121	0.0185731550894602	0.00293610662332846	NA	NA	NA	NA	NA	NA	NA	NA	NA	NA	NA	NA	NA	NA	NA	NA	NA	NA	NA	NA	0.0241483622384616	NA	NA	NA	NA	NA
Expression	AI	SC Sources	excitatory	autism	Neurodevelopmental disorder	ESR2(H2012)	estrogen receptor 2	ENSMUSG00000021055	ENSG00000140009	-0.793939393939394	0.0060999233136969	0.745869853982892	0.0210263031060696	0.0643639852060857	NA	NA	NA	NA	NA	NA	NA	NA	NA	NA	NA	NA	NA	NA	NA	NA	NA	NA	NA	NA	0.529369341534864	NA	NA	NA	NA	NA
Expression	AI	SC Sources	excitatory	autism spectrum disorder	Neurodevelopmental disorder	ESR2(H2012)	estrogen receptor 2	ENSMUSG00000021055	ENSG00000140009	-0.793939393939394	0.0060999233136969	0.745869853982892	0.0210263031060696	0.315915092274016	0.519656338377908	NA	NA	NA	NA	NA	NA	NA	NA	NA	NA	NA	NA	NA	NA	NA	NA	NA	NA	NA	NA	NA	NA	NA	NA	NA
Expression	AI	SC Sources	inhibitory	bipolar disorder	Mood disorder	NFIA(H2012)	nuclear factor I A	ENSMUSG00000028565	ENSG00000162599	-0.757575757575757	0.0111434467996943	-0.721212121212121	0.0185731550894602	0.0743599740920255	0.121708580200291	NA	NA	NA	NA	NA	NA	NA	NA	NA	NA	NA	NA	NA	NA	NA	NA	NA	NA	NA	0.0121586159522324	NA	NA	NA	NA	NA
Expression	AI	SC Sources	excitatory	bipolar disorder	Mood disorder	ESR2(H2012)	estrogen receptor 2	ENSMUSG00000021055	ENSG00000140009	-0.793939393939394	0.0060999233136969	0.745869853982892	0.0210263031060696	0.397577469755878	0.649121302077059	NA	NA	NA	NA	NA	NA	NA	NA	NA	NA	NA	NA	NA	NA	NA	NA	NA	NA	NA	0.0972689276178594	NA	NA	NA	NA	NA
Expression	AI	SC Sources	inhibitory	bipolar disorder	Mood disorder	TNFSF12(H2012)	TNF superfamily member 12	ENSMUSG00000097328	ENSG00000239697	-0.915151515151515	2.0447240614883e-4	-0.717328541542476	0.019528343138303	0.0166310934608116	NA	NA	NA	NA	NA	NA	NA	NA	NA	NA	NA	NA	NA	NA	NA	NA	NA	NA	NA	NA	0.136784429462615	NA	NA	NA	NA	NA
Expression	AI	SC Sources	excitatory	brain measurement	Brain morphology	SPINK2(H2012)	serine peptidase inhibitor Kazal type 2	ENSMUSG00000053030	ENSG00000128040	0.575757575757576	0.0815528147726024	0.730296743340221	0.0254635616832393	0.0338167243639029	0.055625943769848	NA	NA	NA	NA	NA	NA	NA	NA	NA	NA	NA	NA	NA	NA	NA	NA	NA	NA	NA	NA	NA	NA	NA	NA	NA
Expression	AI	SC Sources	excitatory	brain measurement	Brain morphology	PSIP1(H2012)	PC4 and SFRS1 interacting protein 1	ENSMUSG00000028484	ENSG00000164985	-0.684848484848485	0.0288827975067328	0.733333333333333	0.0245541500714697	0.0203238588241947	0.0334312045121601	NA	NA	NA	NA	NA	NA	NA	NA	NA	NA	NA	NA	NA	NA	NA	NA	NA	NA	NA	NA	NA	NA	NA	NA	NA
Expression	AI	SC Sources	inhibitory	brain measurement	Brain morphology	NFIA(H2012)	nuclear factor I A	ENSMUSG00000028565	ENSG00000162599	-0.757575757575757	0.0111434467996943	-0.721212121212121	0.0185731550894602	0.256002865190544	0.421105274146832	NA	NA	NA	NA	NA	NA	NA	NA	NA	NA	NA	NA	NA	NA	NA	NA	NA	NA	NA	NA	NA	NA	NA	NA	NA
Expression	AI	SC Sources	inhibitory	brain measurement	Brain morphology	TNFSF12(H2012)	TNF superfamily member 12	ENSMUSG00000097328	ENSG00000239697	-0.915151515151515	2.0447240614883e-4	-0.717328541542476	0.019528343138303	0.062576903841647	0.102934255161102	NA	NA	NA	NA	NA	NA	NA	NA	NA	NA	NA	NA	NA	NA	NA	NA	NA	NA	NA	NA	NA	NA	NA	NA	NA
Expression	AI	SC Sources	inhibitory	cerebral malformation	Brain morphology	NFIA(H2012)	nuclear factor I A	ENSMUSG00000028565	ENSG00000162599	-0.757575757575757	0.0111434467996943	-0.721212121212121	0.0185731550894602	0.00764824977055841	NA	NA	NA	NA	NA	NA	NA	NA	NA	NA	NA	NA	NA	NA	NA	NA	NA	NA	NA	NA	0.0629039505862024	NA	NA	NA	NA	NA
Expression	AI	SC Sources	excitatory	cortical surface area measurement	Brain morphology	SPINK2(H2012)	serine peptidase inhibitor Kazal type 2	ENSMUSG00000053030	ENSG00000128040	0.575757575757576	0.0815528147726024	0.730296743340221	0.0254635616832393	0.206769958473296	0.340120881004275	NA	NA	NA	NA	NA	NA	NA	NA	NA	NA	NA	NA	NA	NA	NA	NA	NA	NA	NA	NA	NA	NA	NA	NA	NA
Expression	AI	SC Sources	excitatory	cortical surface area measurement	Brain morphology	PPFIBP1(H2012)	PPFIA binding protein 1	ENSMUSG00000016487	ENSG00000110841	0.551515151515151	0.0984011766696351	0.8	0.00962792472537981	0.280830983835663	0.461945644041993	NA	NA	NA	NA	NA	NA	NA	NA	NA	NA	NA	NA	NA	NA	NA	NA	NA	NA	NA	NA	NA	NA	NA	NA	NA
Expression	AI	SC Sources	inhibitory	cortical surface area measurement	Brain morphology	NFIA(H2012)	nuclear factor I A	ENSMUSG00000028565	ENSG00000162599	-0.757575757575757	0.0111434467996943	-0.721212121212121	0.0185731550894602	0.32000358148818	0.52638159268354	NA	NA	NA	NA	NA	NA	NA	NA	NA	NA	NA	NA	NA	NA	NA	NA	NA	NA	NA	NA	NA	NA	NA	NA	NA
Expression	AI	SC Sources	excitatory	cortical thickness	Brain morphology	PPFIBP1(H2012)	PPFIA binding protein 1	ENSMUSG00000016487	ENSG00000110841	0.551515151515151	0.0984011766696351	0.8	0.00962792472537981	0.220289953704235	0.362360246543995	NA	NA	NA	NA	NA	NA	NA	NA	NA	NA	NA	NA	NA	NA	NA	NA	NA	NA	NA	NA	NA	NA	NA	NA	NA
Expression	AI	SC Sources	excitatory	cortical thickness	Brain morphology	LMAN1L(H2012)	lectin mannose binding 1 like	ENSMUSG00000056271	ENSG00000140506	-0.672727272727273	0.0330412225454378	-0.730296743340221	0.0254635616832393	0.0491526892937591	0.080852441572076	NA	NA	NA	NA	NA	NA	NA	NA	NA	NA	NA	NA	NA	NA	NA	NA	NA	NA	NA	NA	NA	NA	NA	NA	NA
Expression	AI	SC Sources	excitatory	cortical thickness	Brain morphology	PSIP1(H2012)	PC4 and SFRS1 interacting protein 1	ENSMUSG00000028484	ENSG00000164985	-0.684848484848485	0.0288827975067328	0.733333333333333	0.0245541500714697	0.01953012294899	0.0321255692682754	NA	NA	NA	NA	NA	NA	NA	NA	NA	NA	NA	NA	NA	NA	NA	NA	NA	NA	NA	NA	NA	NA	NA	NA	NA
Expression	AI	SC Sources	inhibitory	cortical thickness	Brain morphology	NFIA(H2012)	nuclear factor I A	ENSMUSG00000028565	ENSG00000162599	-0.757575757575757	0.0111434467996943	-0.721212121212121	0.0185731550894602	0.378239485074641	0.622175232050476	NA	NA	NA	NA	NA	NA	NA	NA	NA	NA	NA	NA	NA	NA	NA	NA	NA	NA	NA	NA	NA	NA	NA	NA	NA
Expression	AI	SC Sources	inhibitory	cortical thickness	Brain morphology	TNFSF12(H2012)	TNF superfamily member 12	ENSMUSG00000097328	ENSG00000239697	-0.915151515151515	2.0447240614883e-4	-0.717328541542476	0.019528343138303	0.0317899622647754	0.052292074015116	NA	NA	NA	NA	NA	NA	NA	NA	NA	NA	NA	NA	NA	NA	NA	NA	NA	NA	NA	NA	NA	NA	NA	NA	NA
Expression	AI	SC Sources	excitatory	depressive disorder	Mood disorder	ESR2(H2012)	estrogen receptor 2	ENSMUSG00000021055	ENSG00000140009	-0.793939393939394	0.0060999233136969	0.745869853982892	0.0210263031060696	0.461974818355877	NA	NA	NA	NA	NA	NA	NA	NA	NA	NA	NA	NA	NA	0.759913497014526	NA	NA	NA	NA	NA	NA	NA	NA	NA	NA	NA	NA
Expression	AI	SC Sources	excitatory	depressive symptom measurement	Mood disorder	ESR2(H2012)	estrogen receptor 2	ENSMUSG00000021055	ENSG00000140009	-0.793939393939394	0.0060999233136969	0.745869853982892	0.0210263031060696	0.31442194456046	0.517200223768446	NA	NA	NA	NA	NA	NA	NA	NA	NA	NA	NA	NA	NA	NA	NA	NA	NA	NA	NA	NA	NA	NA	NA	NA	NA
Expression	AI	SC Sources	excitatory	generalized anxiety disorder	Anxiety disorder	ESR2(H2012)	estrogen receptor 2	ENSMUSG00000021055	ENSG00000140009	-0.793939393939394	0.0060999233136969	0.745869853982892	0.0210263031060696	0.00960907622180224	NA	NA	NA	NA	NA	NA	NA	NA	NA	NA	NA	NA	NA	NA	NA	NA	NA	NA	NA	NA	0.0790310036895107	NA	NA	NA	NA	NA
Expression	AI	SC Sources	excitatory	intellectual developmental disorder with epilepsy, behavioral abnormalities, and coarse facies	Neurodevelopmental disorder	FSCN1(H2012)	fascin actinbundling protein 1	ENSMUSG00000029581	ENSG00000075618	0.551515151515151	0.0984011766696351	0.716666666666667	0.0298180356958453	0.0339569970484304	NA	NA	NA	NA	NA	NA	NA	NA	NA	NA	NA	NA	NA	NA	NA	NA	NA	NA	NA	NA	NA	NA	0.279283408422779	NA	NA	NA
Expression	AI	SC Sources	excitatory	intelligence	Biological process	BTG1(H2012)	BTG antiproliferation factor 1	ENSMUSG00000036478	ENSG00000133639	-0.76969696969697	0.00922195272221606	-0.716666666666667	0.0298180356958453	0.0407589431868688	0.0670453665894187	NA	NA	NA	NA	NA	NA	NA	NA	NA	NA	NA	NA	NA	NA	NA	NA	NA	NA	NA	NA	NA	NA	NA	NA	NA
Expression	AI	SC Sources	excitatory	intelligence	Biological process	ESR2(H2012)	estrogen receptor 2	ENSMUSG00000021055	ENSG00000140009	-0.793939393939394	0.0060999233136969	0.745869853982892	0.0210263031060696	0.327449483233264	0.538629535663788	NA	NA	NA	NA	NA	NA	NA	NA	NA	NA	NA	NA	NA	NA	NA	NA	NA	NA	NA	NA	NA	NA	NA	NA	NA
Expression	AI	SC Sources	excitatory	major depressive disorder	Mood disorder	HIST1H1E(H2012)	histone cluster 1 H1 family member e	ENSMUSG00000051627	ENSG00000168298	-0.660606060606061	0.0375883775714093	-0.816666666666667	0.00722478524635878	0.00369579854684701	NA	NA	NA	NA	NA	NA	NA	NA	NA	NA	NA	NA	NA	NA	NA	NA	NA	NA	NA	NA	0.0303965398805811	NA	NA	NA	NA	NA
Expression	AI	SC Sources	excitatory	major depressive disorder	Mood disorder	ESR2(H2012)	estrogen receptor 2	ENSMUSG00000021055	ENSG00000140009	-0.793939393939394	0.0060999233136969	0.745869853982892	0.0210263031060696	0.329990951600159	0.532801744085575	NA	NA	NA	NA	NA	NA	NA	NA	NA	NA	NA	NA	NA	NA	NA	NA	NA	NA	NA	0.200166281203606	NA	NA	NA	NA	NA
Expression	AI	SC Sources	inhibitory	major depressive disorder	Mood disorder	TNFSF12(H2012)	TNF superfamily member 12	ENSMUSG00000097328	ENSG00000239697	-0.915151515151515	2.0447240614883e-4	-0.717328541542476	0.019528343138303	0.00517411796558582	NA	NA	NA	NA	NA	NA	NA	NA	NA	NA	NA	NA	NA	NA	NA	NA	NA	NA	NA	NA	0.0425551558328135	NA	NA	NA	NA	NA
Expression	AI	SC Sources	inhibitory	mathematical ability	Biological process	EEF1AKMT3(H2012)	EEF1A lysine methyltransferase 3	ENSMUSG00000080115	ENSG00000123427	-0.696969696969697	0.0250966758822519	-0.704693920380407	0.0228704477532659	0.0635197730881799	0.104485203476662	NA	NA	NA	NA	NA	NA	NA	NA	NA	NA	NA	NA	NA	NA	NA	NA	NA	NA	NA	NA	NA	NA	NA	NA	NA
Expression	AI	SC Sources	excitatory	mathematical ability	Biological process	COX7B2(H2012)	cytochrome c oxidase subunit 7B2	ENSMUSG00000049387	ENSG00000170516	-0.709090909090909	0.0216659233675324	0.766666666666667	0.015944016578974	0.206123713418025	0.339057856959745	NA	NA	NA	NA	NA	NA	NA	NA	NA	NA	NA	NA	NA	NA	NA	NA	NA	NA	NA	NA	NA	NA	NA	NA	NA
Expression	AI	SC Sources	inhibitory	mathematical ability	Biological process	NFIA(H2012)	nuclear factor I A	ENSMUSG00000028565	ENSG00000162599	-0.757575757575757	0.0111434467996943	-0.721212121212121	0.0185731550894602	0.307071041480431	0.505108546378669	NA	NA	NA	NA	NA	NA	NA	NA	NA	NA	NA	NA	NA	NA	NA	NA	NA	NA	NA	NA	NA	NA	NA	NA	NA
Expression	AI	SC Sources	inhibitory	mathematical ability	Biological process	TNFSF12(H2012)	TNF superfamily member 12	ENSMUSG00000097328	ENSG00000239697	-0.915151515151515	2.0447240614883e-4	-0.717328541542476	0.019528343138303	0.0630033845152975	0.103635783485257	NA	NA	NA	NA	NA	NA	NA	NA	NA	NA	NA	NA	NA	NA	NA	NA	NA	NA	NA	NA	NA	NA	NA	NA	NA
Expression	AI	SC Sources	excitatory	mood disorder	Mood disorder	ESR2(H2012)	estrogen receptor 2	ENSMUSG00000021055	ENSG00000140009	-0.793939393939394	0.0060999233136969	0.745869853982892	0.0210263031060696	0.00634175044837196	NA	NA	NA	NA	NA	NA	NA	NA	NA	NA	NA	NA	NA	NA	NA	NA	NA	NA	NA	NA	0.0521584896939488	NA	NA	NA	NA	NA
Expression	AI	SC Sources	excitatory	obsessive-compulsive disorder	Personality disorder	ESR2(H2012)	estrogen receptor 2	ENSMUSG00000021055	ENSG00000140009	-0.793939393939394	0.0060999233136969	0.745869853982892	0.0210263031060696	0.316839041910728	0.519656338377908	NA	NA	NA	NA	NA	NA	NA	NA	NA	NA	NA	NA	NA	NA	NA	NA	NA	NA	NA	0.0303965398805811	NA	NA	NA	NA	NA
Expression	AI	SC Sources	excitatory	phobic disorder	Anxiety disorder	ESR2(H2012)	estrogen receptor 2	ENSMUSG00000021055	ENSG00000140009	-0.793939393939394	0.0060999233136969	0.745869853982892	0.0210263031060696	0.00443495825621642	NA	NA	NA	NA	NA	NA	NA	NA	NA	NA	NA	NA	NA	NA	NA	NA	NA	NA	NA	NA	0.0364758478566973	NA	NA	NA	NA	NA
Expression	AI	SC Sources	inhibitory	post-traumatic stress disorder	Mood disorder	NFIA(H2012)	nuclear factor I A	ENSMUSG00000028565	ENSG00000162599	-0.757575757575757	0.0111434467996943	-0.721212121212121	0.0185731550894602	0.0014783194187388	NA	NA	NA	NA	NA	NA	NA	NA	NA	NA	NA	NA	NA	NA	NA	NA	NA	NA	NA	NA	0.0121586159522324	NA	NA	NA	NA	NA
Expression	AI	SC Sources	excitatory	post-traumatic stress disorder	Mood disorder	ESR2(H2012)	estrogen receptor 2	ENSMUSG00000021055	ENSG00000140009	-0.793939393939394	0.0060999233136969	0.745869853982892	0.0210263031060696	0.00468134482600622	NA	NA	NA	NA	NA	NA	NA	NA	NA	NA	NA	NA	NA	NA	NA	NA	NA	NA	NA	NA	0.038502283848736	NA	NA	NA	NA	NA
Expression	AI	SC Sources	excitatory	risk-taking behaviour	Biological process	ATRNL1(H2012)	attractin like 1	ENSMUSG00000054843	ENSG00000107518	0.660606060606061	0.0375883775714093	0.866666666666667	0.0024953982859902	0.134873002700867	0.221855848117488	NA	NA	NA	NA	NA	NA	NA	NA	NA	NA	NA	NA	NA	NA	NA	NA	NA	NA	NA	NA	NA	NA	NA	NA	NA
Expression	AI	SC Sources	excitatory	risk-taking behaviour	Biological process	SPINK2(H2012)	serine peptidase inhibitor Kazal type 2	ENSMUSG00000053030	ENSG00000128040	0.575757575757576	0.0815528147726024	0.730296743340221	0.0254635616832393	0.0471793015387039	0.0776063685604633	NA	NA	NA	NA	NA	NA	NA	NA	NA	NA	NA	NA	NA	NA	NA	NA	NA	NA	NA	NA	NA	NA	NA	NA	NA
Expression	AI	SC Sources	excitatory	risk-taking behaviour	Biological process	PSIP1(H2012)	PC4 and SFRS1 interacting protein 1	ENSMUSG00000028484	ENSG00000164985	-0.684848484848485	0.0288827975067328	0.733333333333333	0.0245541500714697	0.0204405942852472	0.0336232254815059	NA	NA	NA	NA	NA	NA	NA	NA	NA	NA	NA	NA	NA	NA	NA	NA	NA	NA	NA	NA	NA	NA	NA	NA	NA
Expression	AI	SC Sources	excitatory	risk-taking behaviour	Biological process	COX7B2(H2012)	cytochrome c oxidase subunit 7B2	ENSMUSG00000049387	ENSG00000170516	-0.709090909090909	0.0216659233675324	0.766666666666667	0.015944016578974	0.0323672147690167	0.0532416105520198	NA	NA	NA	NA	NA	NA	NA	NA	NA	NA	NA	NA	NA	NA	NA	NA	NA	NA	NA	NA	NA	NA	NA	NA	NA
Expression	AI	SC Sources	inhibitory	risk-taking behaviour	Biological process	NFIA(H2012)	nuclear factor I A	ENSMUSG00000028565	ENSG00000162599	-0.757575757575757	0.0111434467996943	-0.721212121212121	0.0185731550894602	0.354382645631099	0.582932542689666	NA	NA	NA	NA	NA	NA	NA	NA	NA	NA	NA	NA	NA	NA	NA	NA	NA	NA	NA	NA	NA	NA	NA	NA	NA
Expression	AI	SC Sources	inhibitory	schizencephaly	Brain morphology	NFIA(H2012)	nuclear factor I A	ENSMUSG00000028565	ENSG00000162599	-0.757575757575757	0.0111434467996943	-0.721212121212121	0.0185731550894602	0.0490728131050347	NA	NA	NA	NA	NA	NA	NA	NA	NA	NA	NA	NA	NA	NA	NA	NA	NA	NA	NA	NA	NA	NA	0.403605256534355	NA	NA	NA
Expression	AI	SC Sources	inhibitory	schizoaffective disorder	Psychotic disorder	NFIA(H2012)	nuclear factor I A	ENSMUSG00000028565	ENSG00000162599	-0.757575757575757	0.0111434467996943	-0.721212121212121	0.0185731550894602	0.00739159709369403	NA	NA	NA	NA	NA	NA	NA	NA	NA	NA	NA	NA	NA	NA	NA	NA	NA	NA	NA	NA	0.0607930797611621	NA	NA	NA	NA	NA
Expression	AI	SC Sources	excitatory	schizoaffective disorder	Psychotic disorder	ESR2(H2012)	estrogen receptor 2	ENSMUSG00000021055	ENSG00000140009	-0.793939393939394	0.0060999233136969	0.745869853982892	0.0210263031060696	0.557621938089606	NA	NA	NA	NA	NA	NA	NA	NA	NA	NA	NA	NA	NA	0.917245746194034	NA	NA	NA	NA	NA	NA	NA	NA	NA	NA	NA	NA
Expression	AI	SC Sources	excitatory	schizophrenia	Psychotic disorder	FSCN1(H2012)	fascin actinbundling protein 1	ENSMUSG00000029581	ENSG00000075618	0.551515151515151	0.0984011766696351	0.716666666666667	0.0298180356958453	0.0369579854684702	NA	NA	NA	NA	NA	NA	NA	NA	NA	NA	NA	NA	NA	NA	NA	NA	NA	NA	NA	NA	NA	NA	0.303965398805811	NA	NA	NA
Expression	AI	SC Sources	excitatory	schizophrenia	Psychotic disorder	HIST1H1E(H2012)	histone cluster 1 H1 family member e	ENSMUSG00000051627	ENSG00000168298	-0.660606060606061	0.0375883775714093	-0.816666666666667	0.00722478524635878	0.0014783194187388	NA	NA	NA	NA	NA	NA	NA	NA	NA	NA	NA	NA	NA	NA	NA	NA	NA	NA	NA	NA	0.0121586159522324	NA	NA	NA	NA	NA
Expression	AI	SC Sources	inhibitory	schizophrenia	Psychotic disorder	NFIA(H2012)	nuclear factor I A	ENSMUSG00000028565	ENSG00000162599	-0.757575757575757	0.0111434467996943	-0.721212121212121	0.0185731550894602	0.00258705898279291	NA	NA	NA	NA	NA	NA	NA	NA	NA	NA	NA	NA	NA	NA	NA	NA	NA	NA	NA	NA	0.0212775779164067	NA	NA	NA	NA	NA
Expression	AI	SC Sources	excitatory	schizophrenia	Psychotic disorder	BTG1(H2012)	BTG antiproliferation factor 1	ENSMUSG00000036478	ENSG00000133639	-0.76969696969697	0.00922195272221606	-0.716666666666667	0.0298180356958453	0.270106852476751	0.44430526227314	NA	NA	NA	NA	NA	NA	NA	NA	NA	NA	NA	NA	NA	NA	NA	NA	NA	NA	NA	NA	NA	NA	NA	NA	NA
Expression	AI	SC Sources	excitatory	schizophrenia	Psychotic disorder	ESR2(H2012)	estrogen receptor 2	ENSMUSG00000021055	ENSG00000140009	-0.793939393939394	0.0060999233136969	0.745869853982892	0.0210263031060696	0.677461122736101	0.668543620258266	NA	NA	NA	NA	NA	NA	NA	NA	NA	NA	NA	NA	0.945408488616415	NA	NA	NA	NA	NA	NA	0.0822470172991127	NA	NA	NA	NA	NA
Expression	AI	SC Sources	excitatory	schizophrenia	Psychotic disorder	NRK(H2012)	Nik related kinase	ENSMUSG00000052854	ENSG00000123572	-0.854545454545454	0.00163680331598671	-0.69378190617321	0.0381730074177583	0.00369579854684701	NA	NA	NA	NA	NA	NA	NA	NA	NA	NA	NA	NA	NA	NA	NA	NA	NA	NA	NA	NA	0.0303965398805811	NA	NA	NA	NA	NA
Expression	AI	SC Sources	inhibitory	schizophrenia	Psychotic disorder	TNFSF12(H2012)	TNF superfamily member 12	ENSMUSG00000097328	ENSG00000239697	-0.915151515151515	2.0447240614883e-4	-0.717328541542476	0.019528343138303	0.00367526633269786	NA	NA	NA	NA	NA	NA	NA	NA	NA	NA	NA	NA	NA	NA	NA	NA	NA	NA	NA	NA	0.0302276702145778	NA	NA	NA	NA	NA
Expression	AI	SC Sources	inhibitory	self reported educational attainment	Biological process	NFIA(H2012)	nuclear factor I A	ENSMUSG00000028565	ENSG00000162599	-0.757575757575757	0.0111434467996943	-0.721212121212121	0.0185731550894602	0.339137278436111	0.55785507128193	NA	NA	NA	NA	NA	NA	NA	NA	NA	NA	NA	NA	NA	NA	NA	NA	NA	NA	NA	NA	NA	NA	NA	NA	NA
Expression	AI	SC Sources	excitatory	self reported educational attainment	Biological process	BTG1(H2012)	BTG antiproliferation factor 1	ENSMUSG00000036478	ENSG00000133639	-0.76969696969697	0.00922195272221606	-0.716666666666667	0.0298180356958453	0.0601777621064534	0.0989878491809823	NA	NA	NA	NA	NA	NA	NA	NA	NA	NA	NA	NA	NA	NA	NA	NA	NA	NA	NA	NA	NA	NA	NA	NA	NA
Expression	AI	SC Sources	excitatory	self reported educational attainment	Biological process	ESR2(H2012)	estrogen receptor 2	ENSMUSG00000021055	ENSG00000140009	-0.793939393939394	0.0060999233136969	0.745869853982892	0.0210263031060696	0.37123404028024	0.610651807308838	NA	NA	NA	NA	NA	NA	NA	NA	NA	NA	NA	NA	NA	NA	NA	NA	NA	NA	NA	NA	NA	NA	NA	NA	NA
Expression	AI	SC Sources	excitatory	self reported educational attainment	Biological process	FAM205C(H2012)	family with sequence similarity 205 member C	ENSMUSG00000050141	ENSG00000187791	-0.806060606060606	0.00486206110196458	0.730296743340221	0.0254635616832393	0.0611313380681528	0.100556409229997	NA	NA	NA	NA	NA	NA	NA	NA	NA	NA	NA	NA	NA	NA	NA	NA	NA	NA	NA	NA	NA	NA	NA	NA	NA
Expression	AI	SC Sources	excitatory	social anxiety disorder	Anxiety disorder	ESR2(H2012)	estrogen receptor 2	ENSMUSG00000021055	ENSG00000140009	-0.793939393939394	0.0060999233136969	0.745869853982892	0.0210263031060696	0.00425016832887407	NA	NA	NA	NA	NA	NA	NA	NA	NA	NA	NA	NA	NA	NA	NA	NA	NA	NA	NA	NA	0.0349560208626682	NA	NA	NA	NA	NA
Expression	AI	SC Sources	inhibitory	substance abuse	Substance abuse	NFIA(H2012)	nuclear factor I A	ENSMUSG00000028565	ENSG00000162599	-0.757575757575757	0.0111434467996943	-0.721212121212121	0.0185731550894602	0.283813539895032	0.466851722284922	NA	NA	NA	NA	NA	NA	NA	NA	NA	NA	NA	NA	NA	NA	NA	NA	NA	NA	NA	NA	NA	NA	NA	NA	NA
Expression	AI	SC Sources	excitatory	substance dependence	Substance abuse	ESR2(H2012)	estrogen receptor 2	ENSMUSG00000021055	ENSG00000140009	-0.793939393939394	0.0060999233136969	0.745869853982892	0.0210263031060696	0.00221747912810821	NA	NA	NA	NA	NA	NA	NA	NA	NA	NA	NA	NA	NA	NA	NA	NA	NA	NA	NA	NA	0.0182379239283486	NA	NA	NA	NA	NA
Expression	AI	SC Sources	excitatory	unipolar depression	Mood disorder	FSCN1(H2012)	fascin actinbundling protein 1	ENSMUSG00000029581	ENSG00000075618	0.551515151515151	0.0984011766696351	0.716666666666667	0.0298180356958453	0.00369579854684701	NA	NA	NA	NA	NA	NA	NA	NA	NA	NA	NA	NA	NA	NA	NA	NA	NA	NA	NA	NA	0.0303965398805811	NA	NA	NA	NA	NA
Expression	AI	SC Sources	excitatory	unipolar depression	Mood disorder	ESR2(H2012)	estrogen receptor 2	ENSMUSG00000021055	ENSG00000140009	-0.793939393939394	0.0060999233136969	0.745869853982892	0.0210263031060696	0.457770975228654	0.749967283776335	NA	NA	NA	NA	NA	NA	NA	NA	NA	NA	NA	NA	NA	NA	NA	NA	NA	NA	NA	0.0606242100951589	NA	NA	NA	NA	NA
Expression	AI	SC Sources	inhibitory	unipolar depression	Mood disorder	TNFSF12(H2012)	TNF superfamily member 12	ENSMUSG00000097328	ENSG00000239697	-0.915151515151515	2.0447240614883e-4	-0.717328541542476	0.019528343138303	0.00739159709369403	NA	NA	NA	NA	NA	NA	NA	NA	NA	NA	NA	NA	NA	NA	NA	NA	NA	NA	NA	NA	0.0607930797611621	NA	NA	NA	NA	NA
Expression	AI	SC Sources	inhibitory	NA	NA	STEAP1(H2012)	STEAP family member 1	ENSMUSG00000015652	ENSG00000164647	0.684848484848485	0.0288827975067328	-0.678833593026998	0.0308987549942558	NA	NA	NA	NA	NA	NA	NA	NA	NA	NA	NA	NA	NA	NA	NA	NA	NA	NA	NA	NA	NA	NA	NA	NA	NA	NA	NA
Expression	AI	SC Sources	inhibitory	NA	NA	TICAM1(H2012)	toll like receptor adaptor molecule 1	ENSMUSG00000047123	ENSG00000127666	0.624242424242424	0.0537177672171674	0.793939393939394	0.00609992331369691	NA	NA	NA	NA	NA	NA	NA	NA	NA	NA	NA	NA	NA	NA	NA	NA	NA	NA	NA	NA	NA	NA	NA	NA	NA	NA	NA
Expression	AI	SC Sources	excitatory	NA	NA	CCDC113(H2012)	coiledcoil domain containing 113	ENSMUSG00000036598	ENSG00000103021	0.587878787878788	0.073877706888658	0.8	0.00962792472537981	NA	NA	NA	NA	NA	NA	NA	NA	NA	NA	NA	NA	NA	NA	NA	NA	NA	NA	NA	NA	NA	NA	NA	NA	NA	NA	NA
Expression	AI	SC Sources	inhibitory	NA	NA	MROH2A(H2012)	maestro heat like repeat family member 2A	ENSMUSG00000079429	ENSG00000185038	-0.660606060606061	0.0375883775714093	-0.700649049745371	0.024018509248755	NA	NA	NA	NA	NA	NA	NA	NA	NA	NA	NA	NA	NA	NA	NA	NA	NA	NA	NA	NA	NA	NA	NA	NA	NA	NA	NA
Expression	AI	SC Sources	excitatory	NA	NA	MAP4K1(H2012)	mitogenactivated protein kinase kinase kinase kinase 1	ENSMUSG00000037337	ENSG00000104814	-0.672727272727273	0.0330412225454378	0.733333333333333	0.0245541500714697	NA	NA	NA	NA	NA	NA	NA	NA	NA	NA	NA	NA	NA	NA	NA	NA	NA	NA	NA	NA	NA	NA	NA	NA	NA	NA	NA
Expression	AI	SC Sources	inhibitory	NA	NA	ABRA(H2012)	actin binding Rho activating protein	ENSMUSG00000042895	ENSG00000174429	-0.793939393939394	0.0060999233136969	-0.700649049745371	0.024018509248755	NA	NA	NA	NA	NA	NA	NA	NA	NA	NA	NA	NA	NA	NA	NA	NA	NA	NA	NA	NA	NA	NA	NA	NA	NA	NA	NA
Expression	AI	SC Targets	inhibitory	Genetic central nervous system malformation	Brain morphology	NFIA(H2012)	nuclear factor I A	ENSMUSG00000028565	ENSG00000162599	-0.757575757575757	0.0111434467996943	-0.854545454545454	0.00163680331598671	0.0452513574075949	NA	NA	NA	NA	NA	NA	NA	NA	NA	NA	NA	NA	NA	NA	NA	NA	NA	NA	NA	NA	NA	NA	0.372175234297834	NA	NA	NA
Expression	AI	SC Targets	inhibitory	Intellectual disability	Biological process	NFIA(H2012)	nuclear factor I A	ENSMUSG00000028565	ENSG00000162599	-0.757575757575757	0.0111434467996943	-0.854545454545454	0.00163680331598671	0.381374995746964	NA	NA	NA	0.607930797611621	NA	NA	NA	NA	NA	NA	NA	NA	NA	NA	NA	NA	NA	NA	NA	NA	0.388042228115498	NA	NA	NA	NA	NA
Expression	AI	SC Targets	inhibitory	alcohol dependence	Substance abuse	NFIA(H2012)	nuclear factor I A	ENSMUSG00000028565	ENSG00000162599	-0.757575757575757	0.0111434467996943	-0.854545454545454	0.00163680331598671	0.0014783194187388	NA	NA	NA	NA	NA	NA	NA	NA	NA	NA	NA	NA	NA	NA	NA	NA	NA	NA	NA	NA	0.0121586159522324	NA	NA	NA	NA	NA
Expression	AI	SC Targets	excitatory	alcohol drinking	Substance abuse	LMAN1L(H2012)	lectin mannose binding 1 like	ENSMUSG00000056271	ENSG00000140506	-0.672727272727273	0.0330412225454378	-0.730296743340221	0.0254635616832393	0.236001513066286	0.388204568667134	NA	NA	NA	NA	NA	NA	NA	NA	NA	NA	NA	NA	NA	NA	NA	NA	NA	NA	NA	NA	NA	NA	NA	NA	NA
Expression	AI	SC Targets	inhibitory	antisocial behaviour measurement	Biological process	NFIA(H2012)	nuclear factor I A	ENSMUSG00000028565	ENSG00000162599	-0.757575757575757	0.0111434467996943	-0.854545454545454	0.00163680331598671	0.283813539895032	0.466851722284922	NA	NA	NA	NA	NA	NA	NA	NA	NA	NA	NA	NA	NA	NA	NA	NA	NA	NA	NA	NA	NA	NA	NA	NA	NA
Expression	AI	SC Targets	inhibitory	anxiety	Anxiety disorder	NFIA(H2012)	nuclear factor I A	ENSMUSG00000028565	ENSG00000162599	-0.757575757575757	0.0111434467996943	-0.854545454545454	0.00163680331598671	0.00425016832887407	NA	NA	NA	NA	NA	NA	NA	NA	NA	NA	NA	NA	NA	NA	NA	NA	NA	NA	NA	NA	0.0349560208626682	NA	NA	NA	NA	NA
Expression	AI	SC Targets	inhibitory	anxiety	Anxiety disorder	APPL2(H2012)	adaptor protein phosphotyrosine interacting with PH domain and leucine zipper 2	ENSMUSG00000020263	ENSG00000136044	-0.854545454545454	0.00163680331598671	-0.721212121212121	0.0185731550894602	0.00776117694837873	NA	NA	NA	NA	NA	NA	NA	NA	NA	NA	NA	NA	NA	NA	NA	NA	NA	NA	NA	NA	0.0638327337492202	NA	NA	NA	NA	NA
Expression	AI	SC Targets	inhibitory	attention deficit hyperactivity disorder	Neurodevelopmental disorder	NFIA(H2012)	nuclear factor I A	ENSMUSG00000028565	ENSG00000162599	-0.757575757575757	0.0111434467996943	-0.854545454545454	0.00163680331598671	0.297934849767736	0.48947227395305	NA	NA	NA	NA	NA	NA	NA	NA	NA	NA	NA	NA	NA	NA	NA	NA	NA	NA	NA	0.0121586159522324	NA	NA	NA	NA	NA
Expression	AI	SC Targets	excitatory	autism	Neurodevelopmental disorder	ATRNL1(H2012)	attractin like 1	ENSMUSG00000054843	ENSG00000107518	0.660606060606061	0.0375883775714093	0.883333333333333	0.00159050042349787	0.00820261955258546	NA	NA	NA	NA	NA	NA	NA	NA	NA	NA	NA	NA	NA	NA	NA	NA	NA	NA	NA	NA	0.0674634315682896	NA	NA	NA	NA	NA
Expression	AI	SC Targets	inhibitory	autism	Neurodevelopmental disorder	NFIA(H2012)	nuclear factor I A	ENSMUSG00000028565	ENSG00000162599	-0.757575757575757	0.0111434467996943	-0.854545454545454	0.00163680331598671	0.00293610662332846	NA	NA	NA	NA	NA	NA	NA	NA	NA	NA	NA	NA	NA	NA	NA	NA	NA	NA	NA	NA	0.0241483622384616	NA	NA	NA	NA	NA
Expression	AI	SC Targets	inhibitory	bipolar disorder	Mood disorder	NFIA(H2012)	nuclear factor I A	ENSMUSG00000028565	ENSG00000162599	-0.757575757575757	0.0111434467996943	-0.854545454545454	0.00163680331598671	0.0743599740920255	0.121708580200291	NA	NA	NA	NA	NA	NA	NA	NA	NA	NA	NA	NA	NA	NA	NA	NA	NA	NA	NA	0.0121586159522324	NA	NA	NA	NA	NA
Expression	AI	SC Targets	excitatory	bipolar disorder	Mood disorder	TNFSF12(H2012)	TNF superfamily member 12	ENSMUSG00000097328	ENSG00000239697	-0.915151515151515	2.0447240614883e-4	-0.7	0.0357695749702617	0.0166310934608116	NA	NA	NA	NA	NA	NA	NA	NA	NA	NA	NA	NA	NA	NA	NA	NA	NA	NA	NA	NA	0.136784429462615	NA	NA	NA	NA	NA
Expression	AI	SC Targets	inhibitory	bipolar disorder	Mood disorder	TNFSF12(H2012)	TNF superfamily member 12	ENSMUSG00000097328	ENSG00000239697	-0.915151515151515	2.0447240614883e-4	-0.887542093772894	6.0966595732432e-4	0.0166310934608116	NA	NA	NA	NA	NA	NA	NA	NA	NA	NA	NA	NA	NA	NA	NA	NA	NA	NA	NA	NA	0.136784429462615	NA	NA	NA	NA	NA
Expression	AI	SC Targets	inhibitory	brain measurement	Brain morphology	SPAG6(H2012)	sperm associated antigen 6	ENSMUSG00000022783	ENSG00000077327	0.636363636363636	0.0479117261299755	0.806060606060606	0.0048620611019646	0.0524576515472311	0.0862888535230023	NA	NA	NA	NA	NA	NA	NA	NA	NA	NA	NA	NA	NA	NA	NA	NA	NA	NA	NA	NA	NA	NA	NA	NA	NA
Expression	AI	SC Targets	inhibitory	brain measurement	Brain morphology	GDF10(H2012)	growth differentiation factor 10	ENSMUSG00000021943	ENSG00000266524	0.551515151515151	0.0984011766696351	-0.745454545454545	0.01333014631544	0.201446888636762	0.331364835320381	NA	NA	NA	NA	NA	NA	NA	NA	NA	NA	NA	NA	NA	NA	NA	NA	NA	NA	NA	NA	NA	NA	NA	NA	NA
Expression	AI	SC Targets	inhibitory	brain measurement	Brain morphology	NFIA(H2012)	nuclear factor I A	ENSMUSG00000028565	ENSG00000162599	-0.757575757575757	0.0111434467996943	-0.854545454545454	0.00163680331598671	0.256002865190544	0.421105274146832	NA	NA	NA	NA	NA	NA	NA	NA	NA	NA	NA	NA	NA	NA	NA	NA	NA	NA	NA	NA	NA	NA	NA	NA	NA
Expression	AI	SC Targets	excitatory	brain measurement	Brain morphology	TNFSF12(H2012)	TNF superfamily member 12	ENSMUSG00000097328	ENSG00000239697	-0.915151515151515	2.0447240614883e-4	-0.7	0.0357695749702617	0.062576903841647	0.102934255161102	NA	NA	NA	NA	NA	NA	NA	NA	NA	NA	NA	NA	NA	NA	NA	NA	NA	NA	NA	NA	NA	NA	NA	NA	NA
Expression	AI	SC Targets	inhibitory	brain measurement	Brain morphology	TNFSF12(H2012)	TNF superfamily member 12	ENSMUSG00000097328	ENSG00000239697	-0.915151515151515	2.0447240614883e-4	-0.887542093772894	6.0966595732432e-4	0.062576903841647	0.102934255161102	NA	NA	NA	NA	NA	NA	NA	NA	NA	NA	NA	NA	NA	NA	NA	NA	NA	NA	NA	NA	NA	NA	NA	NA	NA
Expression	AI	SC Targets	inhibitory	cerebral malformation	Brain morphology	NFIA(H2012)	nuclear factor I A	ENSMUSG00000028565	ENSG00000162599	-0.757575757575757	0.0111434467996943	-0.854545454545454	0.00163680331598671	0.00764824977055841	NA	NA	NA	NA	NA	NA	NA	NA	NA	NA	NA	NA	NA	NA	NA	NA	NA	NA	NA	NA	0.0629039505862024	NA	NA	NA	NA	NA
Expression	AI	SC Targets	inhibitory	cortical surface area measurement	Brain morphology	GDF10(H2012)	growth differentiation factor 10	ENSMUSG00000021943	ENSG00000266524	0.551515151515151	0.0984011766696351	-0.745454545454545	0.01333014631544	0.248997581021905	0.409582113622376	NA	NA	NA	NA	NA	NA	NA	NA	NA	NA	NA	NA	NA	NA	NA	NA	NA	NA	NA	NA	NA	NA	NA	NA	NA
Expression	AI	SC Targets	inhibitory	cortical surface area measurement	Brain morphology	NFIA(H2012)	nuclear factor I A	ENSMUSG00000028565	ENSG00000162599	-0.757575757575757	0.0111434467996943	-0.854545454545454	0.00163680331598671	0.32000358148818	0.52638159268354	NA	NA	NA	NA	NA	NA	NA	NA	NA	NA	NA	NA	NA	NA	NA	NA	NA	NA	NA	NA	NA	NA	NA	NA	NA
Expression	AI	SC Targets	inhibitory	cortical surface area measurement	Brain morphology	APPL2(H2012)	adaptor protein phosphotyrosine interacting with PH domain and leucine zipper 2	ENSMUSG00000020263	ENSG00000136044	-0.854545454545454	0.00163680331598671	-0.721212121212121	0.0185731550894602	0.0909209285875944	0.14955802361847	NA	NA	NA	NA	NA	NA	NA	NA	NA	NA	NA	NA	NA	NA	NA	NA	NA	NA	NA	NA	NA	NA	NA	NA	NA
Expression	AI	SC Targets	inhibitory	cortical thickness	Brain morphology	GDF10(H2012)	growth differentiation factor 10	ENSMUSG00000021943	ENSG00000266524	0.551515151515151	0.0984011766696351	-0.745454545454545	0.01333014631544	0.248932354112403	0.409474820309127	NA	NA	NA	NA	NA	NA	NA	NA	NA	NA	NA	NA	NA	NA	NA	NA	NA	NA	NA	NA	NA	NA	NA	NA	NA
Expression	AI	SC Targets	excitatory	cortical thickness	Brain morphology	LMAN1L(H2012)	lectin mannose binding 1 like	ENSMUSG00000056271	ENSG00000140506	-0.672727272727273	0.0330412225454378	-0.730296743340221	0.0254635616832393	0.0491526892937591	0.080852441572076	NA	NA	NA	NA	NA	NA	NA	NA	NA	NA	NA	NA	NA	NA	NA	NA	NA	NA	NA	NA	NA	NA	NA	NA	NA
Expression	AI	SC Targets	inhibitory	cortical thickness	Brain morphology	NFIA(H2012)	nuclear factor I A	ENSMUSG00000028565	ENSG00000162599	-0.757575757575757	0.0111434467996943	-0.854545454545454	0.00163680331598671	0.378239485074641	0.622175232050476	NA	NA	NA	NA	NA	NA	NA	NA	NA	NA	NA	NA	NA	NA	NA	NA	NA	NA	NA	NA	NA	NA	NA	NA	NA
Expression	AI	SC Targets	excitatory	cortical thickness	Brain morphology	TNFSF12(H2012)	TNF superfamily member 12	ENSMUSG00000097328	ENSG00000239697	-0.915151515151515	2.0447240614883e-4	-0.7	0.0357695749702617	0.0317899622647754	0.052292074015116	NA	NA	NA	NA	NA	NA	NA	NA	NA	NA	NA	NA	NA	NA	NA	NA	NA	NA	NA	NA	NA	NA	NA	NA	NA
Expression	AI	SC Targets	inhibitory	cortical thickness	Brain morphology	TNFSF12(H2012)	TNF superfamily member 12	ENSMUSG00000097328	ENSG00000239697	-0.915151515151515	2.0447240614883e-4	-0.887542093772894	6.0966595732432e-4	0.0317899622647754	0.052292074015116	NA	NA	NA	NA	NA	NA	NA	NA	NA	NA	NA	NA	NA	NA	NA	NA	NA	NA	NA	NA	NA	NA	NA	NA	NA
Expression	AI	SC Targets	inhibitory	intelligence	Biological process	DHRS11(H2012)	dehydrogenasereductase 11	ENSMUSG00000034449	ENSG00000278535	0.660606060606061	0.0375883775714093	-0.754658036542014	0.0116448725046175	0.0563273430026641	0.0926542021295145	NA	NA	NA	NA	NA	NA	NA	NA	NA	NA	NA	NA	NA	NA	NA	NA	NA	NA	NA	NA	NA	NA	NA	NA	NA
Expression	AI	SC Targets	excitatory	major depressive disorder	Mood disorder	TNFSF12(H2012)	TNF superfamily member 12	ENSMUSG00000097328	ENSG00000239697	-0.915151515151515	2.0447240614883e-4	-0.7	0.0357695749702617	0.00517411796558582	NA	NA	NA	NA	NA	NA	NA	NA	NA	NA	NA	NA	NA	NA	NA	NA	NA	NA	NA	NA	0.0425551558328135	NA	NA	NA	NA	NA
Expression	AI	SC Targets	inhibitory	major depressive disorder	Mood disorder	TNFSF12(H2012)	TNF superfamily member 12	ENSMUSG00000097328	ENSG00000239697	-0.915151515151515	2.0447240614883e-4	-0.887542093772894	6.0966595732432e-4	0.00517411796558582	NA	NA	NA	NA	NA	NA	NA	NA	NA	NA	NA	NA	NA	NA	NA	NA	NA	NA	NA	NA	0.0425551558328135	NA	NA	NA	NA	NA
Expression	AI	SC Targets	inhibitory	mathematical ability	Biological process	DHRS11(H2012)	dehydrogenasereductase 11	ENSMUSG00000034449	ENSG00000278535	0.660606060606061	0.0375883775714093	-0.754658036542014	0.0116448725046175	0.178894385912654	0.294267680820707	NA	NA	NA	NA	NA	NA	NA	NA	NA	NA	NA	NA	NA	NA	NA	NA	NA	NA	NA	NA	NA	NA	NA	NA	NA
Expression	AI	SC Targets	inhibitory	mathematical ability	Biological process	NFIA(H2012)	nuclear factor I A	ENSMUSG00000028565	ENSG00000162599	-0.757575757575757	0.0111434467996943	-0.854545454545454	0.00163680331598671	0.307071041480431	0.505108546378669	NA	NA	NA	NA	NA	NA	NA	NA	NA	NA	NA	NA	NA	NA	NA	NA	NA	NA	NA	NA	NA	NA	NA	NA	NA
Expression	AI	SC Targets	inhibitory	mathematical ability	Biological process	APPL2(H2012)	adaptor protein phosphotyrosine interacting with PH domain and leucine zipper 2	ENSMUSG00000020263	ENSG00000136044	-0.854545454545454	0.00163680331598671	-0.721212121212121	0.0185731550894602	0.0862645263393978	0.141898595495253	NA	NA	NA	NA	NA	NA	NA	NA	NA	NA	NA	NA	NA	NA	NA	NA	NA	NA	NA	NA	NA	NA	NA	NA	NA
Expression	AI	SC Targets	excitatory	mathematical ability	Biological process	TNFSF12(H2012)	TNF superfamily member 12	ENSMUSG00000097328	ENSG00000239697	-0.915151515151515	2.0447240614883e-4	-0.7	0.0357695749702617	0.0630033845152975	0.103635783485257	NA	NA	NA	NA	NA	NA	NA	NA	NA	NA	NA	NA	NA	NA	NA	NA	NA	NA	NA	NA	NA	NA	NA	NA	NA
Expression	AI	SC Targets	inhibitory	mathematical ability	Biological process	TNFSF12(H2012)	TNF superfamily member 12	ENSMUSG00000097328	ENSG00000239697	-0.915151515151515	2.0447240614883e-4	-0.887542093772894	6.0966595732432e-4	0.0630033845152975	0.103635783485257	NA	NA	NA	NA	NA	NA	NA	NA	NA	NA	NA	NA	NA	NA	NA	NA	NA	NA	NA	NA	NA	NA	NA	NA	NA
Expression	AI	SC Targets	inhibitory	post-traumatic stress disorder	Mood disorder	NFIA(H2012)	nuclear factor I A	ENSMUSG00000028565	ENSG00000162599	-0.757575757575757	0.0111434467996943	-0.854545454545454	0.00163680331598671	0.0014783194187388	NA	NA	NA	NA	NA	NA	NA	NA	NA	NA	NA	NA	NA	NA	NA	NA	NA	NA	NA	NA	0.0121586159522324	NA	NA	NA	NA	NA
Expression	AI	SC Targets	excitatory	risk-taking behaviour	Biological process	ATRNL1(H2012)	attractin like 1	ENSMUSG00000054843	ENSG00000107518	0.660606060606061	0.0375883775714093	0.883333333333333	0.00159050042349787	0.134873002700867	0.221855848117488	NA	NA	NA	NA	NA	NA	NA	NA	NA	NA	NA	NA	NA	NA	NA	NA	NA	NA	NA	NA	NA	NA	NA	NA	NA
Expression	AI	SC Targets	inhibitory	risk-taking behaviour	Biological process	NFIA(H2012)	nuclear factor I A	ENSMUSG00000028565	ENSG00000162599	-0.757575757575757	0.0111434467996943	-0.854545454545454	0.00163680331598671	0.354382645631099	0.582932542689666	NA	NA	NA	NA	NA	NA	NA	NA	NA	NA	NA	NA	NA	NA	NA	NA	NA	NA	NA	NA	NA	NA	NA	NA	NA
Expression	AI	SC Targets	inhibitory	schizencephaly	Brain morphology	NFIA(H2012)	nuclear factor I A	ENSMUSG00000028565	ENSG00000162599	-0.757575757575757	0.0111434467996943	-0.854545454545454	0.00163680331598671	0.0490728131050347	NA	NA	NA	NA	NA	NA	NA	NA	NA	NA	NA	NA	NA	NA	NA	NA	NA	NA	NA	NA	NA	NA	0.403605256534355	NA	NA	NA
Expression	AI	SC Targets	inhibitory	schizoaffective disorder	Psychotic disorder	NFIA(H2012)	nuclear factor I A	ENSMUSG00000028565	ENSG00000162599	-0.757575757575757	0.0111434467996943	-0.854545454545454	0.00163680331598671	0.00739159709369403	NA	NA	NA	NA	NA	NA	NA	NA	NA	NA	NA	NA	NA	NA	NA	NA	NA	NA	NA	NA	0.0607930797611621	NA	NA	NA	NA	NA
Expression	AI	SC Targets	inhibitory	schizophrenia	Psychotic disorder	DHRS11(H2012)	dehydrogenasereductase 11	ENSMUSG00000034449	ENSG00000278535	0.660606060606061	0.0375883775714093	-0.754658036542014	0.0116448725046175	0.0313653540285811	0.0515936257083968	NA	NA	NA	NA	NA	NA	NA	NA	NA	NA	NA	NA	NA	NA	NA	NA	NA	NA	NA	NA	NA	NA	NA	NA	NA
Expression	AI	SC Targets	inhibitory	schizophrenia	Psychotic disorder	NFIA(H2012)	nuclear factor I A	ENSMUSG00000028565	ENSG00000162599	-0.757575757575757	0.0111434467996943	-0.854545454545454	0.00163680331598671	0.00258705898279291	NA	NA	NA	NA	NA	NA	NA	NA	NA	NA	NA	NA	NA	NA	NA	NA	NA	NA	NA	NA	0.0212775779164067	NA	NA	NA	NA	NA
Expression	AI	SC Targets	excitatory	schizophrenia	Psychotic disorder	TNFSF12(H2012)	TNF superfamily member 12	ENSMUSG00000097328	ENSG00000239697	-0.915151515151515	2.0447240614883e-4	-0.7	0.0357695749702617	0.00367526633269786	NA	NA	NA	NA	NA	NA	NA	NA	NA	NA	NA	NA	NA	NA	NA	NA	NA	NA	NA	NA	0.0302276702145778	NA	NA	NA	NA	NA
Expression	AI	SC Targets	inhibitory	schizophrenia	Psychotic disorder	TNFSF12(H2012)	TNF superfamily member 12	ENSMUSG00000097328	ENSG00000239697	-0.915151515151515	2.0447240614883e-4	-0.887542093772894	6.0966595732432e-4	0.00367526633269786	NA	NA	NA	NA	NA	NA	NA	NA	NA	NA	NA	NA	NA	NA	NA	NA	NA	NA	NA	NA	0.0302276702145778	NA	NA	NA	NA	NA
Expression	AI	SC Targets	inhibitory	self reported educational attainment	Biological process	DHRS11(H2012)	dehydrogenasereductase 11	ENSMUSG00000034449	ENSG00000278535	0.660606060606061	0.0375883775714093	-0.754658036542014	0.0116448725046175	0.0633319652401866	0.104176273827546	NA	NA	NA	NA	NA	NA	NA	NA	NA	NA	NA	NA	NA	NA	NA	NA	NA	NA	NA	NA	NA	NA	NA	NA	NA
Expression	AI	SC Targets	inhibitory	self reported educational attainment	Biological process	NFIA(H2012)	nuclear factor I A	ENSMUSG00000028565	ENSG00000162599	-0.757575757575757	0.0111434467996943	-0.854545454545454	0.00163680331598671	0.339137278436111	0.55785507128193	NA	NA	NA	NA	NA	NA	NA	NA	NA	NA	NA	NA	NA	NA	NA	NA	NA	NA	NA	NA	NA	NA	NA	NA	NA
Expression	AI	SC Targets	inhibitory	self reported educational attainment	Biological process	APPL2(H2012)	adaptor protein phosphotyrosine interacting with PH domain and leucine zipper 2	ENSMUSG00000020263	ENSG00000136044	-0.854545454545454	0.00163680331598671	-0.721212121212121	0.0185731550894602	0.224801646826501	0.36978163914327	NA	NA	NA	NA	NA	NA	NA	NA	NA	NA	NA	NA	NA	NA	NA	NA	NA	NA	NA	NA	NA	NA	NA	NA	NA
Expression	AI	SC Targets	inhibitory	substance abuse	Substance abuse	NFIA(H2012)	nuclear factor I A	ENSMUSG00000028565	ENSG00000162599	-0.757575757575757	0.0111434467996943	-0.854545454545454	0.00163680331598671	0.283813539895032	0.466851722284922	NA	NA	NA	NA	NA	NA	NA	NA	NA	NA	NA	NA	NA	NA	NA	NA	NA	NA	NA	NA	NA	NA	NA	NA	NA
Expression	AI	SC Targets	excitatory	unipolar depression	Mood disorder	TNFSF12(H2012)	TNF superfamily member 12	ENSMUSG00000097328	ENSG00000239697	-0.915151515151515	2.0447240614883e-4	-0.7	0.0357695749702617	0.00739159709369403	NA	NA	NA	NA	NA	NA	NA	NA	NA	NA	NA	NA	NA	NA	NA	NA	NA	NA	NA	NA	0.0607930797611621	NA	NA	NA	NA	NA
Expression	AI	SC Targets	inhibitory	unipolar depression	Mood disorder	TNFSF12(H2012)	TNF superfamily member 12	ENSMUSG00000097328	ENSG00000239697	-0.915151515151515	2.0447240614883e-4	-0.887542093772894	6.0966595732432e-4	0.00739159709369403	NA	NA	NA	NA	NA	NA	NA	NA	NA	NA	NA	NA	NA	NA	NA	NA	NA	NA	NA	NA	0.0607930797611621	NA	NA	NA	NA	NA
Expression	AI	SC Targets	inhibitory	NA	NA	MROH2A(H2012)	maestro heat like repeat family member 2A	ENSMUSG00000079429	ENSG00000185038	-0.660606060606061	0.0375883775714093	-0.700649049745371	0.024018509248755	NA	NA	NA	NA	NA	NA	NA	NA	NA	NA	NA	NA	NA	NA	NA	NA	NA	NA	NA	NA	NA	NA	NA	NA	NA	NA	NA
Expression	AI	SC Targets	inhibitory	NA	NA	ZBTB46(H2012)	zinc finger and BTB domain containing 46	ENSMUSG00000027583	ENSG00000130584	-0.745454545454545	0.01333014631544	-0.721212121212121	0.0185731550894602	NA	NA	NA	NA	NA	NA	NA	NA	NA	NA	NA	NA	NA	NA	NA	NA	NA	NA	NA	NA	NA	NA	NA	NA	NA	NA	NA
Expression	AI	SC Targets	inhibitory	NA	NA	ABRA(H2012)	actin binding Rho activating protein	ENSMUSG00000042895	ENSG00000174429	-0.793939393939394	0.0060999233136969	-0.700649049745371	0.024018509248755	NA	NA	NA	NA	NA	NA	NA	NA	NA	NA	NA	NA	NA	NA	NA	NA	NA	NA	NA	NA	NA	NA	NA	NA	NA	NA	NA
Expression	GI	SC Sources	inhibitory	Genetic central nervous system malformation	Brain morphology	NFIA(H2012)	nuclear factor I A	ENSMUSG00000028565	ENSG00000162599	-0.709090909090909	0.0216659233675324	-0.672727272727273	0.0330412225454378	0.0452513574075949	NA	NA	NA	NA	NA	NA	NA	NA	NA	NA	NA	NA	NA	NA	NA	NA	NA	NA	NA	NA	NA	NA	0.372175234297834	NA	NA	NA
Expression	GI	SC Sources	inhibitory	Intellectual disability	Biological process	NFIA(H2012)	nuclear factor I A	ENSMUSG00000028565	ENSG00000162599	-0.709090909090909	0.0216659233675324	-0.672727272727273	0.0330412225454378	0.381374995746964	NA	NA	NA	0.607930797611621	NA	NA	NA	NA	NA	NA	NA	NA	NA	NA	NA	NA	NA	NA	NA	NA	0.388042228115498	NA	NA	NA	NA	NA
Expression	GI	SC Sources	inhibitory	alcohol dependence	Substance abuse	NFIA(H2012)	nuclear factor I A	ENSMUSG00000028565	ENSG00000162599	-0.709090909090909	0.0216659233675324	-0.672727272727273	0.0330412225454378	0.0014783194187388	NA	NA	NA	NA	NA	NA	NA	NA	NA	NA	NA	NA	NA	NA	NA	NA	NA	NA	NA	NA	0.0121586159522324	NA	NA	NA	NA	NA
Expression	GI	SC Sources	excitatory	antisocial behaviour measurement	Biological process	FBXL22(H2012)	Fbox and leucine rich repeat protein 22	ENSMUSG00000050503	ENSG00000197361	-0.684848484848485	0.0288827975067328	-0.75	0.0199421261319925	0.140091518934151	0.230439911063116	NA	NA	NA	NA	NA	NA	NA	NA	NA	NA	NA	NA	NA	NA	NA	NA	NA	NA	NA	NA	NA	NA	NA	NA	NA
Expression	GI	SC Sources	inhibitory	antisocial behaviour measurement	Biological process	NFIA(H2012)	nuclear factor I A	ENSMUSG00000028565	ENSG00000162599	-0.709090909090909	0.0216659233675324	-0.672727272727273	0.0330412225454378	0.283813539895032	0.466851722284922	NA	NA	NA	NA	NA	NA	NA	NA	NA	NA	NA	NA	NA	NA	NA	NA	NA	NA	NA	NA	NA	NA	NA	NA	NA
Expression	GI	SC Sources	inhibitory	anxiety	Anxiety disorder	NFIA(H2012)	nuclear factor I A	ENSMUSG00000028565	ENSG00000162599	-0.709090909090909	0.0216659233675324	-0.672727272727273	0.0330412225454378	0.00425016832887407	NA	NA	NA	NA	NA	NA	NA	NA	NA	NA	NA	NA	NA	NA	NA	NA	NA	NA	NA	NA	0.0349560208626682	NA	NA	NA	NA	NA
Expression	GI	SC Sources	excitatory	attention deficit hyperactivity disorder	Neurodevelopmental disorder	FBXL22(H2012)	Fbox and leucine rich repeat protein 22	ENSMUSG00000050503	ENSG00000197361	-0.684848484848485	0.0288827975067328	-0.75	0.0199421261319925	0.140091518934151	0.230439911063116	NA	NA	NA	NA	NA	NA	NA	NA	NA	NA	NA	NA	NA	NA	NA	NA	NA	NA	NA	NA	NA	NA	NA	NA	NA
Expression	GI	SC Sources	inhibitory	attention deficit hyperactivity disorder	Neurodevelopmental disorder	NFIA(H2012)	nuclear factor I A	ENSMUSG00000028565	ENSG00000162599	-0.709090909090909	0.0216659233675324	-0.672727272727273	0.0330412225454378	0.297934849767736	0.48947227395305	NA	NA	NA	NA	NA	NA	NA	NA	NA	NA	NA	NA	NA	NA	NA	NA	NA	NA	NA	0.0121586159522324	NA	NA	NA	NA	NA
Expression	GI	SC Sources	excitatory	autism	Neurodevelopmental disorder	ATRNL1(H2012)	attractin like 1	ENSMUSG00000054843	ENSG00000107518	0.612121212121212	0.0599721424772553	0.733333333333333	0.0245541500714697	0.00820261955258546	NA	NA	NA	NA	NA	NA	NA	NA	NA	NA	NA	NA	NA	NA	NA	NA	NA	NA	NA	NA	0.0674634315682896	NA	NA	NA	NA	NA
Expression	GI	SC Sources	inhibitory	autism	Neurodevelopmental disorder	NFIA(H2012)	nuclear factor I A	ENSMUSG00000028565	ENSG00000162599	-0.709090909090909	0.0216659233675324	-0.672727272727273	0.0330412225454378	0.00293610662332846	NA	NA	NA	NA	NA	NA	NA	NA	NA	NA	NA	NA	NA	NA	NA	NA	NA	NA	NA	NA	0.0241483622384616	NA	NA	NA	NA	NA
Expression	GI	SC Sources	inhibitory	bipolar disorder	Mood disorder	NFIA(H2012)	nuclear factor I A	ENSMUSG00000028565	ENSG00000162599	-0.709090909090909	0.0216659233675324	-0.672727272727273	0.0330412225454378	0.0743599740920255	0.121708580200291	NA	NA	NA	NA	NA	NA	NA	NA	NA	NA	NA	NA	NA	NA	NA	NA	NA	NA	NA	0.0121586159522324	NA	NA	NA	NA	NA
Expression	GI	SC Sources	inhibitory	bipolar disorder	Mood disorder	TNFSF12(H2012)	TNF superfamily member 12	ENSMUSG00000097328	ENSG00000239697	-0.842424242424242	0.00222003122591685	-0.693012319795274	0.0262928781788051	0.0166310934608116	NA	NA	NA	NA	NA	NA	NA	NA	NA	NA	NA	NA	NA	NA	NA	NA	NA	NA	NA	NA	0.136784429462615	NA	NA	NA	NA	NA
Expression	GI	SC Sources	excitatory	brain measurement	Brain morphology	FBXL22(H2012)	Fbox and leucine rich repeat protein 22	ENSMUSG00000050503	ENSG00000197361	-0.684848484848485	0.0288827975067328	-0.75	0.0199421261319925	0.134641194943797	0.221474541958989	NA	NA	NA	NA	NA	NA	NA	NA	NA	NA	NA	NA	NA	NA	NA	NA	NA	NA	NA	NA	NA	NA	NA	NA	NA
Expression	GI	SC Sources	inhibitory	brain measurement	Brain morphology	NFIA(H2012)	nuclear factor I A	ENSMUSG00000028565	ENSG00000162599	-0.709090909090909	0.0216659233675324	-0.672727272727273	0.0330412225454378	0.256002865190544	0.421105274146832	NA	NA	NA	NA	NA	NA	NA	NA	NA	NA	NA	NA	NA	NA	NA	NA	NA	NA	NA	NA	NA	NA	NA	NA	NA
Expression	GI	SC Sources	inhibitory	brain measurement	Brain morphology	TNFSF12(H2012)	TNF superfamily member 12	ENSMUSG00000097328	ENSG00000239697	-0.842424242424242	0.00222003122591685	-0.693012319795274	0.0262928781788051	0.062576903841647	0.102934255161102	NA	NA	NA	NA	NA	NA	NA	NA	NA	NA	NA	NA	NA	NA	NA	NA	NA	NA	NA	NA	NA	NA	NA	NA	NA
Expression	GI	SC Sources	inhibitory	cerebral malformation	Brain morphology	NFIA(H2012)	nuclear factor I A	ENSMUSG00000028565	ENSG00000162599	-0.709090909090909	0.0216659233675324	-0.672727272727273	0.0330412225454378	0.00764824977055841	NA	NA	NA	NA	NA	NA	NA	NA	NA	NA	NA	NA	NA	NA	NA	NA	NA	NA	NA	NA	0.0629039505862024	NA	NA	NA	NA	NA
Expression	GI	SC Sources	excitatory	cortical surface area measurement	Brain morphology	IL17RD(H2012)	interleukin 17 receptor D	ENSMUSG00000040717	ENSG00000144730	-0.684848484848485	0.0288827975067328	0.75	0.0199421261319925	0.37735006259719	0.620712199611675	NA	NA	NA	NA	NA	NA	NA	NA	NA	NA	NA	NA	NA	NA	NA	NA	NA	NA	NA	NA	NA	NA	NA	NA	NA
Expression	GI	SC Sources	inhibitory	cortical surface area measurement	Brain morphology	NFIA(H2012)	nuclear factor I A	ENSMUSG00000028565	ENSG00000162599	-0.709090909090909	0.0216659233675324	-0.672727272727273	0.0330412225454378	0.32000358148818	0.52638159268354	NA	NA	NA	NA	NA	NA	NA	NA	NA	NA	NA	NA	NA	NA	NA	NA	NA	NA	NA	NA	NA	NA	NA	NA	NA
Expression	GI	SC Sources	inhibitory	cortical thickness	Brain morphology	NFIA(H2012)	nuclear factor I A	ENSMUSG00000028565	ENSG00000162599	-0.709090909090909	0.0216659233675324	-0.672727272727273	0.0330412225454378	0.378239485074641	0.622175232050476	NA	NA	NA	NA	NA	NA	NA	NA	NA	NA	NA	NA	NA	NA	NA	NA	NA	NA	NA	NA	NA	NA	NA	NA	NA
Expression	GI	SC Sources	inhibitory	cortical thickness	Brain morphology	TNFSF12(H2012)	TNF superfamily member 12	ENSMUSG00000097328	ENSG00000239697	-0.842424242424242	0.00222003122591685	-0.693012319795274	0.0262928781788051	0.0317899622647754	0.052292074015116	NA	NA	NA	NA	NA	NA	NA	NA	NA	NA	NA	NA	NA	NA	NA	NA	NA	NA	NA	NA	NA	NA	NA	NA	NA
Expression	GI	SC Sources	excitatory	depressive symptom measurement	Mood disorder	FBXL22(H2012)	Fbox and leucine rich repeat protein 22	ENSMUSG00000050503	ENSG00000197361	-0.684848484848485	0.0288827975067328	-0.75	0.0199421261319925	0.0583814709128924	0.0960330865655364	NA	NA	NA	NA	NA	NA	NA	NA	NA	NA	NA	NA	NA	NA	NA	NA	NA	NA	NA	NA	NA	NA	NA	NA	NA
Expression	GI	SC Sources	inhibitory	major depressive disorder	Mood disorder	TNFSF12(H2012)	TNF superfamily member 12	ENSMUSG00000097328	ENSG00000239697	-0.842424242424242	0.00222003122591685	-0.693012319795274	0.0262928781788051	0.00517411796558582	NA	NA	NA	NA	NA	NA	NA	NA	NA	NA	NA	NA	NA	NA	NA	NA	NA	NA	NA	NA	0.0425551558328135	NA	NA	NA	NA	NA
Expression	GI	SC Sources	excitatory	mathematical ability	Biological process	FBXL22(H2012)	Fbox and leucine rich repeat protein 22	ENSMUSG00000050503	ENSG00000197361	-0.684848484848485	0.0288827975067328	-0.75	0.0199421261319925	0.0203301342432573	0.033441527100006	NA	NA	NA	NA	NA	NA	NA	NA	NA	NA	NA	NA	NA	NA	NA	NA	NA	NA	NA	NA	NA	NA	NA	NA	NA
Expression	GI	SC Sources	inhibitory	mathematical ability	Biological process	NFIA(H2012)	nuclear factor I A	ENSMUSG00000028565	ENSG00000162599	-0.709090909090909	0.0216659233675324	-0.672727272727273	0.0330412225454378	0.307071041480431	0.505108546378669	NA	NA	NA	NA	NA	NA	NA	NA	NA	NA	NA	NA	NA	NA	NA	NA	NA	NA	NA	NA	NA	NA	NA	NA	NA
Expression	GI	SC Sources	inhibitory	mathematical ability	Biological process	TNFSF12(H2012)	TNF superfamily member 12	ENSMUSG00000097328	ENSG00000239697	-0.842424242424242	0.00222003122591685	-0.693012319795274	0.0262928781788051	0.0630033845152975	0.103635783485257	NA	NA	NA	NA	NA	NA	NA	NA	NA	NA	NA	NA	NA	NA	NA	NA	NA	NA	NA	NA	NA	NA	NA	NA	NA
Expression	GI	SC Sources	excitatory	nicotine dependence	Substance abuse	KNCN(H2012)	kinocilin	ENSMUSG00000073774	ENSG00000162456	-0.636363636363636	0.0479117261299756	0.732709181802739	0.024739299238569	0.0739404899547117	0.121626491444753	NA	NA	NA	NA	NA	NA	NA	NA	NA	NA	NA	NA	NA	NA	NA	NA	NA	NA	NA	NA	NA	NA	NA	NA	NA
Expression	GI	SC Sources	inhibitory	post-traumatic stress disorder	Mood disorder	NFIA(H2012)	nuclear factor I A	ENSMUSG00000028565	ENSG00000162599	-0.709090909090909	0.0216659233675324	-0.672727272727273	0.0330412225454378	0.0014783194187388	NA	NA	NA	NA	NA	NA	NA	NA	NA	NA	NA	NA	NA	NA	NA	NA	NA	NA	NA	NA	0.0121586159522324	NA	NA	NA	NA	NA
Expression	GI	SC Sources	excitatory	risk-taking behaviour	Biological process	ATRNL1(H2012)	attractin like 1	ENSMUSG00000054843	ENSG00000107518	0.612121212121212	0.0599721424772553	0.733333333333333	0.0245541500714697	0.134873002700867	0.221855848117488	NA	NA	NA	NA	NA	NA	NA	NA	NA	NA	NA	NA	NA	NA	NA	NA	NA	NA	NA	NA	NA	NA	NA	NA	NA
Expression	GI	SC Sources	inhibitory	risk-taking behaviour	Biological process	NFIA(H2012)	nuclear factor I A	ENSMUSG00000028565	ENSG00000162599	-0.709090909090909	0.0216659233675324	-0.672727272727273	0.0330412225454378	0.354382645631099	0.582932542689666	NA	NA	NA	NA	NA	NA	NA	NA	NA	NA	NA	NA	NA	NA	NA	NA	NA	NA	NA	NA	NA	NA	NA	NA	NA
Expression	GI	SC Sources	inhibitory	schizencephaly	Brain morphology	NFIA(H2012)	nuclear factor I A	ENSMUSG00000028565	ENSG00000162599	-0.709090909090909	0.0216659233675324	-0.672727272727273	0.0330412225454378	0.0490728131050347	NA	NA	NA	NA	NA	NA	NA	NA	NA	NA	NA	NA	NA	NA	NA	NA	NA	NA	NA	NA	NA	NA	0.403605256534355	NA	NA	NA
Expression	GI	SC Sources	inhibitory	schizoaffective disorder	Psychotic disorder	NFIA(H2012)	nuclear factor I A	ENSMUSG00000028565	ENSG00000162599	-0.709090909090909	0.0216659233675324	-0.672727272727273	0.0330412225454378	0.00739159709369403	NA	NA	NA	NA	NA	NA	NA	NA	NA	NA	NA	NA	NA	NA	NA	NA	NA	NA	NA	NA	0.0607930797611621	NA	NA	NA	NA	NA
Expression	GI	SC Sources	inhibitory	schizophrenia	Psychotic disorder	NFIA(H2012)	nuclear factor I A	ENSMUSG00000028565	ENSG00000162599	-0.709090909090909	0.0216659233675324	-0.672727272727273	0.0330412225454378	0.00258705898279291	NA	NA	NA	NA	NA	NA	NA	NA	NA	NA	NA	NA	NA	NA	NA	NA	NA	NA	NA	NA	0.0212775779164067	NA	NA	NA	NA	NA
Expression	GI	SC Sources	inhibitory	schizophrenia	Psychotic disorder	TNFSF12(H2012)	TNF superfamily member 12	ENSMUSG00000097328	ENSG00000239697	-0.842424242424242	0.00222003122591685	-0.693012319795274	0.0262928781788051	0.00367526633269786	NA	NA	NA	NA	NA	NA	NA	NA	NA	NA	NA	NA	NA	NA	NA	NA	NA	NA	NA	NA	0.0302276702145778	NA	NA	NA	NA	NA
Expression	GI	SC Sources	excitatory	self reported educational attainment	Biological process	FBXL22(H2012)	Fbox and leucine rich repeat protein 22	ENSMUSG00000050503	ENSG00000197361	-0.684848484848485	0.0288827975067328	-0.75	0.0199421261319925	0.0254672025449818	0.0418916143828127	NA	NA	NA	NA	NA	NA	NA	NA	NA	NA	NA	NA	NA	NA	NA	NA	NA	NA	NA	NA	NA	NA	NA	NA	NA
Expression	GI	SC Sources	inhibitory	self reported educational attainment	Biological process	NFIA(H2012)	nuclear factor I A	ENSMUSG00000028565	ENSG00000162599	-0.709090909090909	0.0216659233675324	-0.672727272727273	0.0330412225454378	0.339137278436111	0.55785507128193	NA	NA	NA	NA	NA	NA	NA	NA	NA	NA	NA	NA	NA	NA	NA	NA	NA	NA	NA	NA	NA	NA	NA	NA	NA
Expression	GI	SC Sources	excitatory	self reported educational attainment	Biological process	FAM205C(H2012)	family with sequence similarity 205 member C	ENSMUSG00000050141	ENSG00000187791	-0.878787878787879	8.138621117322e-4	0.730296743340221	0.0254635616832393	0.0611313380681528	0.100556409229997	NA	NA	NA	NA	NA	NA	NA	NA	NA	NA	NA	NA	NA	NA	NA	NA	NA	NA	NA	NA	NA	NA	NA	NA	NA
Expression	GI	SC Sources	excitatory	substance abuse	Substance abuse	FBXL22(H2012)	Fbox and leucine rich repeat protein 22	ENSMUSG00000050503	ENSG00000197361	-0.684848484848485	0.0288827975067328	-0.75	0.0199421261319925	0.140091518934151	0.230439911063116	NA	NA	NA	NA	NA	NA	NA	NA	NA	NA	NA	NA	NA	NA	NA	NA	NA	NA	NA	NA	NA	NA	NA	NA	NA
Expression	GI	SC Sources	inhibitory	substance abuse	Substance abuse	NFIA(H2012)	nuclear factor I A	ENSMUSG00000028565	ENSG00000162599	-0.709090909090909	0.0216659233675324	-0.672727272727273	0.0330412225454378	0.283813539895032	0.466851722284922	NA	NA	NA	NA	NA	NA	NA	NA	NA	NA	NA	NA	NA	NA	NA	NA	NA	NA	NA	NA	NA	NA	NA	NA	NA
Expression	GI	SC Sources	excitatory	unipolar depression	Mood disorder	FBXL22(H2012)	Fbox and leucine rich repeat protein 22	ENSMUSG00000050503	ENSG00000197361	-0.684848484848485	0.0288827975067328	-0.75	0.0199421261319925	0.0674913142033776	0.111018087039727	NA	NA	NA	NA	NA	NA	NA	NA	NA	NA	NA	NA	NA	NA	NA	NA	NA	NA	NA	NA	NA	NA	NA	NA	NA
Expression	GI	SC Sources	inhibitory	unipolar depression	Mood disorder	TNFSF12(H2012)	TNF superfamily member 12	ENSMUSG00000097328	ENSG00000239697	-0.842424242424242	0.00222003122591685	-0.693012319795274	0.0262928781788051	0.00739159709369403	NA	NA	NA	NA	NA	NA	NA	NA	NA	NA	NA	NA	NA	NA	NA	NA	NA	NA	NA	NA	0.0607930797611621	NA	NA	NA	NA	NA
Expression	GI	SC Sources	excitatory	NA	NA	CCDC113(H2012)	coiledcoil domain containing 113	ENSMUSG00000036598	ENSG00000103021	0.612121212121212	0.0599721424772553	0.766666666666667	0.015944016578974	NA	NA	NA	NA	NA	NA	NA	NA	NA	NA	NA	NA	NA	NA	NA	NA	NA	NA	NA	NA	NA	NA	NA	NA	NA	NA	NA
Expression	GI	SC Sources	excitatory	NA	NA	CLMN(H2012)	calmin	ENSMUSG00000021097	ENSG00000165959	0.6	0.066688	0.8	0.00962792472537981	NA	NA	NA	NA	NA	NA	NA	NA	NA	NA	NA	NA	NA	NA	NA	NA	NA	NA	NA	NA	NA	NA	NA	NA	NA	NA	NA
Expression	GI	SC Sources	excitatory	NA	NA	WDR72(H2012)	WD repeat domain 72	ENSMUSG00000044976	ENSG00000166415	-0.636363636363636	0.0479117261299756	0.732709181802739	0.024739299238569	NA	NA	NA	NA	NA	NA	NA	NA	NA	NA	NA	NA	NA	NA	NA	NA	NA	NA	NA	NA	NA	NA	NA	NA	NA	NA	NA
Expression	GI	SC Sources	excitatory	NA	NA	CLEC6A(H2012)	Ctype lectin domain containing 6A	ENSMUSG00000023349	ENSG00000205846	-0.684848484848485	0.0288827975067328	0.732709181802739	0.024739299238569	NA	NA	NA	NA	NA	NA	NA	NA	NA	NA	NA	NA	NA	NA	NA	NA	NA	NA	NA	NA	NA	NA	NA	NA	NA	NA	NA
Expression	GI	SC Sources	inhibitory	NA	NA	MROH2A(H2012)	maestro heat like repeat family member 2A	ENSMUSG00000079429	ENSG00000185038	-0.733333333333333	0.0158005962505715	-0.700649049745371	0.024018509248755	NA	NA	NA	NA	NA	NA	NA	NA	NA	NA	NA	NA	NA	NA	NA	NA	NA	NA	NA	NA	NA	NA	NA	NA	NA	NA	NA
Expression	GI	SC Targets	inhibitory	Asperger syndrome	Neurodevelopmental disorder	YAP1(H2012)	Yes associated protein 1	ENSMUSG00000053110	ENSG00000137693	-0.781818181818182	0.00754700778106788	0.806060606060606	0.0048620611019646	0.00295663883747761	NA	NA	NA	NA	NA	NA	NA	NA	NA	NA	NA	NA	NA	NA	NA	NA	NA	NA	NA	NA	0.0243172319044648	NA	NA	NA	NA	NA
Expression	GI	SC Targets	inhibitory	Genetic central nervous system malformation	Brain morphology	NFIA(H2012)	nuclear factor I A	ENSMUSG00000028565	ENSG00000162599	-0.709090909090909	0.0216659233675324	-0.890909090909091	5.4214422483387e-4	0.0452513574075949	NA	NA	NA	NA	NA	NA	NA	NA	NA	NA	NA	NA	NA	NA	NA	NA	NA	NA	NA	NA	NA	NA	0.372175234297834	NA	NA	NA
Expression	GI	SC Targets	inhibitory	Intellectual disability	Biological process	NFIA(H2012)	nuclear factor I A	ENSMUSG00000028565	ENSG00000162599	-0.709090909090909	0.0216659233675324	-0.890909090909091	5.4214422483387e-4	0.381374995746964	NA	NA	NA	0.607930797611621	NA	NA	NA	NA	NA	NA	NA	NA	NA	NA	NA	NA	NA	NA	NA	NA	0.388042228115498	NA	NA	NA	NA	NA
Expression	GI	SC Targets	inhibitory	Intellectual disability	Biological process	YAP1(H2012)	Yes associated protein 1	ENSMUSG00000053110	ENSG00000137693	-0.781818181818182	0.00754700778106788	0.806060606060606	0.0048620611019646	0.00369579854684701	NA	NA	NA	NA	NA	NA	NA	NA	NA	NA	NA	NA	NA	NA	NA	NA	NA	NA	NA	NA	0.0303965398805811	NA	NA	NA	NA	NA
Expression	GI	SC Targets	inhibitory	alcohol dependence	Substance abuse	NFIA(H2012)	nuclear factor I A	ENSMUSG00000028565	ENSG00000162599	-0.709090909090909	0.0216659233675324	-0.890909090909091	5.4214422483387e-4	0.0014783194187388	NA	NA	NA	NA	NA	NA	NA	NA	NA	NA	NA	NA	NA	NA	NA	NA	NA	NA	NA	NA	0.0121586159522324	NA	NA	NA	NA	NA
Expression	GI	SC Targets	excitatory	alcohol dependence	Substance abuse	PSIP1(H2012)	PC4 and SFRS1 interacting protein 1	ENSMUSG00000028484	ENSG00000164985	-0.733333333333333	0.0158005962505715	0.783333333333333	0.0125198730194499	0.0110873956405411	NA	NA	NA	NA	NA	NA	NA	NA	NA	NA	NA	NA	NA	NA	NA	NA	NA	NA	NA	NA	0.0911896196417432	NA	NA	NA	NA	NA
Expression	GI	SC Targets	inhibitory	antisocial behaviour measurement	Biological process	NFIA(H2012)	nuclear factor I A	ENSMUSG00000028565	ENSG00000162599	-0.709090909090909	0.0216659233675324	-0.890909090909091	5.4214422483387e-4	0.283813539895032	0.466851722284922	NA	NA	NA	NA	NA	NA	NA	NA	NA	NA	NA	NA	NA	NA	NA	NA	NA	NA	NA	NA	NA	NA	NA	NA	NA
Expression	GI	SC Targets	inhibitory	anxiety	Anxiety disorder	ARG2(H2012)	arginase 2	ENSMUSG00000021125	ENSG00000081181	0.563636363636364	0.0897240283170913	0.903030303030303	3.4361219776328e-4	0.00369579854684701	NA	NA	NA	NA	NA	NA	NA	NA	NA	NA	NA	NA	NA	NA	NA	NA	NA	NA	NA	NA	0.0303965398805811	NA	NA	NA	NA	NA
Expression	GI	SC Targets	inhibitory	anxiety	Anxiety disorder	NFIA(H2012)	nuclear factor I A	ENSMUSG00000028565	ENSG00000162599	-0.709090909090909	0.0216659233675324	-0.890909090909091	5.4214422483387e-4	0.00425016832887407	NA	NA	NA	NA	NA	NA	NA	NA	NA	NA	NA	NA	NA	NA	NA	NA	NA	NA	NA	NA	0.0349560208626682	NA	NA	NA	NA	NA
Expression	GI	SC Targets	excitatory	anxiety	Anxiety disorder	PSIP1(H2012)	PC4 and SFRS1 interacting protein 1	ENSMUSG00000028484	ENSG00000164985	-0.733333333333333	0.0158005962505715	0.783333333333333	0.0125198730194499	0.0014783194187388	NA	NA	NA	NA	NA	NA	NA	NA	NA	NA	NA	NA	NA	NA	NA	NA	NA	NA	NA	NA	0.0121586159522324	NA	NA	NA	NA	NA
Expression	GI	SC Targets	inhibitory	attention deficit hyperactivity disorder	Neurodevelopmental disorder	NFIA(H2012)	nuclear factor I A	ENSMUSG00000028565	ENSG00000162599	-0.709090909090909	0.0216659233675324	-0.890909090909091	5.4214422483387e-4	0.297934849767736	0.48947227395305	NA	NA	NA	NA	NA	NA	NA	NA	NA	NA	NA	NA	NA	NA	NA	NA	NA	NA	NA	0.0121586159522324	NA	NA	NA	NA	NA
Expression	GI	SC Targets	excitatory	autism	Neurodevelopmental disorder	ATRNL1(H2012)	attractin like 1	ENSMUSG00000054843	ENSG00000107518	0.612121212121212	0.0599721424772553	0.883333333333333	0.00159050042349787	0.00820261955258546	NA	NA	NA	NA	NA	NA	NA	NA	NA	NA	NA	NA	NA	NA	NA	NA	NA	NA	NA	NA	0.0674634315682896	NA	NA	NA	NA	NA
Expression	GI	SC Targets	inhibitory	autism	Neurodevelopmental disorder	NFIA(H2012)	nuclear factor I A	ENSMUSG00000028565	ENSG00000162599	-0.709090909090909	0.0216659233675324	-0.890909090909091	5.4214422483387e-4	0.00293610662332846	NA	NA	NA	NA	NA	NA	NA	NA	NA	NA	NA	NA	NA	NA	NA	NA	NA	NA	NA	NA	0.0241483622384616	NA	NA	NA	NA	NA
Expression	GI	SC Targets	inhibitory	bipolar disorder	Mood disorder	NFIA(H2012)	nuclear factor I A	ENSMUSG00000028565	ENSG00000162599	-0.709090909090909	0.0216659233675324	-0.890909090909091	5.4214422483387e-4	0.0743599740920255	0.121708580200291	NA	NA	NA	NA	NA	NA	NA	NA	NA	NA	NA	NA	NA	NA	NA	NA	NA	NA	NA	0.0121586159522324	NA	NA	NA	NA	NA
Expression	GI	SC Targets	inhibitory	bipolar disorder	Mood disorder	TNFSF12(H2012)	TNF superfamily member 12	ENSMUSG00000097328	ENSG00000239697	-0.842424242424242	0.00222003122591685	-0.911858315520097	2.3714363700506e-4	0.0166310934608116	NA	NA	NA	NA	NA	NA	NA	NA	NA	NA	NA	NA	NA	NA	NA	NA	NA	NA	NA	NA	0.136784429462615	NA	NA	NA	NA	NA
Expression	GI	SC Targets	inhibitory	brain measurement	Brain morphology	GDF10(H2012)	growth differentiation factor 10	ENSMUSG00000021943	ENSG00000266524	0.709090909090909	0.0216659233675324	-0.745454545454545	0.01333014631544	0.201446888636762	0.331364835320381	NA	NA	NA	NA	NA	NA	NA	NA	NA	NA	NA	NA	NA	NA	NA	NA	NA	NA	NA	NA	NA	NA	NA	NA	NA
Expression	GI	SC Targets	inhibitory	brain measurement	Brain morphology	NFIA(H2012)	nuclear factor I A	ENSMUSG00000028565	ENSG00000162599	-0.709090909090909	0.0216659233675324	-0.890909090909091	5.4214422483387e-4	0.256002865190544	0.421105274146832	NA	NA	NA	NA	NA	NA	NA	NA	NA	NA	NA	NA	NA	NA	NA	NA	NA	NA	NA	NA	NA	NA	NA	NA	NA
Expression	GI	SC Targets	excitatory	brain measurement	Brain morphology	PSIP1(H2012)	PC4 and SFRS1 interacting protein 1	ENSMUSG00000028484	ENSG00000164985	-0.733333333333333	0.0158005962505715	0.783333333333333	0.0125198730194499	0.0203238588241947	0.0334312045121601	NA	NA	NA	NA	NA	NA	NA	NA	NA	NA	NA	NA	NA	NA	NA	NA	NA	NA	NA	NA	NA	NA	NA	NA	NA
Expression	GI	SC Targets	inhibitory	brain measurement	Brain morphology	TNFSF12(H2012)	TNF superfamily member 12	ENSMUSG00000097328	ENSG00000239697	-0.842424242424242	0.00222003122591685	-0.911858315520097	2.3714363700506e-4	0.062576903841647	0.102934255161102	NA	NA	NA	NA	NA	NA	NA	NA	NA	NA	NA	NA	NA	NA	NA	NA	NA	NA	NA	NA	NA	NA	NA	NA	NA
Expression	GI	SC Targets	inhibitory	cerebral malformation	Brain morphology	NFIA(H2012)	nuclear factor I A	ENSMUSG00000028565	ENSG00000162599	-0.709090909090909	0.0216659233675324	-0.890909090909091	5.4214422483387e-4	0.00764824977055841	NA	NA	NA	NA	NA	NA	NA	NA	NA	NA	NA	NA	NA	NA	NA	NA	NA	NA	NA	NA	0.0629039505862024	NA	NA	NA	NA	NA
Expression	GI	SC Targets	inhibitory	cortical surface area measurement	Brain morphology	GDF10(H2012)	growth differentiation factor 10	ENSMUSG00000021943	ENSG00000266524	0.709090909090909	0.0216659233675324	-0.745454545454545	0.01333014631544	0.248997581021905	0.409582113622376	NA	NA	NA	NA	NA	NA	NA	NA	NA	NA	NA	NA	NA	NA	NA	NA	NA	NA	NA	NA	NA	NA	NA	NA	NA
Expression	GI	SC Targets	inhibitory	cortical surface area measurement	Brain morphology	NFIA(H2012)	nuclear factor I A	ENSMUSG00000028565	ENSG00000162599	-0.709090909090909	0.0216659233675324	-0.890909090909091	5.4214422483387e-4	0.32000358148818	0.52638159268354	NA	NA	NA	NA	NA	NA	NA	NA	NA	NA	NA	NA	NA	NA	NA	NA	NA	NA	NA	NA	NA	NA	NA	NA	NA
Expression	GI	SC Targets	inhibitory	cortical thickness	Brain morphology	GDF10(H2012)	growth differentiation factor 10	ENSMUSG00000021943	ENSG00000266524	0.709090909090909	0.0216659233675324	-0.745454545454545	0.01333014631544	0.248932354112403	0.409474820309127	NA	NA	NA	NA	NA	NA	NA	NA	NA	NA	NA	NA	NA	NA	NA	NA	NA	NA	NA	NA	NA	NA	NA	NA	NA
Expression	GI	SC Targets	inhibitory	cortical thickness	Brain morphology	ARL4A(H2012)	ADP ribosylation factor like GTPase 4A	ENSMUSG00000047446	ENSG00000122644	-0.709090909090909	0.0216659233675324	0.76969696969697	0.00922195272221601	0.352774827644861	0.580287804188912	NA	NA	NA	NA	NA	NA	NA	NA	NA	NA	NA	NA	NA	NA	NA	NA	NA	NA	NA	NA	NA	NA	NA	NA	NA
Expression	GI	SC Targets	inhibitory	cortical thickness	Brain morphology	NFIA(H2012)	nuclear factor I A	ENSMUSG00000028565	ENSG00000162599	-0.709090909090909	0.0216659233675324	-0.890909090909091	5.4214422483387e-4	0.378239485074641	0.622175232050476	NA	NA	NA	NA	NA	NA	NA	NA	NA	NA	NA	NA	NA	NA	NA	NA	NA	NA	NA	NA	NA	NA	NA	NA	NA
Expression	GI	SC Targets	excitatory	cortical thickness	Brain morphology	PSIP1(H2012)	PC4 and SFRS1 interacting protein 1	ENSMUSG00000028484	ENSG00000164985	-0.733333333333333	0.0158005962505715	0.783333333333333	0.0125198730194499	0.01953012294899	0.0321255692682754	NA	NA	NA	NA	NA	NA	NA	NA	NA	NA	NA	NA	NA	NA	NA	NA	NA	NA	NA	NA	NA	NA	NA	NA	NA
Expression	GI	SC Targets	inhibitory	cortical thickness	Brain morphology	TNFSF12(H2012)	TNF superfamily member 12	ENSMUSG00000097328	ENSG00000239697	-0.842424242424242	0.00222003122591685	-0.911858315520097	2.3714363700506e-4	0.0317899622647754	0.052292074015116	NA	NA	NA	NA	NA	NA	NA	NA	NA	NA	NA	NA	NA	NA	NA	NA	NA	NA	NA	NA	NA	NA	NA	NA	NA
Expression	GI	SC Targets	inhibitory	intelligence	Biological process	DHRS11(H2012)	dehydrogenasereductase 11	ENSMUSG00000034449	ENSG00000278535	0.624242424242424	0.0537177672171674	-0.73011631177642	0.0165062454981005	0.0563273430026641	0.0926542021295145	NA	NA	NA	NA	NA	NA	NA	NA	NA	NA	NA	NA	NA	NA	NA	NA	NA	NA	NA	NA	NA	NA	NA	NA	NA
Expression	GI	SC Targets	inhibitory	intelligence	Biological process	RNF182(H2012)	ring finger protein 182	ENSMUSG00000044164	ENSG00000180537	0.6	0.066688	-0.818181818181818	0.00381492008255072	0.199382999957898	0.327969895161118	NA	NA	NA	NA	NA	NA	NA	NA	NA	NA	NA	NA	NA	NA	NA	NA	NA	NA	NA	NA	NA	NA	NA	NA	NA
Expression	GI	SC Targets	excitatory	intelligence	Biological process	BTG1(H2012)	BTG antiproliferation factor 1	ENSMUSG00000036478	ENSG00000133639	-0.757575757575757	0.0111434467996943	-0.733333333333333	0.0245541500714696	0.0407589431868688	0.0670453665894187	NA	NA	NA	NA	NA	NA	NA	NA	NA	NA	NA	NA	NA	NA	NA	NA	NA	NA	NA	NA	NA	NA	NA	NA	NA
Expression	GI	SC Targets	inhibitory	major depressive disorder	Mood disorder	TNFSF12(H2012)	TNF superfamily member 12	ENSMUSG00000097328	ENSG00000239697	-0.842424242424242	0.00222003122591685	-0.911858315520097	2.3714363700506e-4	0.00517411796558582	NA	NA	NA	NA	NA	NA	NA	NA	NA	NA	NA	NA	NA	NA	NA	NA	NA	NA	NA	NA	0.0425551558328135	NA	NA	NA	NA	NA
Expression	GI	SC Targets	inhibitory	mathematical ability	Biological process	DHRS11(H2012)	dehydrogenasereductase 11	ENSMUSG00000034449	ENSG00000278535	0.624242424242424	0.0537177672171674	-0.73011631177642	0.0165062454981005	0.178894385912654	0.294267680820707	NA	NA	NA	NA	NA	NA	NA	NA	NA	NA	NA	NA	NA	NA	NA	NA	NA	NA	NA	NA	NA	NA	NA	NA	NA
Expression	GI	SC Targets	inhibitory	mathematical ability	Biological process	NFIA(H2012)	nuclear factor I A	ENSMUSG00000028565	ENSG00000162599	-0.709090909090909	0.0216659233675324	-0.890909090909091	5.4214422483387e-4	0.307071041480431	0.505108546378669	NA	NA	NA	NA	NA	NA	NA	NA	NA	NA	NA	NA	NA	NA	NA	NA	NA	NA	NA	NA	NA	NA	NA	NA	NA
Expression	GI	SC Targets	inhibitory	mathematical ability	Biological process	TNFSF12(H2012)	TNF superfamily member 12	ENSMUSG00000097328	ENSG00000239697	-0.842424242424242	0.00222003122591685	-0.911858315520097	2.3714363700506e-4	0.0630033845152975	0.103635783485257	NA	NA	NA	NA	NA	NA	NA	NA	NA	NA	NA	NA	NA	NA	NA	NA	NA	NA	NA	NA	NA	NA	NA	NA	NA
Expression	GI	SC Targets	inhibitory	post-traumatic stress disorder	Mood disorder	NFIA(H2012)	nuclear factor I A	ENSMUSG00000028565	ENSG00000162599	-0.709090909090909	0.0216659233675324	-0.890909090909091	5.4214422483387e-4	0.0014783194187388	NA	NA	NA	NA	NA	NA	NA	NA	NA	NA	NA	NA	NA	NA	NA	NA	NA	NA	NA	NA	0.0121586159522324	NA	NA	NA	NA	NA
Expression	GI	SC Targets	excitatory	risk-taking behaviour	Biological process	ATRNL1(H2012)	attractin like 1	ENSMUSG00000054843	ENSG00000107518	0.612121212121212	0.0599721424772553	0.883333333333333	0.00159050042349787	0.134873002700867	0.221855848117488	NA	NA	NA	NA	NA	NA	NA	NA	NA	NA	NA	NA	NA	NA	NA	NA	NA	NA	NA	NA	NA	NA	NA	NA	NA
Expression	GI	SC Targets	inhibitory	risk-taking behaviour	Biological process	NFIA(H2012)	nuclear factor I A	ENSMUSG00000028565	ENSG00000162599	-0.709090909090909	0.0216659233675324	-0.890909090909091	5.4214422483387e-4	0.354382645631099	0.582932542689666	NA	NA	NA	NA	NA	NA	NA	NA	NA	NA	NA	NA	NA	NA	NA	NA	NA	NA	NA	NA	NA	NA	NA	NA	NA
Expression	GI	SC Targets	excitatory	risk-taking behaviour	Biological process	PSIP1(H2012)	PC4 and SFRS1 interacting protein 1	ENSMUSG00000028484	ENSG00000164985	-0.733333333333333	0.0158005962505715	0.783333333333333	0.0125198730194499	0.0204405942852472	0.0336232254815059	NA	NA	NA	NA	NA	NA	NA	NA	NA	NA	NA	NA	NA	NA	NA	NA	NA	NA	NA	NA	NA	NA	NA	NA	NA
Expression	GI	SC Targets	inhibitory	risk-taking behaviour	Biological process	YAP1(H2012)	Yes associated protein 1	ENSMUSG00000053110	ENSG00000137693	-0.781818181818182	0.00754700778106788	0.806060606060606	0.0048620611019646	0.0309691710451217	0.0509419347840089	NA	NA	NA	NA	NA	NA	NA	NA	NA	NA	NA	NA	NA	NA	NA	NA	NA	NA	NA	NA	NA	NA	NA	NA	NA
Expression	GI	SC Targets	inhibitory	schizencephaly	Brain morphology	NFIA(H2012)	nuclear factor I A	ENSMUSG00000028565	ENSG00000162599	-0.709090909090909	0.0216659233675324	-0.890909090909091	5.4214422483387e-4	0.0490728131050347	NA	NA	NA	NA	NA	NA	NA	NA	NA	NA	NA	NA	NA	NA	NA	NA	NA	NA	NA	NA	NA	NA	0.403605256534355	NA	NA	NA
Expression	GI	SC Targets	inhibitory	schizoaffective disorder	Psychotic disorder	NFIA(H2012)	nuclear factor I A	ENSMUSG00000028565	ENSG00000162599	-0.709090909090909	0.0216659233675324	-0.890909090909091	5.4214422483387e-4	0.00739159709369403	NA	NA	NA	NA	NA	NA	NA	NA	NA	NA	NA	NA	NA	NA	NA	NA	NA	NA	NA	NA	0.0607930797611621	NA	NA	NA	NA	NA
Expression	GI	SC Targets	inhibitory	schizophrenia	Psychotic disorder	DHRS11(H2012)	dehydrogenasereductase 11	ENSMUSG00000034449	ENSG00000278535	0.624242424242424	0.0537177672171674	-0.73011631177642	0.0165062454981005	0.0313653540285811	0.0515936257083968	NA	NA	NA	NA	NA	NA	NA	NA	NA	NA	NA	NA	NA	NA	NA	NA	NA	NA	NA	NA	NA	NA	NA	NA	NA
Expression	GI	SC Targets	inhibitory	schizophrenia	Psychotic disorder	ARG2(H2012)	arginase 2	ENSMUSG00000021125	ENSG00000081181	0.563636363636364	0.0897240283170913	0.903030303030303	3.4361219776328e-4	0.00665243738432463	NA	NA	NA	NA	NA	NA	NA	NA	NA	NA	NA	NA	NA	NA	NA	NA	NA	NA	NA	NA	0.0547137717850459	NA	NA	NA	NA	NA
Expression	GI	SC Targets	inhibitory	schizophrenia	Psychotic disorder	NFIA(H2012)	nuclear factor I A	ENSMUSG00000028565	ENSG00000162599	-0.709090909090909	0.0216659233675324	-0.890909090909091	5.4214422483387e-4	0.00258705898279291	NA	NA	NA	NA	NA	NA	NA	NA	NA	NA	NA	NA	NA	NA	NA	NA	NA	NA	NA	NA	0.0212775779164067	NA	NA	NA	NA	NA
Expression	GI	SC Targets	excitatory	schizophrenia	Psychotic disorder	BTG1(H2012)	BTG antiproliferation factor 1	ENSMUSG00000036478	ENSG00000133639	-0.757575757575757	0.0111434467996943	-0.733333333333333	0.0245541500714696	0.270106852476751	0.44430526227314	NA	NA	NA	NA	NA	NA	NA	NA	NA	NA	NA	NA	NA	NA	NA	NA	NA	NA	NA	NA	NA	NA	NA	NA	NA
Expression	GI	SC Targets	inhibitory	schizophrenia	Psychotic disorder	YAP1(H2012)	Yes associated protein 1	ENSMUSG00000053110	ENSG00000137693	-0.781818181818182	0.00754700778106788	0.806060606060606	0.0048620611019646	0.00168049733497841	NA	NA	NA	NA	NA	NA	NA	NA	NA	NA	NA	NA	NA	NA	NA	NA	NA	NA	NA	NA	NA	0.0138214525533218	NA	NA	NA	NA
Expression	GI	SC Targets	inhibitory	schizophrenia	Psychotic disorder	TNFSF12(H2012)	TNF superfamily member 12	ENSMUSG00000097328	ENSG00000239697	-0.842424242424242	0.00222003122591685	-0.911858315520097	2.3714363700506e-4	0.00367526633269786	NA	NA	NA	NA	NA	NA	NA	NA	NA	NA	NA	NA	NA	NA	NA	NA	NA	NA	NA	NA	0.0302276702145778	NA	NA	NA	NA	NA
Expression	GI	SC Targets	inhibitory	self reported educational attainment	Biological process	DHRS11(H2012)	dehydrogenasereductase 11	ENSMUSG00000034449	ENSG00000278535	0.624242424242424	0.0537177672171674	-0.73011631177642	0.0165062454981005	0.0633319652401866	0.104176273827546	NA	NA	NA	NA	NA	NA	NA	NA	NA	NA	NA	NA	NA	NA	NA	NA	NA	NA	NA	NA	NA	NA	NA	NA	NA
Expression	GI	SC Targets	inhibitory	self reported educational attainment	Biological process	RNF182(H2012)	ring finger protein 182	ENSMUSG00000044164	ENSG00000180537	0.6	0.066688	-0.818181818181818	0.00381492008255072	0.296888726593926	0.48835941156512	NA	NA	NA	NA	NA	NA	NA	NA	NA	NA	NA	NA	NA	NA	NA	NA	NA	NA	NA	NA	NA	NA	NA	NA	NA
Expression	GI	SC Targets	inhibitory	self reported educational attainment	Biological process	NFIA(H2012)	nuclear factor I A	ENSMUSG00000028565	ENSG00000162599	-0.709090909090909	0.0216659233675324	-0.890909090909091	5.4214422483387e-4	0.339137278436111	0.55785507128193	NA	NA	NA	NA	NA	NA	NA	NA	NA	NA	NA	NA	NA	NA	NA	NA	NA	NA	NA	NA	NA	NA	NA	NA	NA
Expression	GI	SC Targets	excitatory	self reported educational attainment	Biological process	BTG1(H2012)	BTG antiproliferation factor 1	ENSMUSG00000036478	ENSG00000133639	-0.757575757575757	0.0111434467996943	-0.733333333333333	0.0245541500714696	0.0601777621064534	0.0989878491809823	NA	NA	NA	NA	NA	NA	NA	NA	NA	NA	NA	NA	NA	NA	NA	NA	NA	NA	NA	NA	NA	NA	NA	NA	NA
Expression	GI	SC Targets	inhibitory	substance abuse	Substance abuse	NFIA(H2012)	nuclear factor I A	ENSMUSG00000028565	ENSG00000162599	-0.709090909090909	0.0216659233675324	-0.890909090909091	5.4214422483387e-4	0.283813539895032	0.466851722284922	NA	NA	NA	NA	NA	NA	NA	NA	NA	NA	NA	NA	NA	NA	NA	NA	NA	NA	NA	NA	NA	NA	NA	NA	NA
Expression	GI	SC Targets	inhibitory	substance dependence	Substance abuse	YAP1(H2012)	Yes associated protein 1	ENSMUSG00000053110	ENSG00000137693	-0.781818181818182	0.00754700778106788	0.806060606060606	0.0048620611019646	0.0014783194187388	NA	NA	NA	NA	NA	NA	NA	NA	NA	NA	NA	NA	NA	NA	NA	NA	NA	NA	NA	NA	0.0121586159522324	NA	NA	NA	NA	NA
Expression	GI	SC Targets	inhibitory	unipolar depression	Mood disorder	TNFSF12(H2012)	TNF superfamily member 12	ENSMUSG00000097328	ENSG00000239697	-0.842424242424242	0.00222003122591685	-0.911858315520097	2.3714363700506e-4	0.00739159709369403	NA	NA	NA	NA	NA	NA	NA	NA	NA	NA	NA	NA	NA	NA	NA	NA	NA	NA	NA	NA	0.0607930797611621	NA	NA	NA	NA	NA
Expression	GI	SC Targets	excitatory	NA	NA	CCDC113(H2012)	coiledcoil domain containing 113	ENSMUSG00000036598	ENSG00000103021	0.612121212121212	0.0599721424772553	0.766666666666667	0.015944016578974	NA	NA	NA	NA	NA	NA	NA	NA	NA	NA	NA	NA	NA	NA	NA	NA	NA	NA	NA	NA	NA	NA	NA	NA	NA	NA	NA
Expression	GI	SC Targets	inhibitory	NA	NA	ZBTB46(H2012)	zinc finger and BTB domain containing 46	ENSMUSG00000027583	ENSG00000130584	-0.684848484848485	0.0288827975067328	-0.76969696969697	0.00922195272221606	NA	NA	NA	NA	NA	NA	NA	NA	NA	NA	NA	NA	NA	NA	NA	NA	NA	NA	NA	NA	NA	NA	NA	NA	NA	NA	NA
Expression	GI	SC Targets	inhibitory	NA	NA	MROH2A(H2012)	maestro heat like repeat family member 2A	ENSMUSG00000079429	ENSG00000185038	-0.733333333333333	0.0158005962505715	-0.700649049745371	0.024018509248755	NA	NA	NA	NA	NA	NA	NA	NA	NA	NA	NA	NA	NA	NA	NA	NA	NA	NA	NA	NA	NA	NA	NA	NA	NA	NA	NA
